# Supplementary material for: The ER-SURF pathway uses ER-mitochondria contact sites for protein targeting to mitochondria
Source: EMBO Rep. 2024 Apr 2;25(4):24. doi: 10.1038/s44319-024-00113-w (PMC11014988; doi:10.1038/s44319-024-00113-w)
Supplement: Supplementary file 3 — Table EV2 [file 44319_2024_113_MOESM3_ESM.xlsx]

## Sheet: Tabelle1
Table EV2: List of plasmids used in this study
Plasmid	Description	Reference
pYX223-Oxa1-HA	2µ, pGAL-Oxa1-HA, HIS3	Hansen et al., 2018
p415	ARS/CEN, LEU2	Mumber et al., 1995
p415GPD-Chimera	ARS/CEN, pGPD-Tom70_TMD-GFP-Ubc6_TA, LEU2	Kornmann et al., 2009
pKR366	ARS/CEN, pTEF-dCas9-Mxi, URA3	Backes et al., 2020
pKR366-MDM34	ARS/CEN, pTEF-dCas9-Mxi, MDM34 gRNA, URA3	This study
pRS303-Su9-mNeonGreen	INT, pTEF-Su9-mNeonGreen, HIS3	Lenhard et al., 2023
pYX233 b2-DHFR	2µ, pGAL-b2-DHFR, TRP1	Boos et al., 2019
pNH605-HSE-YFP	INT, pCYC1_4xHSE-YFP, LEU2	Boos et al., 2019
pNH605-PACE-YFP	INT, pCYC1_4xPACE-YFP, LEU2	Boos et al., 2019
pNH605-PDRE-YFP	INT, pCYC1_4xPDRE-YFP, LEU2	This study
pJR2	MYC-3Csite-FLAG-KanMX	Reinhard et al ., 2023
pYM17	6xHA-NatMX	Janke et al., 2004
pGEM4-Oxa1	pSP6, Oxa1	Herrmann Lab
pGEM4-Hsp60	pSP6, Hsp60	Hansen et al., 2018
pGEM4-Coq2	pSP6, Coq2	Hansen et al., 2018
pGEM4-MrpL15	pSP6, MrpL15	Herrmann Lab
pGEM4-Cox5A	pSP6, Cox5A	Meier et al., 2005
pGEM4-Cox5A(Oxa1)	pSP6, Cox5A(Oxa1)	Meier et al., 2005
pGEM4-Cox5A(∆TM)	pSP6, Cox5A(∆TM)	Meier et al., 2005
pKR366-TOM70	ARS/CEN, pTEF-dCas9-Mxi, TOM70 gRNA, URA3	Backes et al., 2020
cHHYTK93	ARS/CEN, HIS3, pTEF2-Su9mNeonGreen, pTDH3-mScarletI-Ubc6TA	This study
