# Supplementary material for: The ER-SURF pathway uses ER-mitochondria contact sites for protein targeting to mitochondria
Source: EMBO Rep. 2024 Apr 2;25(4):24. doi: 10.1038/s44319-024-00113-w (PMC11014988; doi:10.1038/s44319-024-00113-w)
Supplement: Supplementary file 5 — Data Set EV1 [file 44319_2024_113_MOESM5_ESM.xlsx]

## Sheet: Description
Sheets
Name	Description
Normalized Siganl sums	Processed LFQ protein intensities for all relevant samples
Name of comparison	Analysis results for respective comparison made using the limma package in R
Columns
Name	Description
Uniprot	Uniprot identification number of those proteins that have at least half of the peptides that the leading protein has
SGDID	Saccharomyces Genome Database identification number
SysName	Gene systematic name
StdName	Gene standard name
logFC	Difference of average, log2-transformed, normalized signal sums for pairwise comparisons (log2 fold change) using limma
pvalue	p-value for pairwise comparisons using limma
comparison	Comparison made between two conditions
Samples
Name	TMT Reporter	Description
WT_EV_8h_ATC	126	WT with a CRISPRi EV plasmid, grown for 8 h in presence of anhydrotertacyclin (ATC)
WT_CRISPR_8h_ATC	127N	WT with a CRISPRi MDM34 plasmid, grown for 8 h in presence of anhydrotertacyclin (ATC)
WT_CRISPR_8h	127C	WT with a CRISPRi EV plasmid, grown for 8 h without anhydrotertacyclin (ATC)
WT_EV_24h_ATC	128N	WT with a CRISPRi EV plasmid, grown for 24 h in presence of anhydrotertacyclin (ATC)
WT_CRISPR_24h_ATC	128C	WT with a CRISPRi MDM34 plasmid, grown for 24 h in presence of anhydrotertacyclin (ATC)
dtom70_EV_8h_ATC	129N	∆tom70 with a CRISPRi EV plasmid, grown for 8 h in presence of anhydrotertacyclin (ATC)
dtom70_CRISPR_8h_ATC	129C	∆tom70 with a CRISPRi MDM34 plasmid, grown for 8 h in presence of anhydrotertacyclin (ATC)
dtom70_CRISPR_8h	130N	∆tom70 with a CRISPRi EV plasmid, grown for 8 h without anhydrotertacyclin (ATC)
dtom70_EV_24h_ATC	130C	∆tom70 with a CRISPRi EV plasmid, grown for 24 h in presence of anhydrotertacyclin (ATC)
dtom70_CRISPR_24h_ATC	131N	∆tom70 with a CRISPRi MDM34 plasmid, grown for 24 h in presence of anhydrotertacyclin (ATC)

## Sheet: Normalized Signal Sums
Uniprot	SGDID	SysName	StdName	WT_EV_8h_ATC_rep1_126	WT_CRISPR_8h_ATC_rep1_127N	WT_CRISPR_8h_rep1_127C	WT_EV_24h_ATC_rep1_128N	WT_CRISPR_24h_ATC_rep1_128C	dtom70_EV_8h_ATC_rep1_129N	dtom70_CRISPR_8h_ATC_rep1_129C	dtom70_CRISPR_8h_rep1_130N	dtom70_EV_24h_ATC_rep1_130C	dtom70_CRISPR_24h_ATC_rep1_131N	WT_EV_8h_ATC_rep2_126	WT_CRISPR_8h_ATC_rep2_127N	WT_CRISPR_8h_rep2_127C	WT_EV_24h_ATC_rep2_128N	WT_CRISPR_24h_ATC_rep2_128C	dtom70_EV_8h_ATC_rep2_129N	dtom70_CRISPR_8h_ATC_rep2_129C	dtom70_CRISPR_8h_rep2_130N	dtom70_EV_24h_ATC_rep2_130C	dtom70_CRISPR_24h_ATC_rep2_131N	WT_EV_8h_ATC_rep3_126	WT_CRISPR_8h_ATC_rep3_127N	WT_CRISPR_8h_rep3_127C	WT_EV_24h_ATC_rep3_128N	WT_CRISPR_24h_ATC_rep3_128C	dtom70_EV_8h_ATC_rep3_129N	dtom70_CRISPR_8h_ATC_rep3_129C	dtom70_CRISPR_8h_rep3_130N	dtom70_EV_24h_ATC_rep3_130C	dtom70_CRISPR_24h_ATC_rep3_131N
A5Z2X5	S000122558	YPR010C-A		16287.2	11865.8	15667.5	13446.5	6960.69	12880.5	10645.6	14315.1	10596.4	6399.79	12128	11273.9	12858.4	12256.5	9799.79	12691.1	10172.5	13395.3	11988.1	8409.5	12692.2	11056.7	14945.8	10876.9	10067.7	11800.9	8824.05	12054.7	13133	8718.98
D6VTK4	S000001868	YFL026W	STE2	26847.5	27245.3	26687.4	13213.9	14928.4	21836.7	22062.4	21325.8	15032.8	15905.9	30443.6	25947.3	24098.8	14547.1	11952	30485.7	19731.8	22641.4	12181.6	16781.5	23177.8	22251.1	25915.7	17813.6	17146.2	23415.6	21534.4	22020.7	14526.4	13826
O13297	S000006149	YPL228W	CET1	355676	368062	351219	394294	404088	372882	379315	377210	389149	427269	357682	363684	380869	370862	389681	364151	390950	384766	410406	403788	365649	386632	354797	395571	390619	366699	382739	386832	403831	398137
O13329	S000002517	YDR110W	FOB1	38822.8	39985	39407.8	50343.7	90517.3	37475.5	25456	36848.2	70055.3	68851.4	32781.2	34360.7	34510.5	70270	59634	40979	50179.4	32271.9	113572	38920.5	42013.1	45270.7	41575.4	52591.1	61339.9	46539.1	48181.4	29451.4	84000.1	33516
O13516	S000006002	YPL081W	RPS9A	45442	39908.4	45688.6	27996	32531.2	34249.8	35240.7	46437.6	32829.4	37718.9	44681.1	35115	50915.1	31058.7	31976.8	38828.6	35146.7	41271.8	33494.4	34868.8	45027.3	34780.4	47764.9	38381.3	33497	36083.5	33871.9	38088.2	33511.9	34817.8
O13525	S000002612	YDR204W	COQ4	24620	22087.5	21740.2	32898.7	23873	24878.4	18630.1	26926.1	30806.3	18698.5	20033.1	23682.5	19692.6	48229.8	24929.9	21008.4	21659.7	24396.2	28507.1	19061.5	22675.3	22630.2	23949.8	26791.2	25528.2	23259.4	21903.6	23634.8	29712	21517.8
O13535	S000003534	YHR214C-B		10734.1	10727.9	14217.1	12875.5	12366.3	43612.2	14890.2	47815.7	10412.2	11867.9	14671.2	14546.7	14900.9	12447.6	12845.5	15108.9	12032.8	31759.2	11072.1	31160.7	13184.6	14341.4	12934.3	14362.9	15302	16596	16327.8	22152.8	13538.9	21538
O13539	S000001210	YHR167W	THP2	93132.2	95802.4	89955.4	93312.1	97360.1	90949	92233.5	91282	95985.1	101076	87085.3	93008.6	92391.7	90868.6	96576.5	93529.6	93247.8	95732.7	99605.6	99311.1	89483.7	90475.5	93764.3	95693.5	94660.2	93003.8	92435.1	94518.8	97417.9	102186
O13547	S000006429	YLR390W-A	CCW14	22193.1	19618.5	19009.4	15807.6	20325.9	15110	16464.6	17224.2	17982.3	24709.4	17632.3	16352.6	16555.3	18727.4	17484.4	17730.3	16280.1	19215.7	25838.1	22742.1	19462.4	16190.3	17652.2	20631.6	17672.5	17599.1	16163.4	15524	22375.6	23878.4
O13563	S000004413	YLR421C	RPN13	262879	269978	251765	296457	285995	250596	265588	244005	296650	284954	199315	227208	232753	295085	308366	268291	299926	262001	376856	273146	252068	276795	253501	279155	283020	262565	275072	259639	283985	290373
O13585	S000006293	YPR089W		135278	134435	137169	146838	138474	147020	147476	140816	139693	145537	135104	146216	143820	135142	147925	146557	139970	136952	130610	151167	144105	151480	141154	133350	140977	149150	140238	139587	136349	141142
O14455	S000006438	YPL249C-A	RPL36B	1.68368e+06	1.61205e+06	1.62712e+06	1.29275e+06	1.31596e+06	1.4534e+06	1.46978e+06	1.52196e+06	1.27315e+06	1.23538e+06	1.65014e+06	1.58549e+06	1.62004e+06	1.3377e+06	1.28579e+06	1.48489e+06	1.47468e+06	1.50492e+06	1.28544e+06	1.24356e+06	1.62146e+06	1.52703e+06	1.62343e+06	1.38604e+06	1.39255e+06	1.48709e+06	1.51958e+06	1.51763e+06	1.25926e+06	1.19754e+06
O14467	S000007253	YOR298C-A	MBF1	999893	1.01889e+06	979903	807974	1.00211e+06	886419	976917	984146	891856	1.02204e+06	1.00547e+06	963210	991171	845141	994023	917903	995308	988390	854290	1.00907e+06	1.01448e+06	976075	975580	905938	963820	922852	977881	941059	885930	1.03272e+06
O14468	S000005830	YOR304C-A	BIL1	15759.2	14172.5	14875.8	9885.37	16749.3	14798.6	11971.7	18339.1	15803.1	16271.5	13291.9	13339.6	19170.3	12106	14191.2	12419.9	13250.6	19444.4	15430.5	16249.4	NA	NA	NA	NA	NA	NA	NA	NA	NA	NA
O43137	S000007522	YBR085C-A		196816	184810	174421	231937	250453	168312	178172	189428	260276	240201	149295	168614	205800	226083	255298	162546	175374	230975	282326	235963	191146	178707	197719	254808	226631	150384	163748	186541	283432	267021
O60200	S000007243	YKL053C-A	MDM35	111931	103848	105974	57117.7	68793	84211.9	99058.9	107700	104036	88635.3	99791.1	97901.2	121627	64494.9	77323.5	77838.9	92420.2	130919	91202.9	78713.4	121555	89757.5	104654	76627.5	61466.9	89646.6	90863.8	100901	97996.4	94844.4
O74700	S000007256	YEL020W-A	TIM9	433487	426290	420118	384491	316572	364800	357522	401460	402358	325132	437264	392947	437168	389388	313128	371572	363406	403073	430153	301713	433812	392503	413109	417949	320361	371174	375794	378608	424283	319217
O75012	S000006430	YDL045W-A	MRP10	38548	38039.5	38900.3	34390.2	31109.2	40034	42256.7	39381.3	34397.5	27746	44686.9	43734.6	39867.3	33329.5	24872.8	45958	38518.8	39214.3	35930.4	23969.1	40458.8	40830.7	40387.5	40262.2	31371.5	40335.1	39027.9	39335.5	29349.2	25393.7
O94742	S000007235	YDR363W-A	SEM1	88240.4	86133.9	80009.2	60298.3	65150.2	77248.1	74611.1	86973.7	70894.2	71368.2	80913.1	81860.3	91755.8	57257.8	84110.6	68079.7	76386.5	94385.3	65538.6	64423.7	92489	73970.4	84062.8	70223.5	91967.1	70070	67430.6	78889.1	60694.1	73690.1
P00044	S000003809	YJR048W	CYC1	186595	165609	198437	191813	136262	123814	148826	168982	181425	145203	196522	138833	185651	184785	136973	167096	147849	181357	180822	126421	194650	145271	181110	168889	159053	162823	143572	155275	181990	149504
P00045	S000000765	YEL039C	CYC7	73133.5	91120.8	81903.7	116628	101589	77357.7	88733.6	68129.3	112461	127437	81195.7	93433.9	87620.3	111856	95008.7	75722.2	84788.8	80637.7	121635	97728	78944.5	93370.9	90225.4	117578	81547.2	75896.8	84018	75574.1	141578	102106
P00128	S000002937	YDR529C	QCR7	209247	193361	214734	238735	158001	140513	137387	178559	212506	135976	185530	165256	230902	234773	146559	142634	144005	194457	241865	138758	201819	178334	227256	259484	153554	145840	145255	157890	235461	131558
P00163	S000007270	Q0105	COB	5364.69	4885.02	5525.75	8978.34	6218.29	5887.37	4838.52	6406.18	7400.46	5098.09	6189.36	5229.71	5498.4	8173.44	6684.99	6177.08	5170.96	4699.82	6298.44	6200.1	NA	NA	NA	NA	NA	NA	NA	NA	NA	NA
P00175	S000004518	YML054C	CYB2	40082.8	40597.8	46037.6	91654.2	55484.2	47015	48089.9	50981	72768.8	57022.9	35356.9	38756.2	43640.8	77703.3	62440.3	48474.2	48249.1	54446	80783.5	61621.7	39036.8	45884.2	52088.7	68423.1	48646.8	49180.6	49212.9	56420.7	78642.7	55206.6
P00330	S000005446	YOL086C	ADH1	5.61726e+06	5.61344e+06	5.52194e+06	5.55662e+06	5.37035e+06	5.5617e+06	5.83536e+06	5.11928e+06	5.37736e+06	5.72402e+06	5.84453e+06	5.714e+06	5.26802e+06	5.52417e+06	5.12547e+06	5.6131e+06	6.0423e+06	5.14766e+06	5.24645e+06	5.82144e+06	5.59391e+06	5.63486e+06	5.23234e+06	5.26558e+06	5.28311e+06	5.74037e+06	6.10988e+06	5.46437e+06	5.36667e+06	5.8857e+06
P00331	S000004918	YMR303C	ADH2	25009.4	24068	22163.3	28786.2	24024.2	24130.8	31497.4	24062.5	27172.6	23243.9	NA	NA	NA	NA	NA	NA	NA	NA	NA	NA	20500.1	21575.8	26767.3	24867.5	21000.3	23952	22239	29541.5	24025	44504.4
P00358	S000003769	YJR009C	TDH2	164280	175436	162850	192858	206369	190258	217975	181298	188268	221667	168621	181873	164689	195519	213527	184050	206070	169210	191950	225865	176194	196628	165044	178116	198912	185508	207059	182572	192370	222325
P00359	S000003424	YGR192C	TDH3	8.36825e+06	8.56344e+06	8.04848e+06	9.01246e+06	9.89891e+06	8.86964e+06	9.12092e+06	8.83074e+06	9.5178e+06	9.87598e+06	8.2802e+06	8.57731e+06	8.18907e+06	9.29438e+06	9.61625e+06	8.5951e+06	9.3028e+06	8.96951e+06	9.19618e+06	1.00748e+07	8.54185e+06	8.79279e+06	7.97547e+06	8.88624e+06	9.20415e+06	8.86507e+06	9.25895e+06	9.24203e+06	9.37553e+06	1.03663e+07
P00360	S000003588	YJL052W	TDH1	490778	542718	493905	1.34683e+06	3.83478e+06	928803	1.04899e+06	821416	1.62877e+06	3.42448e+06	527080	718006	594097	1.52634e+06	2.5709e+06	628115	1.16267e+06	978635	1.55212e+06	3.10158e+06	837162	829667	542920	1.28665e+06	2.1241e+06	685158	1.00349e+06	859105	1.63198e+06	3.18616e+06
P00401	S000007260	Q0045	COX1	25042.8	22354	25059.9	53713.4	17644.9	24317.3	23662.1	24541.7	41597.4	16957.4	19761.7	23968.6	27876.7	49157.9	23905	22915.6	22279.1	25119.8	35894.4	18638.8	22116.4	26141.2	25437.7	36021.7	23032.2	21918	24250.9	23841.7	42514	19448.9
P00410	S000007281	Q0250	COX2	21483.6	20308.3	23369.8	48040.3	20198.3	21341.9	21078.9	21771.2	35819.6	18164.6	25613.3	23688.3	29582	47872.2	16805.4	19328.8	20546.5	21922	35639.4	14188.8	23174.8	23504	24820.9	30966.5	21615.3	22065.6	21375.4	23580.5	32699.6	18510.6
P00424	S000004997	YNL052W	COX5A	76653.9	66904	82457.4	84912.1	52775.5	57071.8	64744.2	64965.8	71715.1	47244	70307.3	63079	76949.9	86937.7	53195.1	68004.6	53203.2	63449.1	82521.8	51479.5	77534.3	68510.3	88677.3	80482.2	59662.8	65127.8	53295.9	61501.8	83967.7	38672.9
P00425	S000001373	YIL111W	COX5B	175969	158960	184840	319131	142525	192942	168228	182802	267126	132862	182754	171570	194818	263619	155452	182677	165349	192266	233053	146126	176678	181634	184809	232010	169681	196101	170401	185454	235304	150589
P00427	S000001093	YHR051W	COX6	314793	286253	317048	283752	233172	234284	222934	294260	304110	228093	280173	262793	313121	285750	240983	260839	253838	288799	320219	207226	316221	256438	390441	392176	193723	232679	234829	283806	375889	149301
P00431	S000001774	YKR066C	CCP1	592054	546946	619665	862116	398450	516970	582715	554654	635257	414364	632742	531331	587806	722315	404875	575149	554758	557262	654607	450382	579764	578001	624528	616711	476635	556771	550224	552700	647740	468267
P00445	S000003865	YJR104C	SOD1	1.97508e+06	1.92009e+06	1.89632e+06	1.97089e+06	2.44455e+06	1.79194e+06	1.71179e+06	1.9344e+06	2.23956e+06	2.53243e+06	1.78986e+06	1.77178e+06	2.00074e+06	2.1635e+06	2.20491e+06	1.66783e+06	1.92477e+06	2.02659e+06	2.45453e+06	2.41199e+06	2.00819e+06	1.87817e+06	1.93394e+06	2.25432e+06	2.07575e+06	1.79515e+06	1.95578e+06	1.8333e+06	2.49226e+06	2.22467e+06
P00447	S000001050	YHR008C	SOD2	352793	329648	336809	573760	376141	374594	368436	361865	532901	422906	360276	351762	347396	530517	378162	359702	381627	371050	504319	419413	373320	384317	361590	426340	387990	376841	386969	377923	497698	420751
P00498	S000000857	YER055C	HIS1	800935	820425	834374	1.04313e+06	787836	830453	890433	814742	1.01486e+06	851778	842988	814568	796981	975203	810866	896037	886609	812287	994739	844480	800050	845327	816684	904718	828687	857411	904725	826571	1.01202e+06	911276
P00546	S000000364	YBR160W	CDC28	565622	568936	551614	650401	592813	625705	646343	598119	608301	630561	601010	605934	589003	605256	612768	616395	619819	593920	582697	603611	590710	604567	554334	578787	621425	640928	620795	636939	596194	615514
P00549	S000000036	YAL038W	CDC19	7.32076e+06	7.40459e+06	7.23142e+06	7.21165e+06	7.69787e+06	7.51351e+06	7.74457e+06	7.34512e+06	7.31412e+06	7.47624e+06	7.16587e+06	7.41427e+06	7.21935e+06	7.36897e+06	7.75492e+06	7.39456e+06	7.72953e+06	7.26343e+06	7.23237e+06	7.72512e+06	7.41332e+06	7.43334e+06	7.09024e+06	7.05465e+06	7.67119e+06	7.5917e+06	7.92402e+06	7.51505e+06	7.2052e+06	7.71933e+06
P00560	S000000605	YCR012W	PGK1	5.27316e+06	5.42077e+06	4.92651e+06	5.6303e+06	6.92693e+06	5.59818e+06	6.12923e+06	5.47887e+06	5.94048e+06	6.98965e+06	5.23081e+06	5.56447e+06	5.17163e+06	5.78584e+06	6.47652e+06	5.50802e+06	6.30188e+06	5.51277e+06	5.84256e+06	6.79591e+06	5.67525e+06	5.61106e+06	5.02813e+06	5.63364e+06	6.16253e+06	5.62259e+06	6.27495e+06	5.56191e+06	5.95092e+06	6.90339e+06
P00572	S000003818	YJR057W	CDC8	86146.3	85859.4	76254	92009.8	86028.3	87829.6	89278.6	83446.9	89381	92899.2	85231.5	87336.1	82189.4	85267.5	89082.8	88377.6	85742.3	84420.7	90036.6	90697.9	92188.4	88833.1	89601.4	80752.5	87919.3	93801.5	85950.6	85678.3	80220.7	86200.5
P00635	S000000297	YBR093C	PHO5	40474.2	34579.2	31808	19945.7	24029.6	35363.5	25321.7	28105.2	19840.1	25639	45812.7	27819.8	35709.5	23179.5	18682.5	39570.9	25351.5	26586.9	25456	20151.1	39693.9	27056.4	35849.3	30110.2	25524.3	32486.7	23567.7	25454.8	22247.4	20986
P00724	S000001424	YIL162W	SUC2	76843.2	89142.5	79339.6	89947.8	95284.8	96627.7	90682.7	84904.2	85302.1	102562	87680.6	88443.9	85320.4	82230.6	101556	83926.3	90053	83457.5	87993	99093.1	85546.2	92992.3	83359.2	85586.1	92277.5	89851.9	90023.4	85195.2	85824.4	100506
P00729	S000004912	YMR297W	PRC1	171661	184838	162494	245742	293464	182391	202712	183859	247284	301856	170713	188166	181676	243167	284782	172725	200390	193358	237840	293823	185074	200876	173473	223527	249195	178416	204479	184117	255879	316839
P00812	S000006032	YPL111W	CAR1	1.08163e+06	1.02872e+06	973651	951865	986727	973183	982895	922628	1.00778e+06	1.01225e+06	1.08574e+06	1.0996e+06	965366	927403	1.00233e+06	1.01757e+06	1.04567e+06	890626	908813	992483	1.08429e+06	1.04208e+06	960488	955880	1.02986e+06	1.00691e+06	1.0545e+06	908447	942012	985047
P00815	S000000535	YCL030C	HIS4	1.4086e+06	1.60344e+06	1.59913e+06	2.62035e+06	2.20953e+06	1.61559e+06	1.78591e+06	1.59046e+06	2.70601e+06	2.6104e+06	1.51411e+06	1.52116e+06	1.44642e+06	2.61795e+06	2.27782e+06	1.58459e+06	1.85811e+06	1.65672e+06	2.7345e+06	2.55767e+06	1.53735e+06	1.76843e+06	1.58817e+06	2.18471e+06	1.92902e+06	1.63234e+06	1.91547e+06	1.6755e+06	2.81889e+06	2.635e+06
P00817	S000000215	YBR011C	IPP1	1.26506e+06	1.25799e+06	1.23752e+06	1.32314e+06	1.25296e+06	1.21162e+06	1.25724e+06	1.19533e+06	1.28273e+06	1.29784e+06	1.22688e+06	1.26072e+06	1.22208e+06	1.30404e+06	1.29386e+06	1.23988e+06	1.27931e+06	1.20964e+06	1.25825e+06	1.28503e+06	1.30426e+06	1.26767e+06	1.25299e+06	1.27834e+06	1.27815e+06	1.2305e+06	1.26509e+06	1.195e+06	1.28707e+06	1.27518e+06
P00830	S000003882	YJR121W	ATP2	1.61741e+06	1.57718e+06	1.56671e+06	1.92893e+06	1.56646e+06	1.56887e+06	1.5327e+06	1.59328e+06	1.78137e+06	1.38471e+06	1.55146e+06	1.60096e+06	1.62736e+06	1.82142e+06	1.62844e+06	1.56238e+06	1.57762e+06	1.61451e+06	1.7446e+06	1.37069e+06	1.66625e+06	1.63204e+06	1.65868e+06	1.75336e+06	1.61834e+06	1.59393e+06	1.56366e+06	1.59361e+06	1.75961e+06	1.33258e+06
P00890	S000005284	YNR001C	CIT1	1.00332e+06	936805	1.00975e+06	1.49894e+06	972174	987370	984984	1.05321e+06	1.29965e+06	848018	1.03727e+06	964570	1.01593e+06	1.37972e+06	1.04893e+06	974713	1.00038e+06	1.07944e+06	1.16075e+06	868504	1.04411e+06	1.0531e+06	1.04058e+06	1.152e+06	1.02679e+06	1.02337e+06	1.03404e+06	1.06326e+06	1.1776e+06	908850
P00899	S000000892	YER090W	TRP2	1.08792e+06	1.09335e+06	1.13404e+06	1.18136e+06	1.10894e+06	1.0529e+06	1.06371e+06	1.04692e+06	1.13742e+06	1.09692e+06	1.09602e+06	1.04274e+06	1.07099e+06	1.21094e+06	1.12904e+06	1.02947e+06	1.09897e+06	1.01789e+06	1.15781e+06	1.15836e+06	1.063e+06	1.10391e+06	1.11245e+06	1.16239e+06	1.0916e+06	1.07096e+06	1.11895e+06	1.03358e+06	1.10709e+06	1.1883e+06
P00924	S000003486	YGR254W	ENO1	677716	796276	671344	1.18192e+06	2.18677e+06	967378	1.13385e+06	962395	1.25375e+06	2.02291e+06	639447	872223	753992	1.26951e+06	1.93377e+06	837493	1.25038e+06	985229	1.3115e+06	1.79531e+06	906264	912807	708754	1.1927e+06	1.64477e+06	863524	1.17859e+06	920384	1.38152e+06	1.75817e+06
P00925	S000001217	YHR174W	ENO2	7.04424e+06	7.23359e+06	6.85603e+06	6.40282e+06	7.33746e+06	7.09147e+06	7.40783e+06	7.17634e+06	6.63106e+06	7.13386e+06	6.91764e+06	7.07351e+06	6.99646e+06	6.62213e+06	6.92546e+06	7.15123e+06	7.57524e+06	7.21679e+06	6.81078e+06	6.99871e+06	7.13976e+06	6.93889e+06	6.80692e+06	6.84604e+06	7.01114e+06	7.10205e+06	7.59677e+06	7.18138e+06	6.84265e+06	7.12982e+06
P00927	S000000888	YER086W	ILV1	1.2098e+06	1.15672e+06	1.26358e+06	1.31228e+06	968509	1.17165e+06	1.11175e+06	1.16277e+06	1.21528e+06	970408	1.27386e+06	1.16355e+06	1.25491e+06	1.25933e+06	968307	1.20661e+06	1.12469e+06	1.1805e+06	1.16909e+06	944580	1.20804e+06	1.15896e+06	1.27119e+06	1.18181e+06	1.04926e+06	1.20377e+06	1.09536e+06	1.21285e+06	1.21448e+06	977764
P00931	S000002994	YGL026C	TRP5	1.83179e+06	1.89711e+06	1.95269e+06	1.87236e+06	1.80937e+06	1.81756e+06	1.93683e+06	1.80433e+06	1.84571e+06	1.86062e+06	1.87235e+06	1.94359e+06	1.83059e+06	1.8505e+06	1.90013e+06	1.83882e+06	1.94107e+06	1.75938e+06	1.82614e+06	1.86625e+06	1.84138e+06	1.92746e+06	1.89367e+06	1.81789e+06	1.89002e+06	1.8468e+06	1.9638e+06	1.81763e+06	1.77804e+06	1.93547e+06
P00937	S000001694	YKL211C	TRP3	1.17167e+06	1.25205e+06	1.24595e+06	1.37473e+06	1.31535e+06	1.1876e+06	1.28977e+06	1.1704e+06	1.35765e+06	1.37708e+06	1.19626e+06	1.23607e+06	1.17377e+06	1.34169e+06	1.38756e+06	1.21829e+06	1.27587e+06	1.1727e+06	1.35233e+06	1.39047e+06	1.18947e+06	1.2912e+06	1.21438e+06	1.25661e+06	1.33719e+06	1.21879e+06	1.3036e+06	1.2076e+06	1.3508e+06	1.42413e+06
P00942	S000002457	YDR050C	TPI1	1.81697e+06	1.81286e+06	1.78978e+06	2.12449e+06	2.2625e+06	1.8898e+06	2.00069e+06	1.88911e+06	2.13888e+06	2.24591e+06	1.76809e+06	1.87144e+06	1.82558e+06	2.11618e+06	2.14385e+06	1.91446e+06	2.09599e+06	1.93694e+06	2.05737e+06	2.21809e+06	1.89842e+06	1.90243e+06	1.7875e+06	1.98694e+06	2.09092e+06	1.95909e+06	2.06191e+06	1.93938e+06	2.1602e+06	2.23784e+06
P00950	S000001635	YKL152C	GPM1	2.14412e+06	2.19295e+06	2.12598e+06	2.16358e+06	2.49459e+06	2.18714e+06	2.31633e+06	2.26337e+06	2.25462e+06	2.47703e+06	2.08982e+06	2.2139e+06	2.25411e+06	2.19863e+06	2.35601e+06	2170854	2.3961e+06	2.30963e+06	2.22774e+06	2.38894e+06	2.30241e+06	2.2318e+06	2.16587e+06	2.25542e+06	2.29279e+06	2.18693e+06	2.39578e+06	2.27037e+06	2.24974e+06	2.34381e+06
P00958	S000003496	YGR264C	MES1	2.38182e+06	2.47012e+06	2.4498e+06	2.09594e+06	1.99612e+06	2.1326e+06	2.36684e+06	2.19647e+06	2.01276e+06	1.9544e+06	2.47694e+06	2.51916e+06	2.37149e+06	2.03128e+06	2.09062e+06	2.196e+06	2.37103e+06	2.17954e+06	1.86254e+06	1.9792e+06	2.31669e+06	2.46728e+06	2.41389e+06	2.11879e+06	2.12231e+06	2.21861e+06	2.38896e+06	2.29713e+06	1.86324e+06	1.95223e+06
P01094	S000004786	YMR174C	PAI3	114217	142002	115662	253796	541788	118997	146056	127113	379622	604399	114389	148057	135496	263333	642518	117970	144331	156692	305045	415641	190615	170770	144331	263866	371565	116600	153388	139593	307333	382411
P01097	S000002340	YDL181W	INH1	243288	212226	230431	271239	240767	239342	209374	276074	340602	230853	220160	203002	251516	307318	272135	212251	200549	277250	317892	239851	271985	204941	259040	292876	250798	228603	195982	251581	335577	218662
P01098	S000007232	YDL130W-A	STF1	162644	173759	165860	213752	239289	181347	173023	201395	265871	247362	148420	169959	180888	238218	223892	158584	181571	216107	290261	227179	188203	191028	174998	265399	185462	160509	175201	189939	294780	211759
P01119	S000005627	YOR101W	RAS1	524927	487971	465445	497330	447134	476978	427222	466897	510708	422521	488629	496498	489454	518133	435977	459300	452748	462440	524057	402571	515451	465176	475850	513172	458521	484672	452799	450515	518705	411839
P01120	S000005042	YNL098C	RAS2	1.17309e+06	1.16365e+06	1.10511e+06	1.40061e+06	1.43295e+06	1.15269e+06	1.16642e+06	1.19669e+06	1.51517e+06	1.41548e+06	1.09645e+06	1.14841e+06	1.13546e+06	1.42732e+06	1.45361e+06	1.09574e+06	1.22591e+06	1.23875e+06	1.48119e+06	1.42882e+06	1.27028e+06	1.23508e+06	1.13188e+06	1.34229e+06	1.31464e+06	1.15557e+06	1.23524e+06	1.20087e+06	1.44415e+06	1.40635e+06
P01123	S000001856	YFL038C	YPT1	1.0888e+06	1.01387e+06	1.09341e+06	1.02974e+06	997408	1.0705e+06	1.05665e+06	1.10377e+06	1.05901e+06	975161	1.09964e+06	1.05042e+06	1.07234e+06	1.00701e+06	1.07274e+06	1.06175e+06	1.06684e+06	1.07188e+06	953937	1.03107e+06	1.07872e+06	1.02526e+06	1.07889e+06	988278	1.07465e+06	1.10994e+06	1.0675e+06	1.09886e+06	973713	1.03863e+06
P02293	S000002632	YDR224C	HTB1	212820	190143	197977	231724	195055	177460	170722	199981	259655	192550	217809	195087	211999	228839	196074	172831	187331	205385	221043	184673	222265	206776	209016	227149	192165	169196	192652	192973	223486	192848
P02294	S000000098	YBL002W	HTB2	1.17076e+06	1.10712e+06	1.08313e+06	1.18362e+06	1.02956e+06	1.0592e+06	1.01317e+06	1.10646e+06	1.25596e+06	1.02468e+06	1.10206e+06	1.06636e+06	1.14826e+06	1.18174e+06	1.04617e+06	1.02862e+06	1.11525e+06	1.1286e+06	1.21439e+06	996403	1.16235e+06	1.10572e+06	1.1119e+06	1.14358e+06	1.04457e+06	1.10416e+06	1.11411e+06	1.07657e+06	1.20803e+06	999335
P02309	S000000213	YBR009C	HHF1	883314	802749	822061	1.06555e+06	825704	898834	869889	858544	1.00893e+06	840107	884115	840698	849754	955863	940816	845298	856316	863560	907206	905771	869704	878469	849584	889295	892690	894300	889098	896190	928097	893613
P02309	S000004975	YNL030W	HHF2	883314	802749	822061	1.06555e+06	825704	898834	869889	858544	1.00893e+06	840107	884115	840698	849754	955863	940816	845298	856316	863560	907206	905771	869704	878469	849584	889295	892690	894300	889098	896190	928097	893613
P02381	S000007275	Q0140	VAR1	72673.7	66669.7	71279.8	85968.1	51157.3	75000.9	61607.8	75922.3	80037.1	46185.1	71732.8	66898.2	70670.6	80019.3	56579.8	67670.3	67085.7	77656.7	74977.2	48496.3	69956.5	67495.7	70718.1	73897.9	61790.1	70732.7	65262.6	72596.9	73815.5	53173.7
P02400	S000002790	YDR382W	RPP2B	801126	669471	637096	352305	496906	526052	474955	623078	510816	306847	581350	549424	663543	430701	403410	515896	513933	681261	540077	406049	668444	516698	644420	540730	418303	543135	505872	565938	468839	414416
P02406	S000003071	YGL103W	RPL28	785111	740163	766130	687954	590879	693238	808930	743035	615658	600200	795007	791690	742508	628666	638130	756915	736901	717597	604403	614083	763615	748726	776683	650498	666354	756066	742748	745568	636734	566447
P02557	S000001857	YFL037W	TUB2	915913	908196	875070	1.00768e+06	927783	953787	961231	894892	974469	964580	927169	956545	890998	929024	967102	954564	952762	883255	961122	957187	926939	960686	915661	916888	938294	961671	980269	935501	931272	950794
P02829	S000006161	YPL240C	HSP82	468150	557164	457676	490099	708645	469955	626674	496238	487268	763498	475244	571836	461815	498013	727455	481501	599161	477953	493754	728374	524754	559642	476280	509895	625942	492351	624099	495953	474393	728122
P02992	S000005713	YOR187W	TUF1	710916	714059	685962	746045	678836	696117	751990	696811	685657	710019	681024	686733	709988	742283	688284	701916	714733	702001	753588	695406	723312	710878	713462	721435	685163	716560	733719	713790	709211	676860
P02994	S000000322	YBR118W	TEF2	9.23934e+06	9.3548e+06	9.04008e+06	7.89185e+06	7.57459e+06	8.37835e+06	8.93254e+06	8.76661e+06	7.89204e+06	7.35906e+06	9.24358e+06	9.28451e+06	9.22239e+06	7.77791e+06	7.96256e+06	8.69122e+06	8.94278e+06	8.43602e+06	7.44034e+06	7.43965e+06	8.93203e+06	8.9377e+06	8.89969e+06	8.04987e+06	8.21413e+06	8.74376e+06	9.14833e+06	8.71414e+06	7.52541e+06	7.54994e+06
P02994	S000006284	YPR080W	TEF1	9.23934e+06	9.3548e+06	9.04008e+06	7.89185e+06	7.57459e+06	8.37835e+06	8.93254e+06	8.76661e+06	7.89204e+06	7.35906e+06	9.24358e+06	9.28451e+06	9.22239e+06	7.77791e+06	7.96256e+06	8.69122e+06	8.94278e+06	8.43602e+06	7.44034e+06	7.43965e+06	8.93203e+06	8.9377e+06	8.89969e+06	8.04987e+06	8.21413e+06	8.74376e+06	9.14833e+06	8.71414e+06	7.52541e+06	7.54994e+06
P03871	S000029675	R0020C	REP1	41025.5	47800.2	47553.1	49556.6	55919.2	54198.2	58273.4	50070.5	56101.5	51011	51843.5	55844.8	42512.5	45009.3	58275.6	49118.4	52018.8	52161.6	49333.4	55349	39982.8	54715.1	47301.5	47127.2	48324.6	50787.9	56143.3	54930.8	54357.1	59062.9
P03872	S000029676	R0040C	REP2	28235.3	30301.9	31654.4	24826.6	29488.2	30951.2	29905.9	35049.6	29545.6	28047	26827.9	28929.4	34296.3	24931.9	27903	33489.3	31349.2	32302.2	30427	27965.8	26324.5	32357.4	31984.8	29121.5	26929.4	31715.1	31291.7	31881.7	26624.6	29341
P03875	S000007261	Q0050	AI1	93006.4	86136.5	87986.4	99669.4	80474.4	95589.3	98205.1	83685	97925.7	84278.9	106437	100900	88764.2	86431.7	84672.7	93468.3	91089.4	85098.7	82008.5	88390.2	89188	106035	84359.8	83231.5	91697.2	89534.4	94645.8	101091	79790.1	90472.9
P03962	S000000747	YEL021W	URA3	1.16497e+06	1.06695e+06	1.10766e+06	1.15311e+06	898815	1.15225e+06	1.14744e+06	1.15104e+06	1.12979e+06	941596	1.15948e+06	1.08127e+06	1.06202e+06	1.09139e+06	926556	1.21266e+06	1.18618e+06	1.10625e+06	1.10326e+06	976860	1.10036e+06	1.09314e+06	1.06742e+06	1.0593e+06	1.02769e+06	1.18893e+06	1.18159e+06	1.13992e+06	1.08899e+06	989399
P03965	S000003870	YJR109C	CPA2	3.87739e+06	3.98439e+06	3.86953e+06	4.62646e+06	3.4258e+06	2.97509e+06	3.41594e+06	3.22171e+06	4.82441e+06	3.50601e+06	3.57671e+06	3.48012e+06	3.36927e+06	4.04848e+06	5.82508e+06	3.56135e+06	3.16169e+06	3.2553e+06	4.13898e+06	3.49582e+06	3.72411e+06	3.92286e+06	3.75986e+06	3.6432e+06	4.90381e+06	3.39401e+06	3.48255e+06	3.14378e+06	4.16779e+06	3.60817e+06
P04037	S000003155	YGL187C	COX4	131361	124768	145953	151536	114206	124157	118219	134680	139859	106452	133673	120702	138345	149724	112143	124628	119937	137942	147293	107074	144535	119466	163779	150490	102289	121495	112515	140663	155539	96553.1
P04039	S000004387	YLR395C	COX8	48449.9	44072.5	47979.4	58275.3	34862.7	44614	46538.9	41325.5	51790.5	35265.6	51789.9	41196.3	52780.7	60007	37634.7	47084.1	38870.7	45057	48355.7	32115.3	52587.8	45734.3	53680.2	55485.7	40614.6	46728.9	39626	41873.4	48990.5	29679.1
P04046	S000004915	YMR300C	ADE4	547968	580533	569373	688727	697447	577112	620406	604140	695815	792216	564933	578436	531790	701829	718439	616941	594652	571075	708233	797910	579806	598400	563185	677852	627303	604075	612026	598275	732169	803924
P04050	S000002299	YDL140C	RPO21	1.63011e+06	1.66458e+06	1.57684e+06	1.51361e+06	1.58033e+06	1.65608e+06	1.73261e+06	1.65365e+06	1.53657e+06	1.59135e+06	1.59959e+06	1.66695e+06	1.6012e+06	1.51013e+06	1.6194e+06	1.65801e+06	1.72749e+06	1.60738e+06	1.5285e+06	1.61562e+06	1.59687e+06	1.63481e+06	1.59294e+06	1.55024e+06	1.63918e+06	1.68748e+06	1.70301e+06	1.65288e+06	1.49429e+06	1.65365e+06
P04051	S000005642	YOR116C	RPO31	467662	469058	463791	436380	440153	476150	473457	494443	453600	434336	460458	478147	462631	438395	451392	469685	489529	483514	425767	449710	462505	472339	478415	447045	438232	471194	472478	490401	443147	451325
P04076	S000001060	YHR018C	ARG4	889999	933273	1.00832e+06	1.88653e+06	1.3464e+06	968441	986397	1.00381e+06	1.75957e+06	1.58098e+06	941791	926175	962149	1.82478e+06	1.33725e+06	901953	1.03038e+06	1.0578e+06	1.86576e+06	1.51082e+06	979102	1.0843e+06	1.02707e+06	1.48085e+06	1.18251e+06	939218	1.02166e+06	1.0111e+06	1.97875e+06	1.61609e+06
P04147	S000000967	YER165W	PAB1	3.37543e+06	3.24103e+06	3.29947e+06	2.58673e+06	2.41537e+06	2.87247e+06	2.94852e+06	3.15412e+06	2.61419e+06	2.31313e+06	3.37315e+06	3.14923e+06	3.45599e+06	2.56623e+06	2.41476e+06	2.99936e+06	3.00653e+06	3.11016e+06	2.49488e+06	2.28757e+06	3.27554e+06	3.02242e+06	3.33388e+06	2.79289e+06	2.57956e+06	2.9659e+06	2.98225e+06	3.04229e+06	2.4849e+06	2.3943e+06
P04161	S000002816	YDR408C	ADE8	191940	220538	205501	210666	221308	188723	208407	194913	208373	239758	215038	199994	209460	215952	212873	189932	204116	192303	215201	233890	206672	207953	195088	208480	198442	200811	217059	198098	228222	235663
P04173	S000000523	YCL018W	LEU2	689171	699825	677725	209840	238911	500727	565417	510912	226003	234729	620472	555998	583960	252408	258461	668046	479451	396982	282998	265259	519178	466982	534085	357248	341481	566491	501460	452580	254071	253663
P04449	S000002999	YGL031C	RPL24A	556398	528443	543651	420576	382551	451014	467159	467745	412190	346438	558144	523083	512267	428936	384277	482032	495892	460040	414026	322269	517122	516092	517693	433329	419777	493065	501652	472888	390611	328387
P04456	S000005487	YOL127W	RPL25	1.2102e+06	1.14246e+06	1.17468e+06	1.0026e+06	907494	1.07731e+06	1.09648e+06	1.0634e+06	937133	882279	1.20745e+06	1.15321e+06	1.12791e+06	968814	927377	1.11197e+06	1.118e+06	1.06215e+06	928308	886940	1.15016e+06	1.11774e+06	1.15146e+06	1.00044e+06	1.00561e+06	1.11223e+06	1.12833e+06	1.09111e+06	893265	879596
P04710	S000004660	YMR056C	AAC1	130444	115133	121075	168623	170675	125571	120304	124948	161858	141874	115459	125475	117305	160782	155596	133226	129705	126920	162963	149545	118689	127239	111453	140984	172995	119333	125261	119970	153496	207226
P04786	S000005366	YOL006C	TOP1	797087	746146	778487	685368	691211	776751	752819	776400	678988	666968	790127	749197	778721	717364	693285	748115	757838	757027	686462	667437	778269	744042	784291	738480	702882	765310	743426	757183	692590	668898
P04801	S000001340	YIL078W	THS1	2.07239e+06	2.10146e+06	2.09244e+06	1.97742e+06	1.72743e+06	2.00671e+06	2.07086e+06	1.94357e+06	1.88265e+06	1.75244e+06	2.13626e+06	2.12444e+06	2.05418e+06	1.8954e+06	1.82476e+06	2.05606e+06	2.05175e+06	1.94586e+06	1.79052e+06	1.74957e+06	2.02018e+06	2.07467e+06	2.05117e+06	1.9234e+06	1.87242e+06	2.06601e+06	2.11725e+06	1.95474e+06	1.80529e+06	1.81316e+06
P04802	S000003941	YLL018C	DPS1	2.37793e+06	2.47303e+06	2.43108e+06	2.45458e+06	2.36496e+06	2.3502e+06	2.53241e+06	2.39049e+06	2.44379e+06	2.48666e+06	2.39574e+06	2.47273e+06	2.39685e+06	2.4086e+06	2.4735e+06	2.36041e+06	2.52785e+06	2.39572e+06	2.39301e+06	2.47877e+06	2.36917e+06	2.47887e+06	2.42053e+06	2.4409e+06	2.41273e+06	2.40715e+06	2.55499e+06	2.38626e+06	2.44006e+06	2.50072e+06
P04803	S000002676	YDR268W	MSW1	44667.3	44251.9	45882.1	48241.1	46371.5	46013.4	47023.4	45560.5	45539.2	43833.2	NA	NA	NA	NA	NA	NA	NA	NA	NA	NA	42813.9	43688.3	47682.4	47562.3	44155.8	46894.7	45870.9	47198.1	46581.2	45447.3
P04806	S000001949	YFR053C	HXK1	697642	817492	704654	1.23283e+06	1.55374e+06	1.0002e+06	1.19376e+06	1.01822e+06	1.32238e+06	1.61611e+06	764968	969074	868442	1.17042e+06	1.40353e+06	888289	1.14379e+06	1.08035e+06	1.17459e+06	1.46703e+06	895044	990612	838348	1.1198e+06	1.21559e+06	914614	1.13641e+06	1.06812e+06	1.20441e+06	1.54328e+06
P04807	S000003222	YGL253W	HXK2	2.20382e+06	2.20193e+06	2.18535e+06	2.02117e+06	2.13785e+06	2.19431e+06	2.29911e+06	2.25996e+06	2.11288e+06	2.16219e+06	2.19068e+06	2.18001e+06	2.19356e+06	2.08851e+06	2.16563e+06	2.22036e+06	2.29252e+06	2.21955e+06	2.00403e+06	2.22402e+06	2.19089e+06	2.18714e+06	2.19457e+06	2.04546e+06	2.15072e+06	2.24174e+06	2.35506e+06	2.25789e+06	2.02903e+06	2.22865e+06
P04817	S000000789	YEL063C	CAN1	NA	NA	NA	NA	NA	NA	NA	NA	NA	NA	46716.9	45179.8	48325.9	36289	42303.3	55291.4	47311.1	50892	41297.8	39733.5	40211.9	31135.4	41495.5	45054.2	48223.5	52361.3	72553	50902.7	38562.6	41017.7
P04819	S000002323	YDL164C	CDC9	259229	247579	252868	260667	243418	242802	253235	252023	272551	242359	262218	242967	261261	257663	236686	260272	255553	273193	243745	234398	268491	260583	248019	258896	250601	246703	252086	253657	242548	254158
P04821	S000004301	YLR310C	CDC25	67099.4	68185.8	69003.3	77836.9	76549.4	72605.3	67071.6	65182.7	69035.1	72895.9	63231.5	63564	65930.9	78026.5	82248.4	61135.5	68858.4	68289.1	77532.3	79670.4	69087.7	65283.2	69935.5	72130.1	69902	68299.6	66346.8	72701.7	78129.6	74963.6
P04840	S000005000	YNL055C	POR1	2.97317e+06	2.56393e+06	2.87145e+06	3.48435e+06	2.1566e+06	2.50502e+06	2.22775e+06	2.61245e+06	3.16392e+06	1.99735e+06	2.89754e+06	2.44986e+06	2.93141e+06	3.57465e+06	2.23151e+06	2.52656e+06	2.29238e+06	2.60051e+06	3.09119e+06	1.96008e+06	2.9409e+06	2.63903e+06	2.9091e+06	3.10996e+06	2.4724e+06	2.56049e+06	2.28354e+06	2.50767e+06	3.15794e+06	1.96978e+06
P04912	S000000099	YBL003C	HTA2	468963	423767	435434	432079	398014	432989	425343	454428	467598	398510	435270	400293	460806	452860	415311	406345	416228	467767	474563	409318	466859	419388	449449	432806	408567	426430	429311	430041	482207	409136
P05030	S000002976	YGL008C	PMA1	4.52663e+06	4.48183e+06	4.44297e+06	5.05125e+06	4.7077e+06	4.26425e+06	4.38609e+06	4.26333e+06	4.79242e+06	4.7656e+06	4.40013e+06	4.44514e+06	4.47468e+06	4.92491e+06	4.89947e+06	4.37368e+06	4.46518e+06	4.26029e+06	4.70788e+06	4.71725e+06	4.56733e+06	4.61522e+06	4.42331e+06	4.53927e+06	4.80704e+06	4.48412e+06	4.56625e+06	4.33106e+06	4.73118e+06	4.77954e+06
P05150	S000003624	YJL088W	ARG3	326497	354332	392799	718856	623588	464415	476801	462721	719770	761667	323620	342295	368346	732889	642886	405794	500224	489118	778883	770483	358400	417804	395021	570125	553838	424106	486963	476429	784857	826532
P05317	S000004332	YLR340W	RPP0	2.69123e+06	2.54871e+06	2.56233e+06	2.32423e+06	1.86655e+06	2.376e+06	2.46567e+06	2.38008e+06	2.22459e+06	1.858e+06	2.76406e+06	2.58677e+06	2.57808e+06	2.22998e+06	2.00026e+06	2.47511e+06	2.47147e+06	2.307e+06	2.02071e+06	1.87332e+06	2.58829e+06	2.54712e+06	2.57135e+06	2.20767e+06	2.16029e+06	2.45009e+06	2.53658e+06	2.41264e+06	2.01092e+06	1.88345e+06
P05318	S000002239	YDL081C	RPP1A	455408	383345	391765	210697	251953	306254	299866	378983	237436	233282	437287	364618	467153	211082	199037	312331	313574	435611	261182	200518	415954	307147	414323	302761	244855	313920	293386	347228	256953	225688
P05319	S000005399	YOL039W	RPP2A	391472	313724	329338	163660	206827	278790	246208	348796	218039	172694	335504	288988	381519	171328	168779	254723	267809	393503	235760	182116	339191	253718	316025	230276	190991	269249	246158	314322	231141	222519
P05373	S000003008	YGL040C	HEM2	425320	439966	404776	446570	466629	421150	438720	421348	441470	473664	445788	458423	393199	424866	473455	423431	455686	416481	416059	475438	432832	436240	417450	453774	449423	419904	449559	434304	431407	470755
P05374	S000003389	YGR157W	CHO2	895457	796938	868068	577209	656100	1.00975e+06	943850	953692	595787	583281	901667	842075	858947	568409	711218	937858	924483	926278	541587	645848	846858	792941	809383	617688	807525	978683	889043	970023	532132	635117
P05375	S000003834	YJR073C	OPI3	263930	251665	261794	374773	328521	345133	346099	317090	360066	330385	302893	284485	293990	325565	322489	312311	322698	324558	318100	348675	282940	301296	277874	306666	313552	318393	317583	332600	347915	376486
P05453	S000002579	YDR172W	SUP35	2.03889e+06	2.0238e+06	2.02247e+06	1.68033e+06	1.67096e+06	1.85217e+06	1.92175e+06	1.89346e+06	1.69495e+06	1.62883e+06	1.9947e+06	2.01483e+06	2.01414e+06	1.63935e+06	1.71931e+06	1.8934e+06	1.94493e+06	1.92594e+06	1.64199e+06	1.64025e+06	1.93751e+06	1.94555e+06	2.0393e+06	1.81067e+06	1.77806e+06	1.8819e+06	1.90765e+06	1.90367e+06	1.6346e+06	1.64736e+06
P05626	S000005999	YPL078C	ATP4	390685	367924	387740	414007	289440	334728	302488	381503	409561	251043	348681	327677	411449	412581	286004	325717	325659	396978	423070	268338	386953	356512	403981	433288	302803	322213	308926	356959	443844	239272
P05694	S000000893	YER091C	MET6	5.21622e+06	4.23845e+06	5.2909e+06	5.36702e+06	3.46433e+06	4.70458e+06	4.09789e+06	4.92618e+06	4.99292e+06	3.45296e+06	5.3401e+06	4.0977e+06	5.01729e+06	5.10314e+06	3.63504e+06	5.02348e+06	4.14028e+06	4.92106e+06	4.875e+06	3.50292e+06	4.87749e+06	4.2868e+06	5.13243e+06	4.50209e+06	4.05937e+06	5.01282e+06	4.178e+06	5.03732e+06	4.95714e+06	3.62885e+06
P05737	S000003044	YGL076C	RPL7A	1.78961e+06	1.7326e+06	1.80869e+06	1.61724e+06	1.35405e+06	1.62289e+06	1.68038e+06	1.62936e+06	1.61697e+06	1.35305e+06	1.86174e+06	1.74018e+06	1.70762e+06	1.52712e+06	1.48373e+06	1.66239e+06	1.72791e+06	1.60877e+06	1.43842e+06	1.43221e+06	1.71861e+06	1.77083e+06	1.79725e+06	1.53075e+06	1.53334e+06	1.62936e+06	1.76483e+06	1.69077e+06	1.4133e+06	1.41362e+06
P05738	S000003115	YGL147C	RPL9A	88828	88082.1	87935.5	72187.1	61071	80229.1	84820.7	77707.3	67886.6	57556	92483	83535.5	84194.3	69327	62375.6	87801.6	83199.6	76606.3	66879.4	59374.8	82162.3	88125.9	83926.7	70883.1	68981.2	82876.9	82913.6	85481.7	62201.5	59093.3
P05739	S000004440	YLR448W	RPL6B	2.51572e+06	2.39158e+06	2.49004e+06	2.11318e+06	1.78934e+06	2.14369e+06	2.24853e+06	2.21976e+06	2.05628e+06	1.7044e+06	2.51585e+06	2.39017e+06	2.36225e+06	2.02521e+06	1.9124e+06	2.30173e+06	2.35362e+06	2.16884e+06	1.88408e+06	1.74345e+06	2.39897e+06	2.3571e+06	2.38111e+06	2.0465e+06	2.0351e+06	2.25807e+06	2.36051e+06	2.28439e+06	1.85255e+06	1.75455e+06
P05740	S000001663	YKL180W	RPL17A	1.26984e+06	1.20727e+06	1.25398e+06	1.02982e+06	904829	1.10252e+06	1.17794e+06	1.15115e+06	959935	884812	1.33736e+06	1.23982e+06	1.29064e+06	980938	904429	1.1656e+06	1.19296e+06	1.14156e+06	921949	818255	1.16983e+06	1.1433e+06	1.2547e+06	1.09286e+06	1.01819e+06	1.1298e+06	1.18372e+06	1.16834e+06	958885	848810
P05744	S000006064	YPL143W	RPL33A	227220	214696	226250	163697	132318	201997	199182	190521	150464	118873	216493	208948	204644	162492	148261	210472	196837	178931	144135	137324	206429	193511	204140	170921	173478	196964	208112	183302	146412	127644
P05745	S000004807	YMR194W	RPL36A	269099	251916	265581	224292	259938	237127	232678	247739	237326	255741	264409	253645	264612	243414	230179	242143	253219	271202	230059	228933	266132	253531	270799	239956	240525	245366	254867	261514	224647	233486
P05747	S000006437	YFR032C-A	RPL29	115746	120518	108379	56455.7	108947	80023.4	66958.1	95975.3	85713.3	64097	83865.7	85423.3	89896.6	84199.2	97247	83595.7	92261.6	84859.1	93019.2	81842.2	102813	72966.2	81585.1	82316.4	97986.7	98354	82604.7	78728.9	90070.3	94543.6
P05748	S000004019	YLR029C	RPL15A	1.13433e+06	1.07197e+06	1.07658e+06	886890	760860	928647	1.07623e+06	968393	768991	714024	1.17965e+06	1.12422e+06	1.09026e+06	785984	782393	1.04473e+06	1.01894e+06	959576	741394	696772	1.0644e+06	1.01808e+06	1.07066e+06	875526	874885	1.01272e+06	1.0445e+06	1.03897e+06	769607	651880
P05749	S000004051	YLR061W	RPL22A	344260	332497	344382	316998	289400	332170	353035	320193	288939	281322	348034	328519	344064	308959	277094	340655	346675	340416	292598	278509	329780	337456	346134	303570	307481	345064	342835	346327	280600	277809
P05750	S000005122	YNL178W	RPS3	3.34081e+06	3.22815e+06	3.30467e+06	2.64497e+06	2.44587e+06	2.97112e+06	3.02452e+06	2.93195e+06	2.64273e+06	2.35407e+06	3.35369e+06	3.19402e+06	3.14413e+06	2.6157e+06	2.57032e+06	3.09974e+06	3.08147e+06	2.84842e+06	2.56282e+06	2.39261e+06	3.17713e+06	3.17728e+06	3.17629e+06	2.64495e+06	2.77568e+06	3.09972e+06	3.16733e+06	3.01024e+06	2.41592e+06	2.3497e+06
P05755	S000000393	YBR189W	RPS9B	2.31759e+06	2.20578e+06	2.2411e+06	1.8864e+06	1.66098e+06	1.98011e+06	2.09727e+06	2.09147e+06	1.80604e+06	1.61176e+06	2.37036e+06	2.24778e+06	2.20326e+06	1.78216e+06	1.77483e+06	2.13254e+06	2.08695e+06	2.0074e+06	1.63541e+06	1.67217e+06	2.19489e+06	2.13993e+06	2.21865e+06	1.87101e+06	1.8657e+06	2.06844e+06	2.15524e+06	2.11091e+06	1.67871e+06	1.65e+06
P05756	S000002471	YDR064W	RPS13	972310	937862	946485	768364	743752	869579	887729	868259	749624	720233	943671	921453	911394	760959	770916	945685	894489	824770	751356	732039	897981	888463	894779	786697	833528	944376	924952	849565	750331	714600
P05759	S000004157	YLR167W	RPS31	1.72062e+06	1.71883e+06	1.6321e+06	1.33183e+06	1.42233e+06	1.45703e+06	1.53051e+06	1.47534e+06	1.28013e+06	1.36043e+06	1.60696e+06	1.59957e+06	1.55538e+06	1.38774e+06	1.47971e+06	1.55223e+06	1.57435e+06	1.43338e+06	1.36906e+06	1.33017e+06	1.6178e+06	1.54432e+06	1.56054e+06	1.45989e+06	1.49432e+06	1.62965e+06	1.56497e+06	1.51519e+06	1.35458e+06	1.22899e+06
P05986	S000001649	YKL166C	TPK3	14679.1	15563.6	13900.9	12185.6	13924.7	13821.9	13876.2	12577.5	13049.9	12830.1	14588.7	13288.4	15319.6	12914.8	12270.8	15633	13290.1	12484.1	14051.3	12657.9	13485.8	12723	15068.8	12839.9	13126.8	14111.2	13344.7	14983.5	13338.4	12263.7
P06100	S000002324	YDL165W	CDC36	23271	20956.9	22288.2	29311.2	21436.8	23116.7	18122.8	21524	23641	22801.3	23739.7	23840.7	25359.6	21468.1	20505.6	24139.5	22685.1	23924.8	19826.8	20241.3	24089.5	22025.9	23184.3	21345.3	21591.2	23790.9	23247.4	23023.2	20636.2	21657.7
P06101	S000002575	YDR168W	CDC37	864818	941227	844882	801317	991043	840576	899536	892830	858809	1.03416e+06	834339	905261	920801	848670	940402	824296	921826	918405	888537	951299	907643	893364	903625	925882	905089	823263	894739	856615	921815	956877
P06102	S000001300	YIL038C	NOT3	464834	475030	477170	461203	437841	432952	459773	472584	437807	448466	474892	477452	481504	415446	437931	459346	461624	480307	432979	448549	467488	467601	475639	469694	446179	444549	453759	459766	446827	453389
P06103	S000005888	YOR361C	PRT1	1.76998e+06	1.78307e+06	1.78098e+06	1.73971e+06	1.54107e+06	1.73403e+06	1.81946e+06	1.69791e+06	1.66374e+06	1.57478e+06	1.8325e+06	1.85315e+06	1.76607e+06	1.60298e+06	1.64496e+06	1.76053e+06	1.78295e+06	1.7493e+06	1.51871e+06	1.60321e+06	1.74347e+06	1.82371e+06	1.77604e+06	1.64654e+06	1.70516e+06	1.7787e+06	1.82034e+06	1.73729e+06	1.57383e+06	1.57404e+06
P06105	S000003616	YJL080C	SCP160	3.92561e+06	3.66443e+06	3.77691e+06	3.59212e+06	2.98159e+06	3.64834e+06	3.48351e+06	3.85135e+06	3.5298e+06	3.02514e+06	3.90024e+06	3.61897e+06	3.91916e+06	3.50048e+06	3.07138e+06	3.67238e+06	3.58097e+06	3.79507e+06	3.44839e+06	2.97017e+06	3.82297e+06	3.60449e+06	3.83903e+06	3.56429e+06	3.29034e+06	3.72592e+06	3.56121e+06	3.76561e+06	3.41294e+06	3.00436e+06
P06106	S000004294	YLR303W	MET17	1.16818e+06	1.28937e+06	1.44455e+06	3.09086e+06	1.2944e+06	1.08781e+06	1.12074e+06	1.13964e+06	2.39197e+06	1.33121e+06	1.2895e+06	1.26409e+06	1.2658e+06	2.64086e+06	1.4838e+06	1.11619e+06	1.14516e+06	1.10341e+06	2.49077e+06	1.35565e+06	1.23518e+06	1.48604e+06	1.39908e+06	2.02644e+06	1.36985e+06	1.13338e+06	1.16978e+06	1.11591e+06	2.74077e+06	1.39109e+06
P06115	S000003320	YGR088W	CTT1	350862	384934	351823	1.15235e+06	549580	388872	469757	379001	801198	532344	332875	390163	330896	943199	673145	373442	433101	414711	874720	555568	413596	490241	419770	651750	512506	403143	453028	432077	727524	567006
P06168	S000004347	YLR355C	ILV5	2.38069e+06	2.42812e+06	2.58948e+06	2.52184e+06	2.00642e+06	2.23805e+06	2.42271e+06	2.32038e+06	2.49971e+06	2.16375e+06	2.43259e+06	2.28885e+06	2.3669e+06	2.49447e+06	2.02767e+06	2.38492e+06	2.36448e+06	2.34135e+06	2.55621e+06	2.29018e+06	2.2615e+06	2.30821e+06	2.49583e+06	2.43779e+06	2.11241e+06	2.36185e+06	2.47201e+06	2.31288e+06	2.62157e+06	2.26733e+06
P06169	S000004034	YLR044C	PDC1	7.06754e+06	7.1273e+06	6.81423e+06	7.10644e+06	7.59555e+06	7.05615e+06	7.45459e+06	7.01336e+06	7.21883e+06	7.43888e+06	7.12873e+06	7.38191e+06	6.96456e+06	7.15186e+06	7.8245e+06	6.93679e+06	7.39828e+06	6.89087e+06	6.72741e+06	7.5196e+06	7.23583e+06	7.37522e+06	6.88354e+06	6.84459e+06	7.58794e+06	7.23463e+06	7.46509e+06	7.16172e+06	6.73674e+06	7.71814e+06
P06174	S000005804	YOR278W	HEM4	115755	117520	117004	118359	117585	125732	129451	125695	111916	129596	119408	115119	125468	117853	117759	120867	122892	124806	122802	120723	114930	116982	126048	123960	122550	121269	116108	120473	122719	126481
P06182	S000000037	YAL039C	CYC3	192770	179285	175600	165655	139746	183349	165773	174223	168538	150574	186557	164035	194299	161680	142022	178325	159584	191541	183948	137834	161976	153408	155116	185895	189513	187203	185704	142579	230565	125853
P06197	S000006317	YPR113W	PIS1	304614	296308	293114	344390	320377	317828	321549	294909	333499	332663	312993	315854	289344	317519	330678	297034	301981	322672	295178	380473	304360	311141	282545	287960	317302	349806	308399	382383	308662	326176
P06208	S000005048	YNL104C	LEU4	2.04842e+06	2.14361e+06	2.27076e+06	2.94957e+06	1.94556e+06	1.93572e+06	2.08364e+06	2.0257e+06	2.66708e+06	2.14774e+06	2.1296e+06	2.0623e+06	2.125e+06	2.86067e+06	1.98934e+06	1.99174e+06	2.12836e+06	1.9792e+06	2.84774e+06	2.10961e+06	2.02787e+06	2.21569e+06	2.24913e+06	2.52509e+06	1.97574e+06	2.02506e+06	2.10847e+06	2.02159e+06	2.92493e+06	2.19793e+06
P06242	S000002266	YDL108W	KIN28	NA	NA	NA	NA	NA	NA	NA	NA	NA	NA	18159.8	16070	15607.6	19520.3	21291.2	18244.9	18090.3	17320.5	19232.1	20982.2	16513.7	16840.1	15092.2	23244	18562.2	17863.2	17583.7	16599.3	21531.3	20228.2
P06244	S000003700	YJL164C	TPK1	426385	429888	400319	493413	477513	386159	385620	377104	486003	498626	375008	393924	362030	505555	542363	368839	407763	406051	491138	535130	396498	413549	363688	455741	483685	390297	400806	412611	515644	559938
P06245	S000006124	YPL203W	TPK2	29051	30372.8	29511.9	40271.7	39125	35339.9	33655.7	30541.6	39181.9	41238.1	28337.2	33511.4	28778.5	40720	38838.1	32567.6	32828.6	32272.4	36918.5	44178.3	27809.5	30328	31328.2	39612.8	35371.5	37509.5	37170.6	29586.5	41402.4	37904.9
P06367	S000000627	YCR031C	RPS14A	677.588	506.38	855.772	742.678	903.87	806.742	785.295	1047.45	647.145	793.587	NA	NA	931.546	525.77	NA	1109.66	NA	NA	NA	NA	NA	NA	NA	NA	NA	NA	NA	NA	NA	NA
P06634	S000005730	YOR204W	DED1	2.0082e+06	1.89431e+06	1.9728e+06	1.61094e+06	1.39762e+06	1.79443e+06	1.78833e+06	1.85216e+06	1.59456e+06	1.34437e+06	1.93237e+06	1.84307e+06	1.9487e+06	1.61031e+06	1.48221e+06	1.86358e+06	1.79946e+06	1.81374e+06	1.59089e+06	1.34254e+06	1.87294e+06	1.80056e+06	1.90616e+06	1.64468e+06	1.61101e+06	1.87604e+06	1.83453e+06	1.83011e+06	1.55717e+06	1.34621e+06
P06701	S000004434	YLR442C	SIR3	41426.9	41954.7	51307.6	58159.3	44019.9	49471.3	36605.2	39569.3	47606.3	45959.9	49382.5	43399	43678.7	54988.8	45366.5	45150.8	44359.2	39015.7	38519.3	51054.9	42030.7	46124.6	46068.3	46433.7	45810	46282.1	45480.7	44073.5	46704.9	43861.5
P06704	S000005783	YOR257W	CDC31	161332	163999	159831	219030	179779	169228	163689	166247	201451	208889	172214	173922	179656	168397	177348	183683	179873	190265	170227	187679	173422	172291	179574	183565	177376	169037	174377	181884	187725	190067
P06738	S000006364	YPR160W	GPH1	681028	752130	664685	1.62548e+06	1.87815e+06	1.05021e+06	1.10189e+06	1.00553e+06	1.61977e+06	1.85329e+06	707314	925727	814520	1.54407e+06	1.82822e+06	816023	1.15079e+06	1.05411e+06	1.44112e+06	1.69105e+06	898693	998491	768927	1.30311e+06	1.53854e+06	907861	1.09669e+06	1.02338e+06	1.48725e+06	1.80802e+06
P06773	S000001187	YHR144C	DCD1	33735.1	31430.5	35120.7	32071.7	32257.4	33466.1	36407.1	30417.8	36266.5	33218.4	34223.4	35863.4	34398.9	31145.9	34947.7	34201.3	32740.5	31992.1	30864	33946.8	31701	32173.8	35341.2	33665.9	34757.3	33239.8	32791.9	31841.5	32781.8	35627.7
P06776	S000005887	YOR360C	PDE2	9990.72	9526.37	10292.3	10138.3	9879.42	10928	10329.2	10141	9925.69	10051.4	8823.87	8863.8	10388	11208.4	10383.9	9561.35	10334.5	10236	11643.8	10365.1	9020.82	9605.56	8822.21	9961.41	10660.5	10623.6	9174.54	8587.93	10770.8	13514.4
P06777	S000005943	YPL022W	RAD1	15737.1	16461.6	14511.5	22792.6	24647.8	20674	17328.2	19208.7	21022.2	25678.3	21953.8	20078.2	22689.1	19129.7	20007.8	18273.7	16924.7	19967.2	16319.8	20524.9	16391.7	16935	18364.2	19647.7	19817.3	17967.4	17490.9	18110.4	21410.3	31040.4
P06778	S000004494	YML032C	RAD52	57393.2	60506.4	57561	60201.9	66619.1	56337.4	61464.7	59097.6	62156.9	64297.1	58239.7	59840.6	65720.4	58804.3	62534.7	56544.2	63721.1	62775.5	57930.9	59580.2	63524.2	63374.2	65725.2	59239.9	58166.8	59350.8	61015.7	57184.7	58043.7	60878.3
P06779	S000003813	YJR052W	RAD7	NA	NA	NA	NA	NA	NA	NA	NA	NA	NA	23083.9	21735	21314.6	27550.6	28130.7	20448.5	21968.9	21331.3	27092.9	31721.7	23665.3	21874.2	25132.7	29006.3	24552.2	22342.2	23009.8	21128.5	28066.4	23187.8
P06780	S000006369	YPR165W	RHO1	210893	206548	211515	234002	221230	213248	228486	210630	218935	222339	211273	208480	191160	237049	235626	216841	215409	208794	216523	240034	213277	225896	206483	207486	221413	215509	221909	214340	227167	232340
P06781	S000005034	YNL090W	RHO2	15678.5	15142.2	14706.8	18307.6	19304	18346.4	17144.4	16993.9	16707.8	19910.8	18929.5	20463.1	18528.8	19507.5	17994.9	17815.8	8665.71	15407.4	18383.4	20219.2	17334.4	15068.9	18493.1	17720.9	16700	17254	15477.8	15599	18988	18392.6
P06782	S000002885	YDR477W	SNF1	507824	517343	497774	605682	647573	576723	586038	545228	605173	655013	472891	523835	504348	618365	673468	529284	585872	535200	621904	697880	503235	536675	488328	555886	637797	621750	558823	527777	626988	726586
P06785	S000005600	YOR074C	CDC21	168395	168667	164875	176884	178972	180863	181954	174479	174051	185093	169279	176207	164787	172777	186456	174060	189295	171233	168730	182033	169177	171522	173834	178105	179123	184891	177543	176820	171289	177548
P06786	S000005032	YNL088W	TOP2	1.59009e+06	1.50645e+06	1.46807e+06	1.31881e+06	1.23015e+06	1.43239e+06	1.39036e+06	1.4088e+06	1.29466e+06	1.23608e+06	1.51132e+06	1.4762e+06	1.42957e+06	1.36961e+06	1.29961e+06	1.46085e+06	1.41417e+06	1.34908e+06	1.28885e+06	1.25565e+06	1.49158e+06	1.45036e+06	1.45659e+06	1.32486e+06	1.36144e+06	1.5117e+06	1.40943e+06	1.41019e+06	1.27095e+06	1.23256e+06
P06787	S000000313	YBR109C	CMD1	390232	369030	299436	273467	308290	288008	316883	338842	299917	318532	275542	307211	406229	296121	294029	305917	294129	401761	322466	307697	342783	301231	366911	377333	295136	264053	299821	329468	316103	320990
P06839	S000000973	YER171W	RAD3	62198.4	57747.8	61848.1	61264.7	55199.5	54756.3	55825.8	55161.3	53456.7	57286.3	56859.1	61102.2	53394.6	63320.8	54499.2	57455.7	58110.4	54115.9	61472.2	54643.1	55641.5	59575	53454.6	57632.2	57923.4	57855.8	59416.1	56712.5	57482.2	59431.3
P06843	S000000963	YER161C	SPT2	75016	79145.7	81948.7	73256.5	87623	82887.9	98668.3	88687	103738	114025	78028	77092.8	87830.2	87359.8	89702	87048	85286.8	91503.7	95651.2	99750.5	92395.5	82930.8	94690.3	86701.8	83692.1	85476.4	88848.1	97975.6	82861.9	84687
P06844	S000002800	YDR392W	SPT3	40511.7	41962.2	37901.3	39448.3	44878.3	38974.8	43039	41355.8	40702.2	44569	39335.8	40654.3	43649.2	38396.5	39826	43185.7	40652	41442.8	42125.1	43963.1	43204.3	44229.9	43169	45014.6	40802.6	38709.6	39695.8	39171	41662.5	37937.7
P07143	S000005591	YOR065W	CYT1	99436.7	88808.3	103496	122917	84146.1	94937.9	92205.1	97587.1	102649	86304	90538.2	89019	96060.3	110951	82121.2	104472	84153.3	128235	101875	88335.9	99560.5	95420.1	112885	104080	86459.8	95509.4	91741.9	103667	100890	83109.1
P07149	S000001665	YKL182W	FAS1	7.25283e+06	6.75947e+06	6.76589e+06	7.76003e+06	7.09704e+06	7.24839e+06	7.17353e+06	7.08819e+06	7.13911e+06	6.1629e+06	7.21832e+06	7.14763e+06	7.1208e+06	7.46183e+06	7.11041e+06	7.19481e+06	7.21674e+06	7.07777e+06	6664062	6.20298e+06	7.33542e+06	7.05146e+06	6.94305e+06	7.06545e+06	7.30539e+06	7.37648e+06	7.2875e+06	7.30131e+06	6.78416e+06	6.27372e+06
P07170	S000002634	YDR226W	ADK1	1.98743e+06	1.87964e+06	1.90762e+06	1.67685e+06	1.83727e+06	1.71593e+06	1.71064e+06	1.90075e+06	1.85417e+06	1.89153e+06	1.80895e+06	1.68846e+06	1.9378e+06	1.83904e+06	1.83273e+06	1.69575e+06	1.81e+06	1.93145e+06	1.95462e+06	1.85796e+06	1.97605e+06	1.77276e+06	1.91601e+06	1.89459e+06	1.73816e+06	1.77983e+06	1.7995e+06	1.86216e+06	1.87623e+06	1.81445e+06
P07172	S000001378	YIL116W	HIS5	545642	644921	637981	989124	858623	597730	668318	599089	941617	949494	574946	615655	543305	1.018e+06	1.00122e+06	547275	676541	597315	944536	996750	572929	711477	601313	823319	827231	595079	682659	617967	993011	1.02243e+06
P07213	S000005065	YNL121C	TOM70	2.21324e+06	2.32792e+06	2.10927e+06	2.25629e+06	1.93284e+06	383472	375741	387251	350843	338865	2.10594e+06	2.23068e+06	2.03066e+06	1.98363e+06	1.90085e+06	357894	349461	404059	406070	426063	1.85432e+06	1.94605e+06	1.76974e+06	1.84495e+06	1.66801e+06	423781	410526	457612	456009	459464
P07236	S000001677	YKL194C	MST1	43484.7	44445.5	45059.4	52977.8	45601.1	62728.8	50390.6	57482.9	53583.1	51141.2	48667	48359.2	44917.9	52983.6	49089.9	52945.4	51364.6	49241	52062.6	54768.7	53143.1	50902.5	48019.1	63777.1	44857.6	50085.5	56267.3	52204.3	48372.2	40151.8
P07244	S000003203	YGL234W	ADE5,7	1.59564e+06	1.75335e+06	1.64935e+06	1.86565e+06	2.13832e+06	1.71206e+06	1.93023e+06	1.70824e+06	1.91919e+06	2.37028e+06	1.60504e+06	1.73935e+06	1.6159e+06	1.89616e+06	2.14646e+06	1.74112e+06	1.89638e+06	1.73527e+06	1.95147e+06	2.30219e+06	1.68185e+06	1.77974e+06	1.61816e+06	1.85233e+06	1.94075e+06	1.76164e+06	1.99495e+06	1.76216e+06	1.92795e+06	2.37541e+06
P07245	S000003436	YGR204W	ADE3	3.00434e+06	3.02547e+06	3.16655e+06	3.17865e+06	3.25312e+06	2.93952e+06	2.99929e+06	2.99161e+06	3.29524e+06	3.4814e+06	3.05375e+06	2.92128e+06	2.95583e+06	3.23193e+06	3.30238e+06	2.98073e+06	3.08021e+06	3.05031e+06	3.29551e+06	3.46596e+06	3.04503e+06	3.00324e+06	3.04345e+06	3.09793e+06	3.15494e+06	3.04995e+06	3.14171e+06	3.11788e+06	3.31594e+06	3.49225e+06
P07246	S000004688	YMR083W	ADH3	1.79812e+06	1.74329e+06	1.75443e+06	1.95507e+06	1.47723e+06	1.73453e+06	1.64704e+06	1.67917e+06	1.88832e+06	1.43887e+06	1.80554e+06	1.70364e+06	1.67394e+06	2.00308e+06	1.45901e+06	1.75526e+06	1.76507e+06	1.6177e+06	1.95574e+06	1.40299e+06	1.74488e+06	1.74166e+06	1.70615e+06	1.82345e+06	1.58179e+06	1.79637e+06	1.76905e+06	1.7068e+06	1.88401e+06	1.41499e+06
P07248	S000002624	YDR216W	ADR1	150586	174699	147926	165184	172214	146491	152059	139899	134928	161250	144663	157336	145150	143255	175414	140211	154549	155574	153445	175000	153081	145633	163056	145537	165503	157964	161657	162324	127215	168212
P07250	S000002580	YDR173C	ARG82	18398.1	18106.6	20307.8	24436.2	22471.7	20411.9	20674.7	18588.4	21118.1	24192.3	NA	NA	NA	NA	NA	NA	NA	NA	NA	NA	19258.7	19773.4	19206.1	21218.5	23268.6	19104.3	19631.2	19488.1	23660.7	22985.2
P07251	S000000195	YBL099W	ATP1	1.6777e+06	1.63011e+06	1.62802e+06	2.17386e+06	1.66343e+06	1.60725e+06	1.65233e+06	1.68037e+06	1.98655e+06	1.51297e+06	1.63487e+06	1.62641e+06	1.73786e+06	2.07801e+06	1.76225e+06	1.55942e+06	1.64495e+06	1.72166e+06	1.93113e+06	1.4959e+06	1.72434e+06	1.75767e+06	1.75297e+06	1.88511e+06	1.73258e+06	1.63431e+06	1.66585e+06	1.68296e+06	1.92826e+06	1.47128e+06
P07253	S000000324	YBR120C	CBP6	171851	171433	173391	195570	189135	173016	183616	168600	177402	190659	184790	176829	181771	168298	181601	174024	187859	185420	174978	177871	183246	174700	183778	183749	174792	185589	177959	183351	174052	178091
P07255	S000002225	YDL067C	COX9	64655.4	60986.8	68238.1	89115.6	57773.4	62051.6	60268.6	63050.1	79428.3	56652.4	68159.6	68546.1	66145.4	76412.5	56724.1	69147.3	56280.3	66896.4	69464.1	60653.4	69540.1	69008.8	72011.4	71007.5	56467.3	63494.7	57084.2	66540.5	77960.7	57438
P07256	S000000141	YBL045C	COR1	1.0546e+06	985399	1.07653e+06	1.35157e+06	809942	950393	1.04711e+06	1.00736e+06	1.12234e+06	865866	1.06213e+06	979031	1.08027e+06	1.20907e+06	905211	990754	997157	1.04169e+06	1.11738e+06	843598	1.05703e+06	1.02143e+06	1.11254e+06	1.08633e+06	936295	972709	996562	1.03093e+06	1.16027e+06	879047
P07257	S000006395	YPR191W	QCR2	896057	865608	901171	1.20726e+06	822651	797205	892713	894754	1.02908e+06	823190	865847	849744	921136	1.12478e+06	877183	837104	863673	905331	1.05069e+06	814128	903803	914073	930410	995797	864287	847805	893546	883537	1.03309e+06	854264
P07258	S000005829	YOR303W	CPA1	592131	617213	640539	970125	868415	1.10052e+06	1.16312e+06	990304	982244	992205	612631	592264	621976	919777	1.21089e+06	864328	1.16237e+06	1.05857e+06	905529	1.00679e+06	662495	657497	636886	767446	984853	978368	1.16186e+06	1.10816e+06	907624	1.06073e+06
P07259	S000003666	YJL130C	URA2	8.8767e+06	9.19527e+06	8.8621e+06	8.46567e+06	9.9122e+06	8.29302e+06	9.08363e+06	8.38538e+06	8.69674e+06	1.01079e+07	8.74481e+06	9.23955e+06	8.56165e+06	8.26556e+06	1.12242e+07	8.49717e+06	8.7932e+06	8.39278e+06	8.12905e+06	1.02988e+07	8.98851e+06	9.18493e+06	8.73092e+06	8.26331e+06	1.03391e+07	8.69612e+06	9.16265e+06	8.50052e+06	8.157e+06	1.03561e+07
P07260	S000005499	YOL139C	CDC33	532723	547877	538544	483412	468190	500892	529204	511583	471883	445657	542702	550065	542941	473803	467175	512181	546132	510421	450475	439537	512460	543272	542411	518066	486874	511831	520937	510554	446259	456948
P07262	S000005902	YOR375C	GDH1	3.94616e+06	3.90453e+06	4.03183e+06	3.78438e+06	3.5115e+06	4.41691e+06	4.63319e+06	4.53796e+06	3.55592e+06	3.23069e+06	3.97367e+06	4.09836e+06	4.31144e+06	3.72889e+06	3.34008e+06	4.3392e+06	4.5883e+06	4.42149e+06	3.40332e+06	3.36031e+06	3.97066e+06	3.98803e+06	4.10331e+06	3.71292e+06	3661885	4.37454e+06	4.62374e+06	4.59865e+06	3.41528e+06	3.27998e+06
P07263	S000006237	YPR033C	HTS1	1.52484e+06	1.4643e+06	1.50006e+06	1.35284e+06	1.25279e+06	1.38492e+06	1.40365e+06	1.42793e+06	1.35065e+06	1.27416e+06	1.55025e+06	1.45879e+06	1.44428e+06	1.30777e+06	1.33087e+06	1.41587e+06	1.40855e+06	1.41474e+06	1.29287e+06	1.3072e+06	1.45755e+06	1.40084e+06	1.47557e+06	1.36842e+06	1.3628e+06	1.45161e+06	1.42506e+06	1.41958e+06	1.3203e+06	1.30002e+06
P07264	S000002977	YGL009C	LEU1	7.22854e+06	7.73023e+06	8.46583e+06	5.65704e+06	2.83458e+06	5.23381e+06	7.11107e+06	6.18438e+06	4.77786e+06	3.31805e+06	8.16297e+06	6.96091e+06	7.1821e+06	4.93778e+06	3.0048e+06	7.02411e+06	6.40683e+06	6.11999e+06	5.02598e+06	3.30077e+06	6.39009e+06	6.57174e+06	7.6212e+06	5.54487e+06	4.18636e+06	6.01211e+06	6.52212e+06	5.94387e+06	4.88216e+06	3.42239e+06
P07266	S000001460	YIR021W	MRS1	8671.76	10892.8	9767.59	12616	13777.9	12222.8	13944.1	10477.2	11316.8	13665.3	13366.1	11099.3	10938.7	12338.7	12384.9	12450.6	11754.3	9546.99	10319.9	12518	10391.5	10008.2	10623.6	10870.3	11004.8	12819.7	12455.4	13543.3	11320.6	12499.9
P07267	S000006075	YPL154C	PEP4	604172	660218	567333	1.06222e+06	1.25056e+06	723322	817557	685243	1.0579e+06	1.39303e+06	613789	726268	666501	1.0045e+06	1.20409e+06	671531	811776	732070	1.01516e+06	1.23341e+06	741862	781611	668063	888653	1.02015e+06	714431	828282	727058	1.032e+06	1.20122e+06
P07269	S000002264	YDL106C	PHO2	32361.9	31596	32575.9	36761.1	45297	35127.7	36368.9	38128.6	40539.9	45864.8	26502.8	27604.8	28188.2	42551.3	40104.1	40205.5	46504.3	36890.5	64705.4	32336.2	33731.6	35246.9	33621.7	45851.9	39820.1	35434	34784.2	33579.8	41073.7	40450
P07270	S000001930	YFR034C	PHO4	25158.3	23565.8	24878.6	22653.9	22641.8	24613.7	21089.6	25164.6	25439.6	24828.9	21822.9	19580.8	21953.2	27284.1	24263.6	23398.5	22495.9	27847	24317	28416.1	27074.1	24148.4	27568.5	23493.9	21209.8	27139.1	21475.8	24893.9	23054.5	20285
P07271	S000004526	YML061C	PIF1	2210.72	2101.4	2414.04	1684.19	2042.22	2471.61	1876.6	2086.21	1661.25	1805.05	2674.45	2711.8	2643.88	1589.15	1374.42	3581.33	2095.31	1669.59	1328.75	1414.73	NA	NA	NA	NA	NA	NA	NA	NA	NA	NA
P07273	S000003011	YGL043W	DST1	480989	521857	486807	468639	487131	452363	484220	477072	475535	501228	458308	467438	492912	458968	483292	487361	522841	484696	510920	470009	485202	493898	499921	484411	484984	484459	506692	472075	470809	471472
P07274	S000005648	YOR122C	PFY1	159354	171876	162194	180013	188039	169280	180208	168990	171823	187368	147811	169597	175929	177527	193001	172945	175527	156153	175345	198892	166006	172172	168119	171959	184647	178586	175998	159304	178628	189399
P07275	S000001079	YHR037W	PUT2	601977	610757	592314	876974	714329	656734	660828	653059	834650	690419	593217	632480	622579	835448	725942	606666	665279	672280	824329	703199	631947	677127	620466	741219	702429	656712	650050	677976	833544	696806
P07276	S000003490	YGR258C	RAD2	29987	26791	26860.7	28395.2	31208.6	29944.1	30962.9	27537.7	27238.7	28280.2	21400.6	21604.2	22392.1	38353.2	40333.9	21987.2	24651	26438.1	41455.7	40504.1	25227.6	27917.5	26217.9	29034.4	29881.5	29442.3	27851.2	34204.7	27893.2	29663.1
P07277	S000004821	YMR208W	ERG12	297479	302746	313875	302730	295352	302689	319590	307275	306260	312940	300090	294397	305085	298714	300243	314901	310869	320811	305596	310355	286303	295291	333840	314162	298715	312360	310442	305165	308971	309188
P07278	S000001295	YIL033C	BCY1	859830	814389	815438	1.00945e+06	932665	881931	875112	881594	1.03322e+06	952363	842900	804758	825409	1.02599e+06	973112	848062	898850	901819	1.00173e+06	934861	894459	856079	836014	929081	922709	877790	898550	889007	1.02359e+06	953619
P07281	S000005246	YNL302C	RPS19B	1.49678e+06	1.46979e+06	1.48241e+06	1.05103e+06	1.10077e+06	1.23528e+06	1.24792e+06	1.33094e+06	1.16419e+06	1.05477e+06	1.45505e+06	1.35542e+06	1.48387e+06	1.11395e+06	1.10244e+06	1.32069e+06	1.27874e+06	1.33035e+06	1.13713e+06	1.0348e+06	1.47095e+06	1.28708e+06	1.41762e+06	1.21125e+06	1.21198e+06	1.32134e+06	1.27955e+06	1.26002e+06	1.0673e+06	1.108e+06
P07283	S000001849	YFL045C	SEC53	1.48708e+06	1.43143e+06	1.43812e+06	1.41638e+06	1.22318e+06	1.48061e+06	1.47616e+06	1.44476e+06	1.40412e+06	1.17066e+06	1.47405e+06	1.4842e+06	1.46612e+06	1.37751e+06	1.26244e+06	1.49702e+06	1.50288e+06	1.42412e+06	1.30488e+06	1.17993e+06	1.44667e+06	1.44131e+06	1.4163e+06	1.3232e+06	1.34783e+06	1.4995e+06	1.51347e+06	1.52043e+06	1.30643e+06	1.2109e+06
P07284	S000002430	YDR023W	SES1	2.10702e+06	2.0985e+06	2.11592e+06	1.98098e+06	1.83271e+06	2.00984e+06	2.13152e+06	2.02146e+06	1.98197e+06	1.88736e+06	2.15298e+06	2.14087e+06	2.17809e+06	1.91934e+06	1.92084e+06	2.00811e+06	2.12338e+06	2.03863e+06	1.80394e+06	1.8951e+06	2.07681e+06	2.10374e+06	2.12163e+06	1.98813e+06	1.94877e+06	2.05106e+06	2.16493e+06	2.05822e+06	1.85087e+06	1.89223e+06
P07285	S000002762	YDR354W	TRP4	356681	379372	377544	492389	371176	369133	376327	369751	443811	408182	350035	334756	357086	458161	387807	387083	381699	372133	486611	436797	361191	398080	398721	435395	373346	379983	368395	364038	473402	402256
P07286	S000000447	YBR243C	ALG7	24034.2	25505.6	24037.8	24859.5	25870.3	24690	26602.8	23950.9	20607.7	24382.6	NA	NA	NA	NA	NA	NA	NA	NA	NA	NA	22944.8	25399.4	23585	24344.8	25002.7	25322.4	24501.9	25615.1	24599.8	22412.9
P07342	S000004714	YMR108W	ILV2	1.97424e+06	2.02649e+06	2.16608e+06	2.05172e+06	1.28741e+06	1.71143e+06	1.79039e+06	1.77337e+06	1.89009e+06	1.36148e+06	2.07259e+06	1.89064e+06	1.97261e+06	2.04474e+06	1.35302e+06	1.80303e+06	1.75416e+06	1.76486e+06	1.96551e+06	1.3636e+06	1.87478e+06	1.90532e+06	2.05128e+06	1.95461e+06	1.53005e+06	1.78891e+06	1.77233e+06	1.74214e+06	1.98781e+06	1.38953e+06
P07347	S000001055	YHR013C	ARD1	162480	168907	161602	148829	152210	163630	165270	162569	141657	147155	156415	164463	166691	145629	149128	172130	171250	154687	148982	145530	163156	166796	166897	155773	156240	162014	166682	161210	135197	146478
P07560	S000001889	YFL005W	SEC4	1.06923e+06	1.10324e+06	1.08249e+06	1.01634e+06	1.08656e+06	1.07305e+06	1.1122e+06	1.06498e+06	1.00938e+06	1.00617e+06	1.0624e+06	1.10057e+06	1.05439e+06	999437	1.11518e+06	1.09407e+06	1.14355e+06	1.0682e+06	955906	1.03665e+06	1.06339e+06	1.09824e+06	1.0718e+06	1.02289e+06	1.11404e+06	1.10663e+06	1.14911e+06	1.06745e+06	937222	1.04723e+06
P07702	S000000319	YBR115C	LYS2	41814.5	41682.7	41092.2	20470.2	16666.9	21248.8	25849.8	20832.8	22828.2	16522.4	NA	NA	NA	NA	NA	NA	NA	NA	NA	NA	31921.6	31237.7	36249.9	25594.6	21562.4	28077.6	24218.3	22624.5	22271.7	14940.8
P07703	S000006314	YPR110C	RPC40	435947	436725	446380	338437	325178	374374	404872	388837	332274	320429	406235	429823	417563	337483	378696	388502	409105	357243	323634	342608	393735	390826	420379	367798	349393	410775	409445	410838	319823	332587
P07806	S000003326	YGR094W	VAS1	3.44829e+06	3.49554e+06	3.48504e+06	2.91178e+06	2.85103e+06	3.07714e+06	3.27065e+06	3.21485e+06	2.98511e+06	2.91036e+06	3.4186e+06	3.41531e+06	3.44229e+06	2.90133e+06	2.88577e+06	3.17378e+06	3.33551e+06	3.25981e+06	2.91027e+06	2.89946e+06	3.35718e+06	3.3164e+06	3.45198e+06	3.12129e+06	2.9686e+06	3.17135e+06	3.32257e+06	3.20181e+06	2.92874e+06	2.91125e+06
P07866	S000000022	YAL024C	LTE1	39650.8	39040.4	39189.6	39879.3	38444.6	39707.4	40189.6	38863.8	39265.5	43004.6	36465.1	37873.4	40440.1	39496.6	39241.1	40085	42315.5	41369.3	37478.6	42923	40165.2	35925.9	41340.1	36735	39471.1	40390.9	38972.7	37397.4	42035.3	45564.4
P07884	S000005800	YOR274W	MOD5	55899	56948.3	57681.6	63898.2	62453	60405.6	60616	55249.4	63294.5	64067.3	59250.8	61211.3	52762.5	61415.8	63134.1	60018.7	59660	57897.7	56382.7	69478.2	59529.3	60431	55460.4	56897.6	61582.3	61276.1	59655.8	58092.8	57302.6	71903.9
P07991	S000004430	YLR438W	CAR2	972501	953781	855045	962881	863360	981835	1.01098e+06	840154	964310	926910	976054	991745	865184	916935	889800	1.00157e+06	987356	857403	892115	950484	967455	972840	842350	918113	910372	999498	1.00696e+06	902318	909924	936781
P08004	S000005136	YNL192W	CHS1	108337	116589	108498	116453	108513	119747	115065	124851	115620	101724	119223	118276	118692	115156	107292	121858	115878	116827	106556	96389.4	117828	119779	130895	117185	109098	124311	110528	115865	114345	84001.2
P08018	S000003664	YJL128C	PBS2	138613	147444	140056	173622	168936	149972	154481	148341	170131	170824	160375	159857	153076	155178	158137	149953	156322	153648	147370	164149	148764	162740	146598	150232	169501	146120	156097	155779	165860	162865
P08067	S000000750	YEL024W	RIP1	145274	136978	157693	229500	116047	128462	138637	131999	169158	97259.5	156872	146002	152818	205025	120340	121869	124938	133542	163199	112810	146929	165128	164013	176006	128663	123737	132185	130307	172259	100861
P08153	S000002553	YDR146C	SWI5	18149.5	15406.2	20258.1	13916.1	15391.7	41186.8	13006.4	50918	13231.9	12357.4	16558.4	12562.8	20589.6	17166.2	12777.3	15990	14251.7	47166.5	17933.5	30302	14150.2	8768.11	19212.4	18572.9	12963.9	14155.3	8173.9	94665.5	14578.6	56450.3
P08417	S000006183	YPL262W	FUM1	915938	895402	912518	1.07258e+06	883957	944393	995234	947127	1.02314e+06	928625	926656	946129	964964	1.0098e+06	948636	914274	958097	955284	943332	937884	934920	948312	928952	958940	939329	934053	997174	968492	949190	986113
P08432	S000001667	YKL184W	SPE1	58805.3	50823.9	65787	36639	44500.4	47907.5	42226.7	47054.6	47034.8	38002.9	52901.1	46955.6	73170.9	36406.6	38366	51951.6	47770.4	56499.1	41336.5	37013.6	40868.9	40245.2	46863.9	51225.9	51614.6	52880.1	50664.2	44854.8	54477.5	41149.8
P08456	S000000828	YER026C	CHO1	71656.3	69020.7	70553	78151.2	85192.8	93006.7	89442.2	82778.7	86973.9	91774.7	75402.6	81319.6	82026.9	74717.9	83336.4	81618	88237.9	88481.6	70981.6	90345.1	78338.2	77448.6	78822.5	66521.8	85961.1	83901.5	93813.6	91815	71895.4	92190.3
P08466	S000003744	YJL208C	NUC1	171339	174612	171859	174465	133604	162972	153073	161166	159771	123991	172451	160629	169123	176086	133600	164386	148815	163168	164523	131812	164991	162202	181176	171238	143282	159422	152998	161592	160553	131146
P08518	S000005677	YOR151C	RPB2	1.434e+06	1.45458e+06	1.42282e+06	1.38901e+06	1.32557e+06	1.44252e+06	1.49889e+06	1.4203e+06	1.3632e+06	1.34136e+06	1.44793e+06	1.48237e+06	1.42429e+06	1.35806e+06	1.39175e+06	1.44066e+06	1.46747e+06	1.43074e+06	1.29741e+06	1.35277e+06	1.41724e+06	1.47371e+06	1.42046e+06	1.35372e+06	1.41106e+06	1.47409e+06	1.49096e+06	1.45322e+06	1.28657e+06	1.37616e+06
P08524	S000003703	YJL167W	ERG20	1.8518e+06	1.82691e+06	1.87436e+06	1.86529e+06	1.8527e+06	1.8239e+06	1.89856e+06	1.97729e+06	1.98999e+06	1.86884e+06	1.87898e+06	1.84451e+06	1.95021e+06	1.88872e+06	1.83602e+06	1.81976e+06	1.97666e+06	1.96713e+06	1.83369e+06	1.83426e+06	1.90882e+06	1.88575e+06	1.88269e+06	1.91761e+06	1.84322e+06	1.83674e+06	1.97622e+06	1.95731e+06	1.86543e+06	1.83623e+06
P08536	S000003771	YJR010W	MET3	NA	NA	NA	NA	NA	NA	NA	NA	NA	NA	4355.26	5147.84	4195.04	17858.1	5127.91	4663.78	4756.02	4714.92	15214	6450.23	4029.54	5851.87	4284.54	10261	5644.24	4365.88	4082.67	3989.33	17512.6	8072.61
P08539	S000001047	YHR005C	GPA1	267143	239710	263599	304005	251066	222392	231098	225154	258476	267129	243366	250088	239355	279796	255486	247852	241305	242004	262406	260300	259771	251573	254061	287136	241623	245226	220477	226036	288285	263378
P08566	S000002534	YDR127W	ARO1	2.70524e+06	2.69925e+06	2.77642e+06	3.10843e+06	2.74141e+06	2.91006e+06	2.95409e+06	2.81122e+06	3.02296e+06	2.99868e+06	2.7214e+06	2.76996e+06	2.73623e+06	2.99312e+06	2.92677e+06	2.94353e+06	2.91577e+06	2.78464e+06	2.90706e+06	3.01374e+06	2.71909e+06	2.8003e+06	2.7743e+06	2.76653e+06	2.83807e+06	2.94262e+06	2.98516e+06	2.88419e+06	3.03918e+06	3.09683e+06
P08678	S000003542	YJL005W	CYR1	211306	208152	210255	236757	244506	220273	219912	227599	244196	253014	207911	212702	208196	247592	243661	217118	226099	217277	240327	256279	218810	224269	231465	234207	230485	224072	226576	224005	238654	227444
P08679	S000000598	YCR005C	CIT2	298436	305481	334387	272337	390327	347196	376721	353855	253377	424465	320842	318601	329644	256485	432849	381279	331085	329782	255569	405357	307229	307322	340469	278774	366572	363854	347702	342571	281283	419202
P08964	S000001065	YHR023W	MYO1	486084	475584	463031	368089	356288	459511	438657	485593	377809	344695	448460	449612	446132	388534	375406	449405	439632	473116	380007	383748	441190	435894	453637	436745	398873	455752	433484	463818	380252	351926
P09032	S000005786	YOR260W	GCD1	400880	407748	403625	406639	378164	412094	425834	398949	392764	373863	406980	418383	394145	398127	388993	393652	429303	395402	387839	387160	390698	432647	391996	386776	415003	412244	415454	419315	378394	375783
P09064	S000006158	YPL237W	SUI3	1.05274e+06	1.05297e+06	1.04006e+06	770166	754036	905264	945040	939952	781446	732659	1.03594e+06	980393	1.02302e+06	777685	760469	951659	950613	937770	780761	756974	988278	939359	1.03958e+06	895875	798864	922908	932057	951062	777476	732266
P09232	S000000786	YEL060C	PRB1	792013	832019	753811	1.92686e+06	2.58803e+06	1.02354e+06	1.01783e+06	997383	2.17393e+06	2.74269e+06	785792	961800	904839	1.92783e+06	2.28825e+06	884562	1.13792e+06	1.11747e+06	1.98465e+06	2.27944e+06	1.06919e+06	1.10758e+06	811538	1.61535e+06	1.95515e+06	926297	1.04964e+06	983626	2.2224e+06	2.48356e+06
P09436	S000000172	YBL076C	ILS1	3.12558e+06	3.17878e+06	3.12942e+06	3.21226e+06	2.97071e+06	3.15763e+06	3.24861e+06	3.00312e+06	3.14576e+06	3.0242e+06	3.2294e+06	3.22421e+06	3.06217e+06	3.11043e+06	3.14869e+06	3.19744e+06	3.23478e+06	2.95574e+06	3.0313e+06	3.00379e+06	3.09538e+06	3.27196e+06	3.11312e+06	2.97953e+06	3.15926e+06	3.22531e+06	3.29715e+06	3.18299e+06	3.02057e+06	2.99463e+06
P09440	S000000288	YBR084W	MIS1	1.1147e+06	996630	1.11544e+06	1.0475e+06	743313	1.00764e+06	934150	1.00802e+06	941985	720537	1.10318e+06	983056	1.10123e+06	965050	795119	1.0471e+06	946660	1.00708e+06	908330	747405	1.04563e+06	967902	1.08629e+06	974684	878426	1.01687e+06	927639	999426	952225	767492
P09457	S000002706	YDR298C	ATP5	402083	384363	399202	426382	331633	389335	365950	412411	393690	288907	371661	367087	420066	414261	336434	398732	360242	406771	418984	298087	394808	376167	419259	413757	362759	383084	374439	385870	415611	282273
P09547	S000005937	YPL016W	SWI1	85032	83146.7	84215.3	99700.6	90030.6	94645.7	88622.5	95662.9	93332.5	94781	93238.4	89427.8	83496.2	100217	91040.7	84298.4	85515.4	89930.6	90828.2	101603	83039.4	85897.5	83867.1	99850.4	87867.9	89187.7	89456.2	95344.8	91548.4	106553
P09620	S000003171	YGL203C	KEX1	146969	143513	153048	144445	147884	153594	156752	153396	146981	149949	149672	148094	154808	145869	153125	148677	146470	160454	143483	146165	156545	148597	149172	152788	147578	148098	157784	154155	143940	143102
P09624	S000001876	YFL018C	LPD1	1.78401e+06	1.78972e+06	1.82079e+06	2.30534e+06	1.67611e+06	1.69816e+06	1.81589e+06	1.79851e+06	2.15371e+06	1.65892e+06	1.76921e+06	1.81124e+06	1.85487e+06	2.18075e+06	1.76808e+06	1.67963e+06	1.85318e+06	1.82691e+06	2.05444e+06	1.66196e+06	1.82879e+06	1.87796e+06	1.85893e+06	2.01674e+06	1.76466e+06	1.71935e+06	1.85517e+06	1.80317e+06	2.10874e+06	1.68729e+06
P09733	S000004550	YML085C	TUB1	697626	676005	654266	721237	707954	717057	707855	675262	714385	694421	665115	668220	682091	706864	703073	703048	722712	689318	723554	701494	693923	685833	677610	699238	711330	720798	695350	689670	716314	703548
P09734	S000004593	YML124C	TUB3	251259	240801	238279	274753	290862	265761	265643	250007	269422	303160	257020	257534	254701	265768	281584	251784	265859	254806	261813	294920	254888	261139	253797	263351	283311	273665	256175	258401	268607	281401
P09798	S000001505	YKL022C	CDC16	25121.8	25675.8	26345.6	20283.7	19572.4	23923	24691.4	26290.6	20103.7	20085.2	26615.8	23842.6	25656.8	19844.6	20632.1	22863.6	24368.3	24846.6	21056.8	21750.8	NA	NA	NA	NA	NA	NA	NA	NA	NA	NA
P09880	S000003623	YJL087C	TRL1	286535	296301	292409	281683	275979	273803	312065	286903	270699	279065	288986	296329	276845	287495	287739	290202	301871	272929	272463	279715	289293	294123	288013	267595	291457	294889	291453	292035	264604	292692
P09938	S000003563	YJL026W	RNR2	1.14616e+06	1.21072e+06	1.18283e+06	1.12173e+06	1.30953e+06	1.1269e+06	1.27062e+06	1.12546e+06	1.09376e+06	1.34327e+06	1.21131e+06	1.22007e+06	1.16808e+06	1.08536e+06	1.26598e+06	1.18058e+06	1.22285e+06	1.12962e+06	1.06527e+06	1.38496e+06	1.19807e+06	1.18463e+06	1.1987e+06	1.10786e+06	1.22647e+06	1.18896e+06	1.26941e+06	1.15394e+06	1.09889e+06	1.34733e+06
P09950	S000002640	YDR232W	HEM1	462011	419535	454418	283755	247696	398479	429795	392337	245549	248466	466940	417021	430368	252117	278213	436901	388651	385983	253845	259185	414625	401502	430190	302669	326415	399848	392494	383523	230735	268831
P09959	S000004172	YLR182W	SWI6	171433	174272	166689	174356	180124	168067	167991	176417	180514	181336	159603	161715	171611	172585	187480	164266	160381	182492	197851	187222	177299	169671	171048	176648	175270	173608	168644	173433	184037	177355
P0C0V8	S000001765	YKR057W	RPS21A	795215	743603	763717	503173	525909	624232	617873	691874	552440	488299	743417	676114	773186	547287	539834	635904	643251	671344	550958	494929	734094	660530	732295	629267	565760	647530	634471	656049	532353	494550
P0C2H7	S000002879	YDR471W	RPL27B	845680	841774	856994	680453	607406	761080	800264	785522	649360	586496	852146	818752	837551	684805	651489	788880	785755	747714	636211	597344	819751	820269	828469	680304	687579	796803	825918	783864	613464	581274
P0C2H8	S000002233	YDL075W	RPL31A	111745	121393	113772	112055	93674.5	110822	108571	114797	100230	95191.1	117676	110697	110000	105796	99396.9	112336	112507	114258	94944.9	103283	107417	111417	119527	110687	98296.5	113349	106419	122752	93991	101493
P0C2H9	S000004398	YLR406C	RPL31B	979733	936901	970192	852705	736820	888651	894466	888116	841509	741525	980425	909961	936430	829937	793351	914480	918881	895992	776045	766530	898446	897774	939913	864420	829123	914165	931393	930797	779332	766435
P0C5N3	S000028826	YGL041W-A		31008.1	34753.6	30782.8	31420	31922.2	31145.7	34403.5	37101	32428.7	29895.2	29080.5	29660.3	36419.7	35937.3	26841.2	33543.8	31525.3	38050.4	37953.2	27792.3	33404	31739.4	35986.2	37022.8	26563.3	31118.3	31636.4	29225.9	39901.1	29493
P0C5R9	S000028515	YPR170W-B		NA	NA	NA	NA	NA	NA	NA	NA	NA	NA	30971.4	33426.5	31093.6	34387.9	32967.8	29669.7	32353.3	28686.2	33248.9	33240.7	31019	34100.6	29327.6	33875.8	32467.1	29354.5	31334.7	31811.7	33505.2	32750.8
P0CE41	S000004246	YLR256W	HAP1	54115.8	56009.3	54532.8	48799.8	48982.4	51473.2	52636.1	52625.8	53256.2	51698.2	48093.3	55429.7	54183.8	50179.4	56240.2	49926.5	49054.1	53341.1	52201.8	55950	49950.3	51896.4	51725	47800	58390.2	54266	50947.2	52445.9	49740.9	58144.9
P0CH09	S000001802	YKR094C	RPL40B	34375.8	33286.2	34256.6	29052.5	25757.9	31505.6	34937.4	32052.1	28799.6	28642.3	NA	NA	NA	NA	NA	NA	NA	NA	NA	NA	33947.7	31541.2	38344.6	30458.5	29194.2	32286.2	30407.5	34051.9	25462.5	27239.4
P0CS90	S000003806	YJR045C	SSC1	3.42963e+06	3.49076e+06	3.23112e+06	3.28613e+06	3.28625e+06	3.04821e+06	3.57853e+06	3.32025e+06	3.37683e+06	3.70906e+06	3.45633e+06	3.48162e+06	3.45456e+06	3.10335e+06	3.39107e+06	3.22553e+06	3.51537e+06	3.43199e+06	3.20722e+06	3.46929e+06	3.5258e+06	3.46279e+06	3.41013e+06	3.39175e+06	3.26327e+06	3.16133e+06	3.60027e+06	3.27352e+06	3.25722e+06	3.54116e+06
P0CT04	S000004960	YNL015W	PBI2	265574	253444	243053	346706	432324	303649	281827	304128	374501	460945	246584	257452	283015	365694	420191	277608	288136	322271	387784	399629	293475	270445	254348	365016	369826	265835	282869	282657	454803	434814
P0CX24	S000005839	YOR312C	RPL20B	1.4914e+06	1.44045e+06	1.50148e+06	1.29229e+06	1.14578e+06	1.36157e+06	1.41919e+06	1.34682e+06	1.23085e+06	1.11064e+06	1.50355e+06	1.45508e+06	1.39528e+06	1.26931e+06	1.21032e+06	1.44932e+06	1.42516e+06	1.30157e+06	1.17155e+06	1.14992e+06	1.39275e+06	1.45376e+06	1.41999e+06	1.22556e+06	1.32558e+06	1.43684e+06	1.46078e+06	1.40644e+06	1.16803e+06	1.10182e+06
P0CX26	S000003855	YJR094W-A	RPL43B	1.09597e+06	1.10522e+06	1.10941e+06	877401	755173	953538	992791	992793	852087	730018	1.09497e+06	1.04722e+06	964416	890107	848425	982857	993638	914567	837986	832348	1.02113e+06	1.02614e+06	1.0295e+06	866695	937942	1.03156e+06	981359	974914	824274	761586
P0CX28	S000001183	YHR141C	RPL42B	276815	273893	274769	219207	183745	245905	259879	247924	185705	184032	248062	241673	276984	210157	191969	272987	279541	244133	222984	163116	247729	224088	273588	235011	223689	283323	266951	249887	216106	144650
P0CX30	S000006336	YPR132W	RPS23B	654926	631146	609958	479103	472937	555009	579703	559651	453247	430142	640335	621711	612048	481474	467315	575431	602289	543084	440996	440472	611612	630052	602146	479485	526580	592131	616134	580254	430415	391678
P0CX32	S000001331	YIL069C	RPS24B	1.00402e+06	970828	967350	782894	703237	863868	904027	874920	760073	686216	970438	929758	904585	776286	747190	926659	921958	846205	761541	709451	922443	937604	891034	766804	819154	944433	954134	903825	700537	699060
P0CX34	S000005708	YOR182C	RPS30B	52924.7	51122.6	52849.8	39943.4	46386.6	54914.4	50911.7	51779.3	41391.8	41564.2	50708.7	47083.9	46517.1	49899	47333.2	47537.3	48634.2	45116	58319.3	41460.9	52401.8	47775.9	57176.7	48542.2	44369	52135.2	51132.7	51547.7	43613.9	36141.9
P0CX36	S000001246	YHR203C	RPS4B	1.96905e+06	1.87759e+06	1.89583e+06	1.54825e+06	1.3767e+06	1.67634e+06	1.78559e+06	1.73171e+06	1.51926e+06	1.31769e+06	1.94454e+06	1.86286e+06	1.78611e+06	1.49794e+06	1.48944e+06	1.79024e+06	1.78512e+06	1.65751e+06	1.40311e+06	1.44432e+06	1.82329e+06	1.8119e+06	1.81854e+06	1.51989e+06	1.60538e+06	1.76721e+06	1.80831e+06	1.75256e+06	1.39968e+06	1.4092e+06
P0CX38	S000000385	YBR181C	RPS6B	1.84636e+06	1.78246e+06	1.79369e+06	1.38586e+06	1.27332e+06	1.58709e+06	1.66514e+06	1.6236e+06	1.29155e+06	1.20332e+06	1.80842e+06	1.71439e+06	1.74262e+06	1.32779e+06	1.32443e+06	1.69785e+06	1.68157e+06	1.57178e+06	1.30161e+06	1.25113e+06	1.73137e+06	1.61926e+06	1.75246e+06	1.44159e+06	1.45461e+06	1.68301e+06	1.64217e+06	1.5996e+06	1.28696e+06	1.23776e+06
P0CX40	S000000904	YER102W	RPS8B	1.75354e+06	1.69335e+06	1.70227e+06	1.35454e+06	1.2387e+06	1.5501e+06	1.55667e+06	1.56766e+06	1.22212e+06	1.19023e+06	1.75519e+06	1.65367e+06	1.73448e+06	1.29417e+06	1.25673e+06	1.57217e+06	1.594e+06	1.5483e+06	1.21058e+06	1.2128e+06	1.60741e+06	1.55515e+06	1.67578e+06	1.41774e+06	1.38233e+06	1.57906e+06	1.58315e+06	1.55633e+06	1.27057e+06	1.20097e+06
P0CX42	S000000919	YER117W	RPL23B	1.15095e+06	1.13135e+06	1.14238e+06	996278	926857	1.0987e+06	1.10192e+06	1.08833e+06	980042	917135	1.17702e+06	1.10888e+06	1.14102e+06	986236	939722	1.1291e+06	1.10052e+06	1.05076e+06	961038	938916	1.08753e+06	1.06962e+06	1.07874e+06	987100	1.00473e+06	1.10109e+06	1.11312e+06	1.14846e+06	947939	1.0227e+06
P0CX44	S000003103	YGL135W	RPL1B	1.39033e+06	1.33272e+06	1.38145e+06	1.17586e+06	960095	1.21833e+06	1.29385e+06	1.25499e+06	1.12753e+06	945682	1.37678e+06	1.35541e+06	1.32814e+06	1.12256e+06	1.02741e+06	1.34662e+06	1.28004e+06	1.23102e+06	1.02613e+06	978907	1.29881e+06	1.33252e+06	1.32486e+06	1.11197e+06	1.14714e+06	1.27507e+06	1.31546e+06	1.29522e+06	1.02922e+06	973268
P0CX46	S000001280	YIL018W	RPL2B	978382	935666	957793	785760	746635	867460	871850	896621	771196	735156	988576	926327	943674	783327	743328	886206	911975	863798	781629	719948	920508	889612	923148	804901	829052	919752	917116	881050	783349	702729
P0CX48	S000000252	YBR048W	RPS11B	1.62619e+06	1.59613e+06	1.60145e+06	1.35485e+06	1.20439e+06	1.50544e+06	1.58031e+06	1.46528e+06	1.27461e+06	1.18819e+06	1.67815e+06	1.60185e+06	1.54273e+06	1.2895e+06	1.30482e+06	1.54877e+06	1.54872e+06	1.44571e+06	1.17757e+06	1.25622e+06	1.52996e+06	1.59558e+06	1.55169e+06	1.29224e+06	1.3929e+06	1.53231e+06	1.58146e+06	1.5046e+06	1.22571e+06	1.22741e+06
P0CX50	S000005245	YNL301C	RPL18B	1.42952e+06	1.38808e+06	1.42643e+06	1.27281e+06	1.13405e+06	1.34717e+06	1.39524e+06	1.32021e+06	1.25575e+06	1.10446e+06	1.44722e+06	1.36625e+06	1.33262e+06	1.26724e+06	1.19861e+06	1.353e+06	1.48536e+06	1.26125e+06	1.16922e+06	1.18498e+06	1.37369e+06	1.45624e+06	1.40707e+06	1.21298e+06	1.25354e+06	1.37476e+06	1.46635e+06	1.4123e+06	1.08442e+06	1.11133e+06
P0CX52	S000002241	YDL083C	RPS16B	1.80631e+06	1.76215e+06	1.77203e+06	1.44441e+06	1.26467e+06	1.5684e+06	1.61766e+06	1.62063e+06	1.39958e+06	1.21791e+06	1.80803e+06	1.73045e+06	1.73437e+06	1.40062e+06	1.34542e+06	1.66728e+06	1.67901e+06	1.54887e+06	1.30717e+06	1.24543e+06	1.68553e+06	1.63047e+06	1.71393e+06	1.47466e+06	1.47319e+06	1.69007e+06	1.66825e+06	1.60117e+06	1.30783e+06	1.24843e+06
P0CX54	S000002826	YDR418W	RPL12B	1.20926e+06	1.14989e+06	1.1818e+06	938817	882039	1.04343e+06	1.08439e+06	1.08401e+06	972950	891736	1.19335e+06	1.12054e+06	1.20294e+06	950151	887857	1.09293e+06	1.07554e+06	1.1101e+06	948768	861556	1.15053e+06	1.08512e+06	1.18462e+06	1.01135e+06	965749	1.10063e+06	1.07054e+06	1.07891e+06	935673	879803
P0CX56	S000004488	YML026C	RPS18B	1.99791e+06	1.87046e+06	1.89673e+06	1.69726e+06	1.49556e+06	1.73603e+06	1.84799e+06	1.75505e+06	1.71753e+06	1.45704e+06	2.0977e+06	1.93275e+06	1.90521e+06	1.57413e+06	1.58416e+06	1.82787e+06	1.86974e+06	1.75519e+06	1.44321e+06	1.51963e+06	1.89852e+06	1.92277e+06	1.88846e+06	1.61263e+06	1.68357e+06	1.7828e+06	1.91227e+06	1.82379e+06	1.47934e+06	1.53832e+06
P0CX81	S000001097	YHR055C	CUP1-2	494313	439073	378001	327974	446061	363891	334467	499687	428851	546766	373691	448962	543501	331585	481120	354883	426881	516163	378314	397767	448960	454177	535731	507358	406168	317618	426967	425433	349035	393142
P0CX83	S000000123	YBL027W	RPL19B	1.33191e+06	1.26997e+06	1.27959e+06	1.00253e+06	980673	1.13321e+06	1.17075e+06	1.20432e+06	979299	952382	1.28105e+06	1.20629e+06	1.29887e+06	1.01078e+06	979621	1.19571e+06	1.19327e+06	1.20298e+06	966412	961446	1.25529e+06	1.1814e+06	1.25834e+06	1.09033e+06	1.06579e+06	1.16637e+06	1.16997e+06	1.19189e+06	988110	949967
P0CX85	S000002295	YDL136W	RPL35B	1.14423e+06	1.10562e+06	1.11483e+06	906820	839075	962506	992163	1.01744e+06	887384	830843	1.09499e+06	1.03553e+06	1.13342e+06	900309	853788	1.02943e+06	1.04669e+06	1.03167e+06	871908	802504	1.05694e+06	994355	1.08525e+06	966909	919077	1.01431e+06	1.0117e+06	1.00581e+06	908598	844138
P10080	S000001026	YHL034C	SBP1	768176	790671	766771	764233	803308	728368	734923	774298	769545	798094	720341	751164	779869	756723	803176	730808	759252	809190	790488	799430	799790	748404	766513	810988	756504	718245	780821	776232	793607	780821
P10081	S000003674	YJL138C	TIF2	2.28149e+06	2.27671e+06	2.30212e+06	2.07665e+06	1.93182e+06	2.14838e+06	2.23006e+06	2.15929e+06	2.02205e+06	1.93109e+06	2.28727e+06	2.27585e+06	2.2886e+06	1.98874e+06	2.00155e+06	2.19205e+06	2.23316e+06	2.14967e+06	1.97252e+06	1.96796e+06	2.20672e+06	2.22505e+06	2.25377e+06	2.08401e+06	2.07645e+06	2.2098e+06	2.29683e+06	2.20798e+06	1.9146e+06	1.97049e+06
P10081	S000001767	YKR059W	TIF1	2.28149e+06	2.27671e+06	2.30212e+06	2.07665e+06	1.93182e+06	2.14838e+06	2.23006e+06	2.15929e+06	2.02205e+06	1.93109e+06	2.28727e+06	2.27585e+06	2.2886e+06	1.98874e+06	2.00155e+06	2.19205e+06	2.23316e+06	2.14967e+06	1.97252e+06	1.96796e+06	2.20672e+06	2.22505e+06	2.25377e+06	2.08401e+06	2.07645e+06	2.2098e+06	2.29683e+06	2.20798e+06	1.9146e+06	1.97049e+06
P10127	S000003225	YGL256W	ADH4	181291	177024	186141	224045	489739	193750	214202	195659	249611	318091	175307	186925	186645	232382	470430	183281	186916	201615	274283	334536	205847	217975	211006	246826	379537	175456	175190	174998	284453	323097
P10174	S000004869	YMR256C	COX7	83286.9	68283.4	89764.1	166371	62761.7	70015.9	63832.5	74540.6	126509	49267	101017	75994.2	91422	134269	69195.6	68997	65278.6	71825.9	94246.8	55625.9	85949	92202.5	94374.4	91661.3	76967.1	74599.3	68688.8	74348.5	97475.8	57653.5
P10356	S000000954	YER152C		27324	24749.8	23637.5	27639.7	29533.6	28126.1	25539	28652.8	26550.8	26710.7	23178.4	25660.3	25486.8	27730.2	29422	28524.3	25144	31471.5	24770.8	27757.8	27119.9	25722.2	26894	25898.5	28471.4	27915	26806.4	26988.5	27340.6	24515.6
P10363	S000001447	YIR008C	PRI1	182888	179433	179386	187489	177641	177722	177403	172362	174663	166409	168461	171764	181907	183900	185648	174284	177897	171164	183388	177172	169485	182835	172581	178326	186091	177527	185718	172707	174944	181454
P10507	S000004153	YLR163C	MAS1	371391	396888	363584	396500	395356	379698	398991	375279	400761	391020	369354	406102	361345	390597	397104	391503	387963	378957	402823	383973	384894	404421	366895	392834	388698	380413	392437	362551	420771	392342
P10566	S000003669	YJL133W	MRS3	2621.68	2749.3	2693.47	2801.8	1085.01	2555.18	1932.14	2999.08	2498.7	1055.37	3706.38	2855.87	2533.07	2450.96	1345.23	2879.71	1773.36	1182.71	1705.43	1482.6	2672.76	1991.18	2332.58	2014.25	1528.42	2250.99	1539.71	2586.56	2066.82	1072.14
P10591	S000000004	YAL005C	SSA1	8.22791e+06	9.17566e+06	7.8168e+06	7.6493e+06	1.03391e+07	7.62707e+06	9.54405e+06	8.15418e+06	8.33594e+06	1.13086e+07	7.95625e+06	9.00992e+06	8.43941e+06	7.62688e+06	1.02703e+07	7.79352e+06	9.49534e+06	8.58014e+06	7.99726e+06	1.08489e+07	8.78929e+06	9.00595e+06	8.17047e+06	8.54598e+06	9.30244e+06	7.84609e+06	9.61641e+06	8.19242e+06	7.98445e+06	1.07587e+07
P10592	S000003947	YLL024C	SSA2	2.05153e+06	2.10797e+06	2.09937e+06	1.66979e+06	1.6825e+06	1.75708e+06	2.06634e+06	1.99279e+06	1.74794e+06	1.84743e+06	2.10066e+06	2.01926e+06	2.18047e+06	1.63248e+06	1.69509e+06	1.9081e+06	1.99334e+06	2.06881e+06	1.66379e+06	1.77779e+06	2.06164e+06	2.04886e+06	2.24062e+06	1.913e+06	1.68886e+06	1.81148e+06	2.03709e+06	1.9735e+06	1.59248e+06	1.75559e+06
P10614	S000001049	YHR007C	ERG11	763866	694516	717419	321168	327126	546712	628918	566138	338568	349723	822565	669095	679897	327831	347167	692318	552651	495195	320084	356311	581997	540129	594960	473956	451038	556228	545186	502310	409369	385101
P10622	S000002288	YDL130W	RPP1B	216279	194496	188010	106771	115376	154251	151085	167252	115774	103667	172680	157862	210310	116300	111621	156668	143932	198622	134269	101672	179455	143157	188295	154888	133982	151991	153388	159235	126438	99934.7
P10659	S000004170	YLR180W	SAM1	724987	713761	733840	641150	632533	586163	624862	590843	626891	620692	748914	698380	676355	660916	656655	634215	628294	587705	609520	591555	707968	703873	712136	645561	650146	619749	660967	608230	604827	602549
P10662	S000002755	YDR347W	MRP1	209009	218890	201203	201628	215048	199923	219203	212410	195109	217013	206325	215045	198564	217976	213631	216006	218944	204028	203238	195549	205669	212196	204904	214182	222978	211553	218328	208090	201084	197703
P10663	S000006370	YPR166C	MRP2	62749.9	60803.7	65994.2	68473	45747.3	67472.7	58575.5	64529	60718.4	44941.4	77867.9	67558.1	66151.6	67007.9	43603.1	64537.6	52965.2	63062.8	58596.9	42637	61132.7	60784.8	60240.6	63416.6	55471.6	64947.6	55030.8	65724.7	58209.5	51790.5
P10664	S000000235	YBR031W	RPL4A	3.0583e+06	2.95556e+06	2.9715e+06	2.3349e+06	2.10219e+06	2.58577e+06	2.7845e+06	2.78598e+06	2.27075e+06	2.02073e+06	3.01609e+06	2.91536e+06	2.96861e+06	2.29873e+06	2.19981e+06	2.75409e+06	2.67775e+06	2.70777e+06	2.20007e+06	2.09162e+06	2.94063e+06	2.7606e+06	2.92142e+06	2.4435e+06	2.41672e+06	2.66197e+06	2.75623e+06	2.75598e+06	2.16683e+06	2.06639e+06
P10823	S000000822	YER020W	GPA2	94396.8	95944.4	95143.8	115084	132065	98187.1	92187.4	96990.5	121200	128112	93210.8	92299.8	93223.3	131664	118574	93864.6	92173.2	98843.6	137018	122058	96829.3	98800.8	98141.3	122661	110901	96167	94813.5	90171.3	144096	121327
P10834	S000003454	YGR222W	PET54	39342.1	41289.2	37944.4	54653.1	37172.5	41524.8	39093.1	39187.7	49938	30141.3	39528.9	44612	38204.8	49041.6	38981.5	38343.6	40625.4	40768	44369.8	33130	40619.1	43861.1	34606.7	45162.7	39477.9	39970.2	40167.3	37926.5	50197.4	35725.7
P10849	S000002202	YDL044C	MTF2	8626.96	8088.17	8645.32	10521.6	8296.48	9069.35	8932.67	8874.68	9732.24	8390.47	7845.11	8520.81	6266.37	10186.2	9646.25	8485.31	10640.5	9511.53	10143	8920.23	NA	NA	NA	NA	NA	NA	NA	NA	NA	NA
P10862	S000000662	YCR066W	RAD18	7331.63	7719.54	7799.69	8244.77	8779.99	7546.44	8902.18	7847.07	7669.63	9423.26	7736.22	7767.23	7777.07	8823.43	8107.82	8333.35	8410.63	7327.63	8172.54	8854.03	NA	NA	NA	NA	NA	NA	NA	NA	NA	NA
P10869	S000000854	YER052C	HOM3	579222	579782	579532	912350	609238	584600	606514	549280	827769	694095	613376	592547	563880	837233	638241	603030	600208	550950	796192	696070	588236	626500	588736	705221	619452	623152	598746	571369	836151	747011
P10961	S000003041	YGL073W	HSF1	85199.8	88428.5	83997.1	77022.1	90625.9	74342.1	71774.4	85001.5	82631.9	91173.8	74804.4	74112.3	84416.8	81637.2	81564.1	84077.1	77753.8	95118.2	93657.8	83284.1	81895.6	79188.5	84557.3	84209.2	80767	82664.1	73197.5	90620.2	85891.3	88000.5
P10962	S000000023	YAL025C	MAK16	223332	230793	211848	169451	148607	208439	202615	197089	159466	154840	257984	249066	254020	133697	142613	242060	221084	194193	137467	126895	211649	214405	220588	180461	174974	210400	206568	193283	149188	147896
P10964	S000005868	YOR341W	RPA190	2.15834e+06	2.11441e+06	2.09819e+06	1.7295e+06	1.56992e+06	1.86689e+06	1.87574e+06	1.85938e+06	1.69898e+06	1.55589e+06	2.14196e+06	2.01908e+06	2.02452e+06	1.73159e+06	1.67278e+06	1.91676e+06	1.89838e+06	1.81574e+06	1.66861e+06	1.59977e+06	1.95453e+06	1.98883e+06	1.98564e+06	1.82463e+06	1.77467e+06	1.87663e+06	1.9142e+06	1.82699e+06	1.7003e+06	1.67602e+06
P11075	S000002577	YDR170C	SEC7	1.18687e+06	1.09839e+06	1.1722e+06	1.22954e+06	1.1189e+06	1.17535e+06	1.09142e+06	1.19857e+06	1.24507e+06	1.1258e+06	1.14877e+06	1.10474e+06	1.18534e+06	1.23686e+06	1.11631e+06	1.13779e+06	1.10992e+06	1.21958e+06	1.27718e+06	1.10867e+06	1.17969e+06	1.1257e+06	1.1792e+06	1.22818e+06	1.13962e+06	1.18177e+06	1.10813e+06	1.22043e+06	1.23145e+06	1.09662e+06
P11076	S000002351	YDL192W	ARF1	167409	157433	158277	161658	144979	152681	161915	153795	165838	142839	159554	162934	155686	156512	155071	160632	166917	150545	150771	147276	165476	159039	161186	148079	158764	154588	172365	157630	142662	152432
P11154	S000003030	YGL062W	PYC1	554408	548382	524835	580755	526394	462946	496377	481942	565244	524735	505736	498242	494499	559144	674236	509031	463757	512650	554625	508168	545849	543532	540614	567920	595884	490693	469630	492665	542992	499020
P11353	S000002451	YDR044W	HEM13	134758	136783	130874	118037	112673	124237	139986	120823	108653	106247	150105	137351	113680	115349	115495	131560	130779	116813	109894	112768	131154	136862	129006	112406	131067	135793	130126	122498	103248	105342
P11412	S000005185	YNL241C	ZWF1	994482	971663	960168	1.36786e+06	1.22554e+06	1.07735e+06	1.05449e+06	1.02303e+06	1.35105e+06	1.28265e+06	1.01976e+06	1.0451e+06	959940	1.32482e+06	1.26147e+06	1.03248e+06	1.06193e+06	1.02432e+06	1.2801e+06	1.27419e+06	1.0367e+06	1.08337e+06	995209	1.16317e+06	1.19469e+06	1.08535e+06	1.05702e+06	1.07458e+06	1.33136e+06	1.28279e+06
P11433	S000000039	YAL041W	CDC24	160097	166050	165866	171250	170367	174190	179122	168772	174984	181661	160150	173052	164806	171340	178218	162022	177916	169125	173061	183154	161639	166830	164652	171238	175682	176021	169101	177218	176130	179683
P11484	S000002388	YDL229W	SSB1	173425	171282	175154	125273	130199	140862	146101	148537	125965	124006	166185	160236	155890	122162	129098	160671	152427	162104	129519	120259	167906	162850	162627	140763	131948	152764	158149	146701	123256	116126
P11491	S000002889	YDR481C	PHO8	151241	160613	155511	152907	165905	156333	171684	146408	157406	173499	165803	164939	141948	145865	174337	163504	165708	149150	152676	168918	161619	163163	155979	156149	158375	163915	172082	146808	157157	160775
P11632	S000006256	YPR052C	NHP6A	179327	170787	163674	132094	162894	126136	125396	162404	150954	173176	145738	131521	185426	148357	167201	129070	125465	171011	172527	172118	181286	130411	167942	167074	159110	141352	128899	134340	163363	177273
P11633	S000002157	YBR089C-A	NHP6B	339904	332053	333730	358625	408069	304463	269599	341188	399740	392118	299536	290365	331498	405522	406876	268745	287442	341956	453529	424956	336466	313361	324656	417002	341545	283730	292166	309330	471694	426806
P11655	S000005309	YNR026C	SEC12	70958.6	78276.2	72669.6	81632.5	82161.6	73569	78880	75090.2	79651.6	87775.3	74690.6	77990.3	75314.5	82852.9	84869.8	72059.2	70330.1	78341.2	75401.4	89527.7	73330.5	82516.2	71161.9	73624.4	81090.5	77201.1	77524.7	75105.5	81207.9	89935.9
P11709	S000000534	YCL029C	BIK1	89810.8	95165.3	95562.4	97877.4	124638	93825	94844	103759	110841	127257	97124.3	102484	107223	99599.1	105011	99733.8	103361	100459	105748	106312	97343.7	103050	102012	103686	96632	101982	101456	99221.6	106088	119562
P11745	S000004848	YMR235C	RNA1	675053	669582	671346	664719	621355	649229	657158	649652	653892	629158	678877	691431	673755	613322	649242	677348	669773	648050	607112	635617	658504	682273	683823	636842	651906	685413	682545	667663	582652	642143
P11746	S000004646	YMR043W	MCM1	37267.6	36056.8	35008.1	40636.6	40953.8	36082.4	38510	37565	40081.9	38091.8	40483	38223.6	34576.9	39054.4	40367.4	35129.2	37667.7	35987.9	38809.5	40196	36414.6	37927.4	36364.6	35281.7	39953.4	39544.2	38999.7	35358.8	39878.3	40529.4
P11792	S000001248	YHR205W	SCH9	84753.5	87331.2	88044.2	81511.8	83210.7	86127.2	86969.1	85112.3	81304.9	82270.6	92883.6	88659.7	92942.7	81028.5	79857.9	89015.5	87493.7	84655.7	79267.7	72838.2	88734.6	90830	88622.7	81855.8	84306.9	88348.5	91063.6	85399.8	80290.2	71120.4
P11914	S000001066	YHR024C	MAS2	207376	211277	216615	228456	201561	208027	216925	205195	226519	207722	222254	213826	209647	241062	201864	205005	209431	206122	226542	195927	210541	217153	203875	219820	204475	215528	215541	217704	231714	201184
P11938	S000005160	YNL216W	RAP1	196383	189297	198413	183414	180774	188531	184638	194699	180409	178823	186749	180350	198520	187879	171870	188510	182485	208185	200124	172846	190727	191792	189201	186265	188572	197140	193642	194501	185578	165461
P11978	S000002635	YDR227W	SIR4	36362	39663.6	41295.4	39318.3	45850	42217.7	45662	59445.9	39116.3	50999.8	31613.8	35894.1	36296.1	41565	42542.9	47192.6	36857.8	76035.5	41538.8	61807.6	32967.5	34176.5	37833.2	43109.8	42118.2	52368.5	32237.8	75530	44398.8	56386.8
P11986	S000003689	YJL153C	INO1	1.61279e+06	1.3212e+06	1.32779e+06	3.67543e+06	2.89195e+06	2.88359e+06	2.22723e+06	2.79968e+06	3.2552e+06	2.47243e+06	1.6304e+06	1.64261e+06	1.85171e+06	3.21178e+06	2.5399e+06	2.37734e+06	2.39071e+06	2.76111e+06	2.73557e+06	2.50537e+06	2.0597e+06	1.82965e+06	1.52889e+06	2.66455e+06	2.50812e+06	2.54648e+06	2.21725e+06	2.74531e+06	2.97048e+06	2.56467e+06
P12383	S000002981	YGL013C	PDR1	88838	90033.5	87983.7	86852.9	91812.9	85478	93140.9	85369.8	84511.9	97290.8	87360.1	88059.3	84722.9	87117.5	90899.3	95026.7	88122.9	92486.6	86730	90527.1	85592.6	93396	85184.9	87876.6	88621.3	89907.8	92237.1	100213	80519.3	90752.5
P12385	S000000347	YBR143C	SUP45	1.65502e+06	1.65801e+06	1.64933e+06	1.41732e+06	1.30964e+06	1.47307e+06	1.53436e+06	1.50972e+06	1.40461e+06	1.24566e+06	1.63451e+06	1.6217e+06	1.62677e+06	1.37317e+06	1.36825e+06	1.50798e+06	1.58556e+06	1.47288e+06	1.3242e+06	1.32703e+06	1.58615e+06	1.57387e+06	1.62227e+06	1.44101e+06	1.41805e+06	1.51015e+06	1.6011e+06	1.505e+06	1.3328e+06	1.30517e+06
P12611	S000005569	YOR043W	WHI2	211020	212525	207953	241527	232080	192771	204210	211110	247523	226509	198864	196022	201712	237479	223572	206902	206816	215827	253907	248929	213297	216787	204457	230049	220124	202454	207989	206210	253237	239987
P12612	S000002620	YDR212W	TCP1	1.35971e+06	1.35404e+06	1.31853e+06	1.14643e+06	1.12017e+06	1.25917e+06	1.30543e+06	1.28245e+06	1.14469e+06	1.09917e+06	1.29194e+06	1.32559e+06	1.30839e+06	1.17223e+06	1.14913e+06	1.28965e+06	1.35151e+06	1.21687e+06	1.21226e+06	1.06503e+06	1.26343e+06	1.28474e+06	1.28557e+06	1.18933e+06	1.20547e+06	1.32221e+06	1.33431e+06	1.27503e+06	1.15686e+06	1.109e+06
P12630	S000001277	YIL015W	BAR1	63391.6	58007.9	71495.9	55287.3	56381.1	51873.2	58494.4	70647.4	49079.8	53421.3	54783.2	54853.5	69378.4	58746.1	47414.6	61513.5	56737.6	66017.5	76187.8	45237	62174.9	60156.4	68804.6	60411.6	50856.5	60241.9	59259.1	60584.8	59279.1	46187
P12683	S000004540	YML075C	HMG1	622790	612516	623456	627792	551228	645957	624210	646609	604965	592344	644420	600377	610820	643568	550405	643219	629444	621497	624415	584438	592159	597965	620650	614361	594584	636553	600624	671365	618296	629329
P12684	S000004442	YLR450W	HMG2	277722	281607	265057	264035	292869	287729	290483	279491	265456	288711	276703	282184	273635	260337	291949	284779	295420	268819	265828	293982	275001	290952	274828	277677	275249	297448	303715	277191	254525	278529
P12685	S000003665	YJL129C	TRK1	4745.54	3593.93	4697.81	3143.08	3951.87	3554	3302.57	4725.15	3540.4	3794.25	4897.67	3996.5	4753.37	3345.44	2586.22	4020.96	3123.06	4206.75	4009.51	4269.27	4166.54	3032.72	4196.15	3812.16	3392.27	3637.78	3033.76	4352.35	4471.79	3277.32
P12686	S000003316	YGR084C	MRP13	41256	41801.2	41996.9	46390.6	37355.4	44644.5	44720.8	41079.7	41367.9	33546.8	46946.2	50217.3	52250.2	31170.8	36102	51422.7	40307.1	47397.2	34136.6	30677.4	38951	43740.1	39416.6	38790.9	39614.4	41500.5	44433.6	38741.4	41574.1	46794.2
P12687	S000004950	YNL005C	MRP7	96002.8	91758.9	94236.6	96616.6	74712.6	92450.2	89602	92595.8	85411.8	74476.1	93577.9	86703.5	96617.6	83659	83164.8	95007.2	91409.7	92439.3	86163.4	77460.4	90880.7	87332.6	84281.8	87926.7	90878.4	98050.7	88634.8	96635.7	90364.8	73933.2
P12688	S000001609	YKL126W	YPK1	376974	383945	360062	356054	393808	406806	408624	386029	352852	362681	394986	403555	375589	368201	383986	386448	407980	364590	329420	374355	377056	400647	365246	357431	394648	397019	400830	390850	355347	363206
P12695	S000005015	YNL071W	LAT1	1.69141e+06	1.70794e+06	1.6822e+06	1.51373e+06	1.37474e+06	1.54153e+06	1.44617e+06	1.73801e+06	1.7707e+06	1.16605e+06	1.61506e+06	1.54926e+06	1.85763e+06	1.64977e+06	1.25389e+06	1.45666e+06	1.60582e+06	1.80281e+06	1.735e+06	1.14957e+06	1.69953e+06	1.5647e+06	1.68891e+06	1.75797e+06	1.34544e+06	1.5214e+06	1.55961e+06	1.65413e+06	1.69482e+06	1.19573e+06
P12709	S000000400	YBR196C	PGI1	2.81355e+06	2.89679e+06	2.79011e+06	3.17996e+06	3.5439e+06	3.02844e+06	3.23231e+06	2.89079e+06	3.21973e+06	3.59569e+06	2.83143e+06	2.97529e+06	2.82336e+06	3.21998e+06	3.56766e+06	2.89272e+06	3.23744e+06	2.86291e+06	3.14843e+06	3.63891e+06	2.93004e+06	3.03931e+06	2.79269e+06	3.06189e+06	3.36003e+06	3.05932e+06	3.23517e+06	2.99083e+06	3.20497e+06	3.6144e+06
P12753	S000005194	YNL250W	RAD50	111770	116134	108467	96005	115726	104705	113560	106114	98426.1	121772	106249	110640	103425	98807.1	112408	105350	109904	108879	114026	121999	109947	107376	107378	110364	108999	103577	99894.1	119429	106019	121923
P12754	S000003315	YGR083C	GCD2	356795	358797	362537	301597	323812	313956	327407	336711	313701	320587	336111	336149	337457	293452	317082	354994	355363	346399	327956	310210	339052	327803	339182	325664	319972	352163	353725	324100	339316	304983
P12866	S000001692	YKL209C	STE6	4613.11	4517.62	4973.11	2759.08	4234.22	4348.24	3423.37	3721.76	3173.34	3423.96	9110.64	8676.67	8342.45	1945.83	2723.3	6774.33	2771.44	3223.66	1392.34	2427.4	6424.05	4106.95	5550.7	4735.07	3456.3	3899.75	4900.53	3864.57	1945.28	1684.56
P12868	S000004844	YMR231W	PEP5	132280	145516	136341	165182	156314	146196	146953	132143	157516	159148	137214	145749	139988	153831	153110	143448	152920	148779	146426	153196	131874	130824	149523	159883	144110	141403	149634	167726	161276	146547
P12887	S000004483	YML021C	UNG1	105479	107787	102500	59925.7	78068.2	98490	105244	99228.5	63023.1	66734.1	112409	111828	111225	52457.1	79049.8	101254	106943	98133.1	54251.8	70436.1	105799	98155.6	102247	75210.6	82526.5	102479	103407	96034.7	55654.4	64953.9
P12904	S000003083	YGL115W	SNF4	208410	207071	220728	212121	209239	210386	207595	217069	218680	217767	216470	216323	215713	209930	214410	217544	219217	222190	192786	205536	214916	208532	230214	214497	205833	213907	212114	220187	206780	210449
P12945	S000002198	YDL040C	NAT1	1.02531e+06	1.03048e+06	1.02082e+06	999325	961974	1.00641e+06	1.06977e+06	1.01463e+06	971778	968470	1.01577e+06	1.06255e+06	1.00714e+06	986457	1.01072e+06	1.02073e+06	1.03615e+06	970871	963303	994046	1.0066e+06	1.05067e+06	1.01431e+06	979835	1.00095e+06	1.02222e+06	1.04246e+06	1.02096e+06	973889	998183
P12954	S000003628	YJL092W	SRS2	NA	NA	NA	NA	NA	NA	NA	NA	NA	NA	12166.5	12154.6	9879.01	4620.21	6970.12	13012.7	11658.1	9691.27	4723.83	6709.97	8769.42	7375.71	9158.92	8987.17	7845.77	8503.74	8987.32	9546.17	7752.05	8167.06
P12962	S000005802	YOR276W	CAF20	51882.7	53227.6	54098.1	40048	41925.9	45459	48852.1	50094	39375.8	40639.7	49156.4	57784.8	57085.4	43198.2	42753.4	47952.8	43830.6	47385.5	38114.6	39272.1	51046.1	49168.1	50624.2	45397.2	40468.8	50539.9	47321	48371.2	42764.9	39022.8
P13130	S000001181	YHR139C	SPS100	3199	2719.48	3698.96	4918.29	10679.3	4268.25	3587.69	2929.48	4532.34	14101.7	5367.9	3952.93	4176.22	4597.76	5767.04	4024.97	5077.83	3609.82	3788.47	7920.14	3383.18	3974.87	4789.79	5157.92	5154.31	4051.45	3785.01	3753.23	4332.53	8115.87
P13134	S000005182	YNL238W	KEX2	NA	NA	NA	NA	NA	NA	NA	NA	NA	NA	28166.3	25000.8	32397.5	22452.3	23228.7	27832.4	24216.4	27384.3	23573.6	25115.2	30706.7	28644.9	26504.5	21586.1	24839.4	24902.1	28853.9	25960.9	23533.1	23287.9
P13185	S000002529	YDR122W	KIN1	225035	227469	223045	250321	292135	229471	217752	236396	261943	269788	207965	221207	225669	262725	270956	216267	244550	237582	278902	269379	228118	236716	217273	273020	253743	223004	234434	234724	272679	266083
P13186	S000004086	YLR096W	KIN2	74744.7	68447.6	68923.3	68460.7	73326.2	70542.5	68339.1	67762.7	71491.6	71330.2	75656	70841.7	70964.2	73184.9	70548.9	66572.7	70382.4	67950.8	70894.1	66639.3	80247	72739.9	79132.4	72367.4	67341	69493.2	69634.8	68914.5	67426.5	59528.4
P13188	S000005694	YOR168W	GLN4	2.7965e+06	2.66323e+06	2.83065e+06	2.53892e+06	2.32671e+06	2.57482e+06	2.60404e+06	2.61771e+06	2.42515e+06	2.2752e+06	2.82655e+06	2.68949e+06	2.78534e+06	2.47321e+06	2.46702e+06	2.56229e+06	2.58891e+06	2.63957e+06	2.30907e+06	2.30815e+06	2.71702e+06	2.66708e+06	2.80245e+06	2.50213e+06	2.52807e+06	2.58127e+06	2.63213e+06	2.64303e+06	2.34296e+06	2.33176e+06
P13259	S000003434	YGR202C	PCT1	245286	225311	249140	256761	250673	285915	256136	280136	255182	257778	244426	237704	255737	254806	267559	244409	252645	253389	256667	294122	242507	261767	240484	251397	265018	254094	260898	260765	248573	284318
P13298	S000004574	YML106W	URA5	501558	548196	513709	450005	457609	491960	582287	512171	440446	467013	506743	535401	507118	447231	482795	500295	525621	505009	444131	500827	508704	530879	531517	469891	494710	500779	537472	512408	449813	441916
P13382	S000005046	YNL102W	POL1	200319	198229	196958	198745	235965	215855	219074	197103	228914	237225	195423	204637	201740	208824	225488	218154	219749	207711	215863	227467	214819	219167	215384	205613	208095	232575	221727	218283	202043	195255
P13393	S000000950	YER148W	SPT15	453897	436106	459601	382677	360717	441722	448428	430446	391365	380636	431413	415882	424581	384283	395115	430884	434687	424041	420677	412625	430078	435528	443403	396081	410296	437448	430629	436715	378958	394790
P13433	S000001858	YFL036W	RPO41	61161	65395.7	60361.2	36496.3	49463.2	57794.8	73348.9	60965.8	35926.5	56193.6	60792.3	64901.9	59808.3	35141.9	53926.2	65879.6	65179.8	53024.6	41867.2	53215.2	55332.6	53097	54164.4	48591.9	55552.3	60556.3	63267.3	57706.4	42770.8	56799.8
P13483	S000004581	YML113W	DAT1	5158.76	5093.62	5767.49	2552.24	2390.95	4408.08	3547.65	4676.35	2238.59	2372.29	4969.67	3479.93	4133.55	3098.37	3231.52	3738.78	4884.25	3629.96	3254.35	2167.83	4785.68	3186.19	4965.85	3252.92	3271.93	3199.78	3338.82	3727.47	3099.79	2194.6
P13517	S000001296	YIL034C	CAP2	247291	256071	247387	282374	295593	240862	252337	266066	269770	269147	235794	241298	254674	283644	295987	237235	254250	258176	279956	289683	249555	249653	252831	288254	275593	250808	247140	252082	282814	288412
P13574	S000001126	YHR084W	STE12	28936.9	27983.9	30126.7	23799.5	22714.1	24447.5	24573.2	28144.4	23667.4	23702.9	27373.8	24602.4	30380	23959.4	22950.3	26483.8	26932.7	27312.8	24538	23234.1	28868.7	28488.8	29006.4	25833.1	24835.7	25253.1	25397.9	26544.6	22214.1	21184.6
P13586	S000003135	YGL167C	PMR1	821854	840934	831315	914824	973522	868688	879153	867061	920134	1.00282e+06	852319	875199	825498	907968	944992	891182	875486	842800	932864	964482	865665	880253	872680	871190	911294	899323	902968	862959	920112	958536
P13663	S000002565	YDR158W	HOM2	1.58973e+06	1.61847e+06	1.70774e+06	1.7806e+06	1.42072e+06	1.52537e+06	1.57172e+06	1.49637e+06	1.71957e+06	1.58877e+06	1.69033e+06	1.59975e+06	1.60618e+06	1.71776e+06	1.48762e+06	1.54289e+06	1.59271e+06	1.48199e+06	1.71233e+06	1.57351e+06	1.58414e+06	1.64684e+06	1.6967e+06	1.64134e+06	1.49476e+06	1.53305e+06	1.59277e+06	1.48292e+06	1.7783e+06	1.62718e+06
P13712	S000000399	YBR195C	MSI1	45863.2	48346.6	47726.1	59130.8	56669.3	51587.8	53525.5	47770.6	53881.6	52766.8	49198.9	53209.7	47000.5	54611.9	54652.3	46838.3	51051.9	50493.2	51504.4	58528.4	49323.7	52435	48154.9	50026.1	54878.8	53159.8	54498.2	49654.3	51203.9	53508.7
P13856	S000003384	YGR152C	RSR1	285965	269152	265286	207176	205179	242812	242414	260930	219002	199854	259934	246055	260574	221354	217878	247388	249479	245257	235817	203249	258294	243033	252610	235920	222240	252491	248262	243632	222247	214645
P14020	S000006387	YPR183W	DPM1	844734	855186	847302	883743	900887	862670	929254	864366	902618	900811	866272	872244	859089	905009	921957	832861	932668	852789	855517	894311	854640	876776	834151	884366	892724	868638	914514	894235	892022	916329
P14063	S000001621	YKL138C	MRPL31	132621	114202	123906	150256	99603.9	117044	99670.1	116529	127143	89620.1	131760	114294	118657	129922	100445	119635	104869	129640	126014	90976.6	130549	119781	130394	121560	110776	121336	101648	119551	129191	85675.2
P14065	S000005646	YOR120W	GCY1	705551	795121	692273	1.4599e+06	1.87225e+06	965453	1.10398e+06	890272	1.47507e+06	2.0901e+06	679172	874842	747560	1.40073e+06	2.05599e+06	829741	1.15278e+06	953287	1.34531e+06	1.97975e+06	913170	976912	709753	1.1666e+06	1.65807e+06	853813	1.09628e+06	927190	1.44348e+06	2.11283e+06
P14120	S000002998	YGL030W	RPL30	926218	908641	950826	838341	692646	860484	898004	834395	833501	697950	992945	932273	908693	813384	756816	871558	905735	849319	695807	721160	869000	905679	913215	797515	795532	850101	946526	878536	741785	760606
P14126	S000005589	YOR063W	RPL3	3.56731e+06	3.39564e+06	3.4725e+06	2.99735e+06	2.60345e+06	3.11406e+06	3.30347e+06	3.21103e+06	2.85401e+06	2.52167e+06	3.62591e+06	3.4236e+06	3.3906e+06	2.90623e+06	2.72879e+06	3.28151e+06	3.32103e+06	3.08586e+06	2.64978e+06	2.62234e+06	3.3489e+06	3.33234e+06	3.3452e+06	2.93062e+06	2.94631e+06	3.27586e+06	3.42288e+06	3.25654e+06	2.70359e+06	2.5626e+06
P14127	S000002855	YDR447C	RPS17B	1.39949e+06	1.3371e+06	1.36276e+06	1.04014e+06	966940	1.18859e+06	1.21608e+06	1.23827e+06	984706	934222	1.3576e+06	1.28162e+06	1.34788e+06	1.03027e+06	1.0222e+06	1.25452e+06	1.23622e+06	1.20111e+06	974484	941481	1.26411e+06	1.22993e+06	1.33899e+06	1.13571e+06	1.07901e+06	1.22976e+06	1.20497e+06	1.20644e+06	1.02567e+06	942533
P14164	S000001595	YKL112W	ABF1	444145	430519	435677	422425	426197	427940	419644	441887	443496	446459	414421	419197	451195	443471	417803	409162	416599	468747	501017	405357	440071	431222	430412	469810	412333	420482	432690	429464	501263	396052
P14180	S000000242	YBR038W	CHS2	19939.4	19757.5	21251.4	17849.7	18161.7	20586.8	19983.7	18849	19409.9	17348	21941.8	25753.8	22766.7	13603.2	17475.2	23674.9	24178.7	16618.1	13953.7	17382.1	19997.5	21735.7	19370.6	17707.6	19187.1	22552.9	21581.1	19853.2	14959.9	16562.9
P14306	S000004168	YLR178C	TFS1	104509	124251	109120	281378	330723	156320	168069	147954	282270	339293	129831	153183	145692	236867	282568	148844	165724	167164	233412	263664	151654	162009	139398	207374	243481	152798	171314	163461	235958	290993
P14359	S000003687	YJL151C	SNA3	17401.4	15266.2	16737.3	11861.8	10807	10937.9	11787.6	13785	12522.1	11435.9	15871.9	13918.3	17756.1	11592.1	10174	14189.2	11723.6	12166	14480.4	10514	16535.5	13758.2	15559.6	14061.8	10487.6	12574.7	13078	12695.8	13980.8	8674.61
P14540	S000001543	YKL060C	FBA1	3.17396e+06	3.32463e+06	3.17671e+06	3.10556e+06	3.54631e+06	3.16727e+06	3.50561e+06	3.24216e+06	3.28188e+06	3.50387e+06	3.25886e+06	3.38159e+06	3.29705e+06	3.10633e+06	3.39568e+06	3.19921e+06	3.51465e+06	3.28521e+06	3.07632e+06	3.50781e+06	3.36559e+06	3.31873e+06	3.27551e+06	3.26472e+06	3.29275e+06	3.20148e+06	3.525e+06	3.33422e+06	3.1392e+06	3.43793e+06
P14680	S000003677	YJL141C	YAK1	157216	167194	155683	259692	246491	185181	189271	177525	243055	265351	163838	177363	173100	241401	241339	169128	192215	187608	234126	251646	174931	184223	161279	221031	222784	171124	196554	187522	250278	269680
P14681	S000003272	YGR040W	KSS1	38707.4	40775	42599.8	58166.9	54851	47416.8	46574.3	45236.8	62390	57379	51717.1	48128.7	48215.7	48944	46873.6	50477.3	49594.5	50133.2	48448.7	45914	46960.9	49813.6	46852.8	48663.2	49968.6	50671	47731.8	48528.6	47435.2	52287.5
P14682	S000002461	YDR054C	CDC34	48639.7	47420.4	48439.4	40790.4	52024.3	47716.8	46125.1	50104.5	45531.6	51195.8	52596	46271.3	46804	43236	40046.6	57385.2	53348.1	43854.6	42872.8	53593.8	48254.7	47435.3	48581	41392.6	47157.9	59066.2	52592.5	48679.5	42315.4	44393.4
P14693	S000001125	YHR083W	SAM35	56798.3	58946.5	56031.2	63772.1	48009.7	55833.6	62368.3	54375.4	54731.1	46969.6	54149.7	62096.9	62140	55049.5	56047.8	60061.5	55277.3	53598.4	51874.1	46985	56430.8	62175.2	59550	52481.5	54527.5	58106.1	64446.9	56066.2	46514.9	48623
P14736	S000000964	YER162C	RAD4	8292.63	9390.58	9074.29	11321.4	10479.1	10807.5	10413.3	10388.4	10478.5	11239.2	9721.96	11965.9	9439.89	9700.43	9756.41	10462.7	8702.48	9802.75	11416.9	11108.3	8314.81	15532.4	6778.32	6823.26	11780.6	9042.65	10208.2	10294.8	11389.4	13569.2
P14737	S000002625	YDR217C	RAD9	7476.65	8250.97	7205.75	2733.07	5320.55	5509.7	5825.94	6900.93	3652.01	4588.34	6686.15	6746.05	7097.42	4193.82	4182.69	7155.6	6652.59	5693.26	3401.73	4320.7	7240.57	6455.78	6080.87	4951.95	4827.2	6849.85	5791.45	5679.07	3312.14	3710.91
P14741	S000001734	YKR026C	GCN3	176494	174561	175402	185872	168537	182123	185888	177482	184527	184074	188032	174556	177018	176541	178804	176587	182767	175871	176096	188502	176673	186992	181159	182611	181048	191689	176891	180617	168065	175761
P14742	S000001587	YKL104C	GFA1	1.20443e+06	1.23759e+06	1.2184e+06	1.25695e+06	1.18009e+06	1.17261e+06	1.23889e+06	1.18265e+06	1.18276e+06	1.15054e+06	1.26589e+06	1.26494e+06	1.17786e+06	1.28686e+06	1.25049e+06	1.15248e+06	1.19898e+06	1.15283e+06	1.11064e+06	1.17258e+06	1.20476e+06	1.28484e+06	1.2046e+06	1.1689e+06	1.26068e+06	1.19629e+06	1.22819e+06	1.17714e+06	1.16002e+06	1.19292e+06
P14743	S000004185	YLR195C	NMT1	342920	361076	340763	363805	384514	346217	387799	349569	360989	391804	384464	380905	365356	337659	371682	358333	375336	361984	317751	377154	363927	371572	369050	351619	367940	350950	390641	346461	339686	391493
P14747	S000004521	YML057W	CMP2	297635	296094	296517	301488	292062	281685	283944	287029	288645	270899	299986	299685	299314	302513	286063	282323	276287	297688	286792	266372	297531	297510	300212	305643	285819	280502	283169	292771	272480	291927
P14772	S000003938	YLL015W	BPT1	31016.5	33610.5	33352.1	46299.1	52289.5	38053.9	36084.4	36451.6	49464.5	57256.9	36956.5	38547.5	38158.1	39459.1	39322.4	45319.8	38243.2	39286.8	41481.6	50222.7	38270.5	37371.1	33240.5	37734.3	47022.8	38825.6	35460	37058.5	49892.9	55670.5
P14832	S000002562	YDR155C	CPR1	1.54648e+06	1.54114e+06	1.4912e+06	1.58079e+06	1.57787e+06	1.52481e+06	1.57203e+06	1.59294e+06	1.6278e+06	1.65635e+06	1.53534e+06	1.55241e+06	1.55609e+06	1.55516e+06	1.56231e+06	1.54467e+06	1.63486e+06	1.59956e+06	1.55169e+06	1.61528e+06	1.58881e+06	1.56376e+06	1.51903e+06	1.58696e+06	1.58758e+06	1.57377e+06	1.61462e+06	1.52003e+06	1.56987e+06	1.6533e+06
P14843	S000002442	YDR035W	ARO3	1.23004e+06	1.35017e+06	1.36547e+06	1.71607e+06	1.31449e+06	1.20806e+06	1.41517e+06	1.23599e+06	1.67125e+06	1.45658e+06	1.38065e+06	1.39505e+06	1.24023e+06	1.61245e+06	1.36919e+06	1.27193e+06	1.36988e+06	1.22398e+06	1.59125e+06	1.4698e+06	1.24888e+06	1.47482e+06	1.36329e+06	1.50692e+06	1.30998e+06	1.26507e+06	1.39905e+06	1.24652e+06	1.66732e+06	1.50699e+06
P14904	S000001586	YKL103C	APE1	580805	638814	519023	1.30362e+06	1.4212e+06	811484	839339	698551	1.31744e+06	1.54983e+06	570772	726816	568790	1.29729e+06	1.44932e+06	653350	884177	721342	1.25609e+06	1.49328e+06	712583	804904	563054	992598	1.19629e+06	754162	856277	741723	1.32882e+06	1.48167e+06
P14906	S000005780	YOR254C	SEC63	624931	634993	633174	620915	605244	616506	655242	613659	615064	586554	647314	656152	627234	594880	614861	621168	636518	624504	573893	611415	618025	638999	630195	599967	612739	615473	652937	633406	606017	623962
P14907	S000003577	YJL041W	NSP1	1.99645e+06	2.03309e+06	1.93463e+06	1.35024e+06	1.7219e+06	1.62847e+06	1.69958e+06	1.88741e+06	1.49925e+06	1.71416e+06	1.84063e+06	1.86412e+06	2.14467e+06	1.43411e+06	1.57173e+06	1.62856e+06	1.73581e+06	2.04621e+06	1.67025e+06	1.52898e+06	1.97272e+06	1.78691e+06	2.00267e+06	1.87038e+06	1.55266e+06	1.62029e+06	1.70964e+06	1.78628e+06	1.72943e+06	1.45933e+06
P14908	S000004841	YMR228W	MTF1	6410.42	6702.95	7029.27	7927.1	9176.78	6837.13	6318.88	6506.75	7247.71	6746.62	4774.68	6863.85	8173.18	8625	7355.05	7230.84	7625.6	6518.92	8383.49	6301.76	6673.34	7198.17	5390.98	6988.09	7540.57	7411.95	6829.05	6180.92	7291.05	8063.16
P14922	S000000316	YBR112C	CYC8	242155	230321	240575	240276	224442	244572	232164	245141	241822	229464	232272	234003	237793	233815	228993	236021	238202	250313	242398	236789	221925	214146	257676	267008	223871	223891	232815	240972	266602	236664
P15019	S000004346	YLR354C	TAL1	2.59825e+06	2.49725e+06	2.47048e+06	3.09178e+06	3.26239e+06	2.87417e+06	2.82132e+06	2.88017e+06	3.37474e+06	3.12726e+06	2.50311e+06	2.60175e+06	2.64574e+06	3.17487e+06	3.25598e+06	2.67696e+06	2.96596e+06	2.86242e+06	3.15836e+06	3.11624e+06	2.78164e+06	2.6811e+06	2.54628e+06	2.91159e+06	3.05451e+06	2.84457e+06	2.9758e+06	2.90784e+06	3.20698e+06	3.12385e+06
P15108	S000004798	YMR186W	HSC82	8.5807e+06	9.07293e+06	8.43318e+06	7.78351e+06	8.36142e+06	7.84806e+06	9.17853e+06	8.12587e+06	7.87516e+06	8.76283e+06	8.66049e+06	9.05228e+06	8.37801e+06	7.61341e+06	8.76287e+06	8.23373e+06	9.2121e+06	8.19881e+06	7.36319e+06	8.59852e+06	8.55592e+06	8.83466e+06	8.40652e+06	8.01101e+06	8.56227e+06	8.26319e+06	9.34994e+06	8.3412e+06	7.41708e+06	8.66037e+06
P15180	S000002444	YDR037W	KRS1	2.93553e+06	3.08614e+06	2.97846e+06	2563907	2.50176e+06	2.58956e+06	2.88351e+06	2.6831e+06	2.53611e+06	2.52345e+06	2.93517e+06	2.99673e+06	2.91904e+06	2.48518e+06	2.54409e+06	2.75429e+06	2.92611e+06	2.70751e+06	2.46688e+06	2.53858e+06	2.75622e+06	2.8811e+06	2.87733e+06	2.65636e+06	2.64502e+06	2.74588e+06	2.92989e+06	2.74384e+06	2.51093e+06	2.60603e+06
P15274	S000004498	YML035C	AMD1	702136	681516	686068	768012	799295	729204	716537	705870	744174	825453	676984	674523	692616	781171	829547	704446	693222	704703	756615	855546	669492	710979	705171	743662	783738	700495	717134	720001	787478	854807
P15303	S000006385	YPR181C	SEC23	961057	979905	975503	957308	898752	983966	975341	963198	912273	862328	968417	980867	972181	934769	931168	927615	968404	955160	904011	921640	961266	987090	961706	931236	942948	966729	972168	984937	877791	921475
P15315	S000003134	YGL166W	CUP2	23795.7	28361.2	28310.1	42036.1	56752.1	34425.3	35350.1	34248.5	38294.3	55393.9	35011.8	33419.5	37523.1	30793.6	37594.4	40992.6	38843.3	33983.2	32551.7	45180.9	NA	NA	NA	NA	NA	NA	NA	NA	NA	NA
P15367	S000001461	YIR022W	SEC11	68777.4	66506.4	66987.9	78884.5	76100.4	75357.7	75248.3	70957.6	78882.3	83309	69101.6	71942.9	70901.8	78957.4	81178.8	71149.7	68481.9	70678.4	74267.7	84398.7	72395.5	71645.7	66679.8	72775.5	77707.7	77571.3	71224.2	72739.7	78193.9	80896.9
P15424	S000002602	YDR194C	MSS116	161617	151591	153164	169338	138541	150627	165058	149592	161812	143413	159960	166705	151525	151581	148573	165179	151478	150470	149052	148740	158379	168733	161669	142343	151845	164719	161599	155571	146744	138503
P15436	S000002260	YDL102W	POL3	167678	174145	155587	151519	149639	173200	193889	161114	138961	161008	189902	173600	169237	167009	141789	174620	164315	168421	153660	127052	167778	170288	172176	157440	155286	177903	169824	171426	133881	154827
P15454	S000002862	YDR454C	GUK1	1.1377e+06	1.03098e+06	1.11977e+06	999488	889260	1.04087e+06	968252	1.06479e+06	1.02244e+06	919087	1.1231e+06	975745	1.15454e+06	1.03122e+06	892429	1.02995e+06	994436	1.1023e+06	1.02606e+06	872445	1.14878e+06	992329	1.14625e+06	999508	933037	1.06339e+06	1.0134e+06	1.06713e+06	1.00294e+06	874335
P15496	S000006038	YPL117C	IDI1	689337	636941	675979	598873	509917	651968	622881	641534	595008	496659	671537	626230	645258	594986	532505	665807	636850	618755	587641	526179	633697	611378	662619	573639	579729	659665	639916	638804	587098	538329
P15565	S000002527	YDR120C	TRM1	503211	517043	506272	443420	406960	449304	505875	461172	431490	405485	503112	511455	500898	416898	441281	477714	468369	457290	437667	410377	484130	501644	477861	446304	465405	473348	489750	456604	433536	410543
P15624	S000004050	YLR060W	FRS1	1.51286e+06	1.43502e+06	1.45906e+06	1.34277e+06	1.22123e+06	1.371e+06	1.43485e+06	1.39705e+06	1.31863e+06	1.2117e+06	1.52555e+06	1.48873e+06	1.45948e+06	1.29934e+06	1.28061e+06	1.41402e+06	1.39856e+06	1.38404e+06	1.23863e+06	1.21933e+06	1.48425e+06	1.45249e+06	1.458e+06	1.33466e+06	1.32718e+06	1.40246e+06	1.42356e+06	1.39025e+06	1.26483e+06	1.21864e+06
P15625	S000001872	YFL022C	FRS2	1.13414e+06	1.16226e+06	1.11289e+06	968950	943305	1.05293e+06	1.13445e+06	1.09807e+06	982416	917071	1.12091e+06	1.14067e+06	1.11427e+06	970244	963351	1.07054e+06	1.11021e+06	1.09287e+06	991185	923870	1.10769e+06	1.11492e+06	1.11587e+06	1.03111e+06	983544	1.06569e+06	1.11658e+06	1.09095e+06	958864	950856
P15646	S000002172	YDL014W	NOP1	1.18394e+06	1.17629e+06	1.14585e+06	1.02693e+06	909998	1.05602e+06	1.11157e+06	1.03247e+06	908957	931472	1.1806e+06	1.15356e+06	1.14364e+06	955211	988375	1.09579e+06	1.04201e+06	1.04738e+06	940324	925004	1.09885e+06	1.10553e+06	1.14851e+06	1.06251e+06	1.03236e+06	1.0746e+06	1.07063e+06	1.03573e+06	962464	910100
P15700	S000001507	YKL024C	URA6	434699	439161	420165	398803	390535	408810	429042	414737	394531	412357	432808	446521	408186	390616	393197	424166	440206	414827	387010	406946	427517	434227	408395	407785	406990	416932	431287	404493	398156	422523
P15703	S000003514	YGR282C	BGL2	1.42273e+06	1.49109e+06	1.44271e+06	1.76498e+06	1.9748e+06	1.26004e+06	1.36635e+06	1.35038e+06	1.85222e+06	1.94028e+06	1.36246e+06	1.3856e+06	1.40845e+06	1.77661e+06	1.83067e+06	1.35392e+06	1.5283e+06	1.38357e+06	1.87987e+06	1.91474e+06	1.52407e+06	1.49037e+06	1.45288e+06	1.68329e+06	1.67574e+06	1.34981e+06	1.44845e+06	1.37105e+06	1.8985e+06	1.96498e+06
P15705	S000005553	YOR027W	STI1	4.05521e+06	4.33837e+06	3.99652e+06	3.197e+06	4.04063e+06	3.44411e+06	3.88609e+06	4.00282e+06	3.5981e+06	4.22446e+06	3.86665e+06	3.99958e+06	4.1511e+06	3.43583e+06	3.79601e+06	3.56818e+06	3.97069e+06	4.13168e+06	3.78317e+06	3.98742e+06	4.09866e+06	3.94097e+06	4.07474e+06	4.05324e+06	3.67413e+06	3.552e+06	3.97858e+06	3.79038e+06	3.75855e+06	3.91724e+06
P15731	S000000286	YBR082C	UBC4	40049	40607.5	42089.8	44450.7	37490.7	39954	41360.8	39159.6	41222.9	36597.1	46211.2	42998.3	38034.2	39963.3	39343.5	43695.6	41161	36873.1	36762.7	38421.4	40793.5	44019.8	40112.6	34987.4	42300.8	44854.6	42342.3	43747.5	36471.7	34637.2
P15732	S000002466	YDR059C	UBC5	135733	131421	137879	199224	158221	149373	151726	140223	171385	154261	139261	136111	142620	156431	152801	130209	137384	226180	97571.4	255844	145475	152397	141649	152761	173767	139268	151359	144333	157636	168482
P15790	S000001297	YIL035C	CKA1	538646	541619	539248	590309	560034	552036	556575	519218	571816	575970	560027	558904	527676	588683	592046	526690	557993	512345	531530	593088	546900	553550	556681	553392	568989	549982	565342	533705	543181	595558
P15807	S000000417	YBR213W	MET8	3643.7	4075.67	4713.66	4827.71	4946.71	4457.93	4362.85	4475.14	5193.62	4300.36	NA	NA	NA	NA	NA	NA	NA	NA	NA	NA	3884.18	4285.14	4677.56	2627.42	4795.17	4413.04	4594.35	4694.46	4985.6	5027.91
P15873	S000000292	YBR088C	POL30	590912	565050	546779	645936	606083	611978	610581	583405	623854	607209	576789	605839	565284	620389	620547	612269	607556	557646	619650	603716	583391	612316	554383	600304	625195	624944	613682	592565	616404	591100
P15891	S000000684	YCR088W	ABP1	1.93852e+06	2.06554e+06	1.84184e+06	1.71282e+06	2.46298e+06	1.81274e+06	1.79896e+06	2.01418e+06	1.99499e+06	2.22608e+06	1.77618e+06	1.93642e+06	2.02673e+06	1.91666e+06	2.13976e+06	1.75207e+06	2.01993e+06	2.11027e+06	2.08852e+06	2.03468e+06	2.13176e+06	1.99671e+06	1.96465e+06	2.16214e+06	1.94008e+06	1.76027e+06	1.97322e+06	1.94478e+06	1.99606e+06	2.00456e+06
P15938	S000001794	YKR086W	PRP16	11601	12096.7	12721	10918.4	12620.1	11188.3	11259.9	12026.9	11866.5	13921	NA	NA	NA	NA	NA	NA	NA	NA	NA	NA	11950.1	11593.5	10301.1	9891.37	13052.7	11261.1	12506.7	11985.1	12542.9	14315.7
P15992	S000000276	YBR072W	HSP26	400744	447682	423741	1.47844e+06	4.43911e+06	482515	675110	432781	1.34921e+06	4.13505e+06	472917	622311	510368	1.34509e+06	2.58321e+06	488634	753524	548943	1.2741e+06	2.92165e+06	805693	672497	434593	1.13201e+06	2.23368e+06	435681	657275	475352	1.42467e+06	3.54353e+06
P16120	S000000649	YCR053W	THR4	2.44075e+06	2.53844e+06	2.50816e+06	2.365e+06	2.27972e+06	2.24751e+06	2.48516e+06	2.30196e+06	2.3762e+06	2.36224e+06	2.4758e+06	2.50527e+06	2.37042e+06	2.3441e+06	2.40191e+06	2.3181e+06	2.5323e+06	2.30564e+06	2.23254e+06	2.41655e+06	2.44909e+06	2.50983e+06	2.47743e+06	2.36515e+06	2.36757e+06	2.34432e+06	2.55925e+06	2.34365e+06	2.2348e+06	2.35779e+06
P16140	S000000331	YBR127C	VMA2	2.3566e+06	2.24539e+06	2.31432e+06	2.41935e+06	2.45098e+06	2.38502e+06	2.3376e+06	2.45715e+06	2.49239e+06	2.44644e+06	2.26652e+06	2.21748e+06	2.45066e+06	2.42847e+06	2.46273e+06	2.29781e+06	2.37769e+06	2.50143e+06	2.48118e+06	2.42764e+06	2.37352e+06	2.29633e+06	2.36209e+06	2.39978e+06	2.41422e+06	2.35406e+06	2.38128e+06	2.43566e+06	2.51057e+06	2.47889e+06
P16151	S000002822	YDR414C	ERD1	14979	14563.3	15406.7	15345.3	15452.6	15912.9	14288.5	13740.8	15448.4	14612.5	15357.2	15222.3	13538.1	15172.4	14527.2	15083.3	14997	12601.7	18426.4	15500.4	14635	13867.7	12973.5	14381.9	15947.9	15537.2	15384.6	15442.8	15605.7	15130.4
P16370	S000001283	YIL021W	RPB3	256579	253468	238368	288974	265007	266764	275293	258651	285320	258599	274608	260788	256491	264419	258763	268491	266970	263715	267347	261948	259729	266708	261536	259928	254872	265322	269618	273202	277367	265706
P16387	S000000980	YER178W	PDA1	2.01946e+06	1.91701e+06	2.04174e+06	2.30413e+06	1.78569e+06	2.03042e+06	2.00538e+06	2.01946e+06	2.21056e+06	1.75176e+06	2.07434e+06	2.02366e+06	2.05023e+06	2.20028e+06	1.8422e+06	2.04214e+06	2.00353e+06	1.99548e+06	2.08574e+06	1.74258e+06	2.01787e+06	2.02984e+06	2.02524e+06	2.0468e+06	1.913e+06	2.08457e+06	2.01231e+06	2.06096e+06	2.16991e+06	1.77551e+06
P16451	S000003425	YGR193C	PDX1	794700	819042	763286	854085	795916	799105	794688	819162	881203	808506	747378	795249	808180	852828	765631	777570	823753	836343	924978	805241	790691	797810	781652	844462	753495	795498	823912	810989	942738	830674
P16467	S000004124	YLR134W	PDC5	18038.8	21294	17974.8	25270.1	37685.3	20655.8	20812.3	20092.9	21727	44708	20041.5	20191.1	16816	26775	33333.5	21063.6	19224	20087.8	24445.1	46555	20635.5	22512.7	19464.2	23081.3	28434.4	24521.2	21610.1	22190.4	23795.8	32324.1
P16474	S000003571	YJL034W	KAR2	3.24496e+06	3.22999e+06	3.20809e+06	2.99327e+06	3.30855e+06	2.94155e+06	3.0467e+06	3.14703e+06	3.09959e+06	3.18176e+06	3.20677e+06	3.08593e+06	3.25835e+06	3.1275e+06	3.23826e+06	2.92698e+06	3.14661e+06	3.17855e+06	3.09152e+06	3.1329e+06	3.29669e+06	3.14193e+06	3.24455e+06	3.24109e+06	3.17147e+06	2.98962e+06	3.14111e+06	3.04191e+06	3.15561e+06	3.10842e+06
P16521	S000004239	YLR249W	YEF3	8.20606e+06	7.94051e+06	7.98316e+06	6.53597e+06	5.57726e+06	6.8759e+06	7.32447e+06	7.10494e+06	6.34521e+06	5.46909e+06	8.17615e+06	7.79146e+06	7.75563e+06	6.31656e+06	5.94456e+06	7.2154e+06	7.30518e+06	7.01393e+06	6.08289e+06	5.64147e+06	7.6751e+06	7.58538e+06	7.78241e+06	6.67701e+06	6.50846e+06	7.11466e+06	7.38453e+06	7.12601e+06	5.96288e+06	5.5996e+06
P16547	S000001398	YIL136W	OM45	389392	426223	410484	777605	627104	492288	495045	521013	863552	658020	390481	453337	475308	780847	642427	426546	530356	550585	806029	566023	462207	505925	505786	735391	507004	442322	516548	526573	839585	560757
P16550	S000000555	YCL050C	APA1	1.28178e+06	1.27417e+06	1.25438e+06	1.06359e+06	1.07844e+06	1.14539e+06	1.22815e+06	1.17391e+06	1.08512e+06	1.06026e+06	1.25594e+06	1.23063e+06	1.20283e+06	1.09028e+06	1.11185e+06	1.18129e+06	1.24305e+06	1.16974e+06	1.04942e+06	1.0986e+06	1.24125e+06	1.21737e+06	1.20095e+06	1.11064e+06	1.14324e+06	1.20192e+06	1.26264e+06	1.19225e+06	1.04311e+06	1.07187e+06
P16603	S000001084	YHR042W	NCP1	864032	866726	835490	856278	897919	849929	847727	817095	892200	867901	855654	890931	857626	838943	938151	836815	859839	795986	820805	906402	846734	873942	853854	832503	918441	860803	873414	851684	808503	915046
P16622	S000005702	YOR176W	HEM15	511981	504333	518064	579099	448796	503277	528163	504026	484822	405622	520888	500256	506904	522387	443016	527225	531536	506541	542063	389303	492911	496922	496076	517218	490677	511464	521012	501915	541993	426983
P16639	S000002985	YGL017W	ATE1	56987.5	56975.3	55158.9	63426.4	60134.5	61382.6	60437	55645	57194.9	62802.3	54893.2	54031.2	51087.7	59269.9	65847	57761.4	63514.7	58559.3	59474.6	67268.7	52361.4	57986.9	53686	55611.1	63965.1	59445.1	61617.8	55871.5	59468.3	72958.7
P16649	S000000680	YCR084C	TUP1	1.17977e+06	1.15557e+06	1.15767e+06	1.17917e+06	1.13302e+06	1.18946e+06	1.14686e+06	1.22718e+06	1.15873e+06	1.10893e+06	1.12424e+06	1.16717e+06	1.16454e+06	1.17323e+06	1.11372e+06	1.1704e+06	1.18023e+06	1.22293e+06	1.18961e+06	1.13006e+06	1.146e+06	1.14561e+06	1.16176e+06	1.18078e+06	1.12381e+06	1.18425e+06	1.15905e+06	1.21217e+06	1.19638e+06	1.17546e+06
P16661	S000000314	YBR110W	ALG1	137280	96594.9	126130	122717	110292	106726	97906.3	145202	114067	119924	138023	107308	121464	115935	118022	97132.5	100256	145028	102815	131603	112088	114720	108426	112380	130728	109100	111768	117524	117932	139798
P16664	S000002544	YDR137W	RGP1	51751	54349.8	50575.6	52292	50910.5	53377.3	54056.2	52094.4	52886	54772.6	NA	NA	NA	NA	NA	NA	NA	NA	NA	NA	48425.9	51718.3	46493.8	51666.6	58562.2	55502	48548.8	49216.7	58813	60702
P16861	S000003472	YGR240C	PFK1	4.749e+06	4.71655e+06	4.71539e+06	4.71069e+06	4.71654e+06	4.65858e+06	4.7769e+06	4.60267e+06	4.62407e+06	4.71204e+06	4.73818e+06	4.72083e+06	4.63953e+06	4.6538e+06	4.80043e+06	4.68786e+06	4.90995e+06	4.66766e+06	4.54849e+06	4.62091e+06	4.77855e+06	4.70549e+06	4.71951e+06	4.65218e+06	4.74301e+06	4.73008e+06	4.93351e+06	4.77838e+06	4.48131e+06	4.67829e+06
P16862	S000004818	YMR205C	PFK2	2.54196e+06	2.51728e+06	2.53385e+06	2.66024e+06	2.68799e+06	2.55719e+06	2.63216e+06	2.55922e+06	2.65996e+06	2.7203e+06	2.65722e+06	2.60375e+06	2.56404e+06	2.58615e+06	2.66371e+06	2.53866e+06	2.71522e+06	2.56245e+06	2.49491e+06	2.68253e+06	2.61141e+06	2.63575e+06	2.61411e+06	2.56281e+06	2.63284e+06	2.58766e+06	2.68374e+06	2.60126e+06	2.57589e+06	2.67294e+06
P16892	S000000112	YBL016W	FUS3	133945	137606	134767	105449	119576	139345	148403	137194	100951	118565	133693	138496	134575	111737	117937	137007	137914	131789	107753	120693	133010	128683	132622	113462	129886	143782	143488	135607	102742	114242
P16965	S000003240	YGR008C	STF2	58805.3	86497.1	60093.4	89648.3	268379	76340.9	90347.2	80221.4	124409	241082	48639.5	92123.4	75503.2	115346	184814	47481	107503	106299	153758	205891	80440.9	95888.6	65697.8	141291	136362	53637.9	93840.4	83688.9	154497	196910
P17065	S000005216	YNL272C	SEC2	136575	161504	134751	179908	164084	160803	154657	153277	168668	179870	151476	153215	148478	158801	164823	145241	154734	162897	158951	193518	152307	164699	147652	156161	155249	152814	148888	156684	166148	197369
P17076	S000001025	YHL033C	RPL8A	284127	287537	277979	221132	214514	272467	266728	263027	203244	219511	273483	270414	288678	217928	214691	280049	271845	271964	215638	205882	270066	257842	283824	236358	232038	270108	264387	277967	215800	205549
P17106	S000003821	YJR060W	CBF1	160215	163984	170923	143283	152634	165164	151563	165979	155883	160096	158429	154851	172031	153652	148462	149974	152566	181077	176848	144461	157663	146399	174812	177754	134613	146605	149887	168152	186199	158579
P17119	S000006345	YPR141C	KAR3	26360.2	28607.7	27196	30955.4	34032.5	31700.3	30305.9	31222.9	32338.8	34197	31616.5	33040	28000.2	28872.3	29604.1	33582.3	31022.6	32574.3	30053.4	28198.1	31361	32568.7	30527.2	28040.2	30299.9	34108.9	30749.2	29714.1	27109.8	31812.3
P17121	S000002797	YDR389W	SAC7	80437.3	80059.9	83909.7	84696	91268	84165.3	77665.8	85309.8	85808.4	87432.7	77338.8	81408	78321.7	88085.7	93025.8	84343.7	78322.3	81922.4	88141.3	90875.2	84680.2	84802.5	83391.4	85304	85531.2	84038.1	75779	79153.9	86503.1	94034.7
P17157	S000005952	YPL031C	PHO85	134064	128523	134604	176769	158961	158162	150956	156919	167390	165683	139600	145387	139383	165049	172224	141304	154576	144532	160993	165937	145240	149098	142295	148713	160087	149764	155026	146760	163030	171861
P17255	S000002344	YDL185W	VMA1	4.80584e+06	4.84996e+06	4.80295e+06	4.97837e+06	5.11789e+06	5.02408e+06	4.97899e+06	4.86362e+06	5.01502e+06	5.0776e+06	4.77256e+06	4.96006e+06	4.94162e+06	4.9674e+06	5.16186e+06	4.6932e+06	5.16804e+06	4.90561e+06	4.86266e+06	5.0901e+06	4.94992e+06	4.90757e+06	4.85728e+06	4.8533e+06	5.08939e+06	4.90018e+06	5.13054e+06	4.92548e+06	4.89942e+06	5.22359e+06
P17423	S000001067	YHR025W	THR1	391705	394432	386273	414526	391711	376289	371883	354049	415750	423799	400713	389756	400696	406837	369081	387344	371466	374514	425047	392969	397002	394450	391673	391602	374643	400246	384146	359052	435345	407196
P17442	S000003465	YGR233C	PHO81	133209	117508	122652	125433	121532	124359	121096	112664	126403	118888	130846	127335	112853	117044	127515	130061	125618	113953	110437	129340	124259	125809	127773	111288	128930	127728	131313	117971	110353	123031
P17505	S000001568	YKL085W	MDH1	745185	690568	715734	945399	714297	740394	731083	786156	906734	677416	706334	683403	773236	886331	737691	739102	758069	815046	867125	672610	763735	723413	762327	830651	726542	761176	744105	762568	905403	682287
P17536	S000005023	YNL079C	TPM1	1.46011e+06	1.50891e+06	1.44529e+06	567776	1.71236e+06	866886	777229	1.41536e+06	1.16096e+06	1.63781e+06	1.06004e+06	961051	1.7487e+06	959188	1.11627e+06	822220	949060	1.72734e+06	1.63205e+06	1.33755e+06	1.40208e+06	953443	1.68875e+06	1.73091e+06	882368	793634	900920	1.14115e+06	1.63332e+06	1.27514e+06
P17555	S000005082	YNL138W	SRV2	794808	834151	795608	867310	936114	833013	867848	821894	884928	921457	801486	857220	864997	872878	934960	791404	878174	847888	831981	872525	809815	851905	777368	854169	915853	813236	857573	842444	916709	958254
P17558	S000005684	YOR158W	PET123	175494	169704	167236	162797	129777	165434	165198	170270	157757	123002	182004	169316	178859	162820	128690	166923	162178	164919	157835	116655	175400	160820	179283	166456	138563	157025	163393	179191	157076	116693
P17629	S000002545	YDR138W	HPR1	35943.4	38463	32938.6	36083.7	35593	31051.1	35434.5	35882.6	38465.1	41763	34566.6	36325.9	35492.9	38451.3	37263.6	34324.2	34824.2	34970.3	37432.3	37206.8	36105.4	33207.4	44194.3	39585.6	31139.6	30767.7	34049.7	40491.6	35668.1	37364.1
P17649	S000003251	YGR019W	UGA1	832998	813258	788342	1.17465e+06	1.24387e+06	992561	995256	880944	1.19838e+06	1.33264e+06	887138	886627	835497	1.12527e+06	1.23405e+06	942684	969916	917858	1.08836e+06	1.301e+06	933852	924645	829265	999242	1.16054e+06	974834	1.00115e+06	930499	1.11675e+06	1.34423e+06
P17695	S000002921	YDR513W	GRX2	341951	363131	322693	415560	519711	341365	350191	363998	452705	509502	294271	354528	361382	444987	493355	309648	363940	378013	506804	486510	369034	367231	340480	436641	443009	309424	378550	355480	489584	496855
P17709	S000000545	YCL040W	GLK1	776061	847338	747722	1.36678e+06	1.63751e+06	1.05512e+06	1.10465e+06	965891	1.40614e+06	1.69358e+06	779604	946268	857614	1.33956e+06	1.60372e+06	927580	1.1213e+06	1.00228e+06	1.28521e+06	1.62037e+06	947272	1.0072e+06	818026	1.16763e+06	1.39701e+06	996049	1.11394e+06	1.01903e+06	1.31348e+06	1.62904e+06
P17883	S000006393	YPR189W	SKI3	494997	488742	495047	549439	512355	506269	507741	488593	532132	517905	504100	493287	504958	525508	519124	505051	508714	478225	522833	530257	488872	530222	479317	485999	529513	520216	522371	503838	502347	553059
P17891	S000003399	YGR167W	CLC1	687274	710354	670716	574309	825177	619247	604789	710983	693321	873604	623645	621653	798611	650951	716157	575713	636437	826986	789551	724812	723153	654532	735110	833153	650145	593353	636286	677033	786959	688500
P17898	S000005074	YNL130C	CPT1	160757	146041	153412	177302	149069	175252	161428	163765	187217	146604	171210	163889	157346	162403	166206	158809	171327	158017	151014	156482	160618	162223	142972	148461	163592	170959	169492	184941	157091	164498
P17967	S000000548	YCL043C	PDI1	2.29383e+06	2.29172e+06	2.14824e+06	2.1351e+06	2.46696e+06	2.18374e+06	2.24518e+06	2.29301e+06	2.2861e+06	2.31659e+06	2.18903e+06	2.22712e+06	2.36238e+06	2.20296e+06	2.3479e+06	2.12608e+06	2.30802e+06	2.37066e+06	2.25183e+06	2.26882e+06	2.37875e+06	2.26523e+06	2.26995e+06	2.39502e+06	2.27165e+06	2.17366e+06	2.29667e+06	2.23782e+06	2.25686e+06	2.20537e+06
P18239	S000000126	YBL030C	PET9	1.97229e+06	1.80784e+06	1.9578e+06	2.39124e+06	1.60748e+06	1.79741e+06	1.62595e+06	1.88121e+06	2.14876e+06	1.24581e+06	1.94141e+06	1.84748e+06	1.97119e+06	2.22142e+06	1.70633e+06	1.84286e+06	1.68392e+06	1.86293e+06	1.96112e+06	1.29929e+06	1.94422e+06	1.95565e+06	2.01763e+06	1.95342e+06	1.79996e+06	1.87429e+06	1.68691e+06	1.91998e+06	1.97583e+06	1.2751e+06
P18409	S000000008	YAL010C	MDM10	5609.31	4969.22	6810.77	8458.67	5117.51	5175.83	3195.98	6124.61	7336.85	4464.79	NA	NA	NA	NA	NA	NA	NA	NA	NA	NA	5471.69	5344.76	5534.74	6858.2	5376.29	5659.89	4481.48	5083.42	7021.65	3749.04
P18411	S000000006	YAL008W	FUN14	16466.4	14855	17591	18983.4	17641	18372.2	15848.9	17878.1	17466.6	15866.9	17481.2	12409.9	14363.3	21807.1	16722.2	17116.9	17003.7	17942.1	19485.8	18221.7	18512.7	15815.2	18212.5	17138.3	15469.9	18117.1	17442.3	16219.8	18333.7	14886
P18480	S000000493	YBR289W	SNF5	39167.4	32051.1	36660.3	25242	26949.9	33201.9	31014.4	35408.3	25636.4	28379.8	32933.7	31694.8	32945	29958.2	29471.3	32193.6	29497.4	34159.6	28387.7	29706.3	35936.5	33057	32167.2	29036.4	29027.3	37911.3	34801	30910.2	26504.6	23697.9
P18494	S000000842	YER040W	GLN3	46929.8	46846.8	47606.9	70323.1	75971	53583.7	52098.5	58299.6	87479.6	63805.7	64827.9	58003.8	61522.1	57905.4	54188	62044.4	57294.3	58053.5	62331.4	54421.6	NA	NA	NA	NA	NA	NA	NA	NA	NA	NA
P18496	S000004385	YLR393W	ATP10	66359.2	69724.7	67650.1	78931.3	68345.1	69247.7	70927.2	64631.2	74674.9	62867.2	66983.9	68940.7	66996	71412.6	72413.6	69522.7	70518.6	61689.2	75638.3	68866.2	65124.5	71942.5	61311	74203.4	69444.3	63420.6	74069.1	65536.1	73470.7	76691.7
P18544	S000005500	YOL140W	ARG8	496895	559157	646713	1.34666e+06	666101	618854	623206	670284	1.33398e+06	822625	521415	497705	571160	1.39184e+06	721709	520699	675713	720524	1.41365e+06	857289	507150	675956	617625	1.08868e+06	626144	542788	635863	664761	1.57814e+06	912380
P18562	S000001170	YHR128W	FUR1	389103	399119	396546	338549	318648	364160	383514	357634	329167	332322	381117	386416	400584	333973	333760	373957	372440	367049	325894	331200	370307	383346	387905	348951	351714	357882	379112	369314	328136	339979
P18759	S000000284	YBR080C	SEC18	1.12527e+06	1.16941e+06	1.12407e+06	1.19887e+06	1.1732e+06	1.2038e+06	1.23567e+06	1.212e+06	1.18764e+06	1.21577e+06	1.11995e+06	1.19851e+06	1.14976e+06	1.18297e+06	1.23945e+06	1.16896e+06	1.20688e+06	1.20597e+06	1.14967e+06	1.22329e+06	1.14567e+06	1.19229e+06	1.1547e+06	1.14551e+06	1.20304e+06	1.1935e+06	1.22493e+06	1.23546e+06	1.18227e+06	1.21828e+06
P18851	S000005738	YOR212W	STE4	52345.7	46491.1	49013.7	46439.9	47806.1	54939.5	53904.2	51646.1	47971.9	50494.2	44332	50843.2	52187	46169.5	49048.2	51715.1	48447.9	53487.2	53522.2	51511.8	48457.1	49978.1	48366.2	49596.5	49252.8	52881.2	53255.6	51136.4	48835	49348.4
P18852	S000003846	YJR086W	STE18	47138.1	47384.3	45666.4	44230.5	46023	43909.9	47631.1	46587.3	42227.2	42560.7	49624.3	50740.1	40079.7	43804.8	43792.2	47785.5	44089.7	46660.8	44497.8	42971.3	44786.7	47510.2	45826	43826.6	42905.8	41678.8	46866.8	44885.9	43214.2	52750
P18898	S000003123	YGL155W	CDC43	13394.3	13257.3	14322.1	15927.5	16034.4	14304.3	15976.4	18006.5	17667.2	14774.9	15568.6	15679.9	14874.6	15242.3	14800.9	16571.9	15510.1	15060.7	14323.1	15411.9	14599.7	15793	15560.2	14694.4	14569.2	15002	14845.3	16380.6	14007.7	16689.1
P18899	S000004784	YMR173W	DDR48	284601	272380	256091	274797	625214	345626	302764	400659	728292	507825	251959	273130	328878	481799	504153	239748	285486	433784	627102	517650	374588	276130	311120	476821	420431	317228	279611	326501	577220	510073
P18900	S000000207	YBR003W	COQ1	34762.5	28393.8	32780.4	35545.6	30695.3	49441.2	34267.9	39858.3	34353.1	30037.8	31254.5	33592.8	35048.6	37366	32991.5	32704.3	32547	37932.2	39681.7	34101.3	36606.9	36765	36646.3	34792	32797	36871.4	34435.5	37670.2	36559.3	24983.9
P18961	S000004710	YMR104C	YPK2	53310.5	55000	49322.8	76168.5	78749.1	59534	62490.4	57861	78200.5	79671.9	52586.9	56329.7	60061.1	85573.2	69993.5	58477.1	58609.3	63486	68678.7	73407.4	59832.5	61122.1	56618.5	80311.1	65986.3	53105.9	52884	52731.9	95029.7	76574.6
P18962	S000001070	YHR028C	DAP2	203549	204535	204563	226603	246179	224336	212901	206927	218864	247539	186070	200472	186019	219799	276196	208526	207985	210160	232210	285672	196738	211232	192165	214792	253260	201658	213075	206412	242813	282137
P18963	S000000344	YBR140C	IRA1	33796.6	33775	34068.8	38625.4	33406.5	36111	36681.8	33751.8	36786.2	34098.9	35244.9	36906.2	32599.5	35723.6	33778.8	35834.6	35980	36307.2	31554.1	37326.6	32691.2	35901.3	35054.8	32655.6	36261.8	36688.2	33239.9	34910.3	36930.5	36608.5
P19073	S000004219	YLR229C	CDC42	188547	180329	172481	195244	177333	170215	172130	162990	184484	175070	191351	181919	174731	187266	187262	181836	170666	158097	166698	179505	184439	189074	167141	168100	182294	180354	188417	166137	162604	197852
P19097	S000006152	YPL231W	FAS2	9.69756e+06	9.10331e+06	9.07639e+06	1.033e+07	9.72818e+06	9.47181e+06	9.30585e+06	9.64485e+06	9.85867e+06	8.4085e+06	9.49552e+06	9.26416e+06	9.70014e+06	1.0137e+07	9.65231e+06	9.28452e+06	9.58149e+06	9.71162e+06	9.34876e+06	8.41169e+06	9.93764e+06	9.48862e+06	9.34733e+06	9.68274e+06	9.71282e+06	9.57393e+06	9.58274e+06	9.84628e+06	9.31067e+06	8.50872e+06
P19145	S000001747	YKR039W	GAP1	103734	112472	99077	76757.2	145055	135992	181492	121962	84209.4	115096	98498.8	127708	108776	78425.3	163699	134364	164956	110137	75425.9	116290	102969	116858	113225	98289.5	119612	130205	154726	131797	84033.5	108486
P19146	S000002296	YDL137W	ARF2	1.03202e+06	992883	1.02583e+06	1.1779e+06	1.09138e+06	1.0624e+06	1.05633e+06	1.04227e+06	1.14447e+06	1.09126e+06	1.00334e+06	1.02803e+06	1.02491e+06	1.15259e+06	1.09083e+06	1.04053e+06	1.07583e+06	1.03851e+06	1.13093e+06	1.12938e+06	1.04146e+06	1.0382e+06	1.04498e+06	1.05338e+06	1.10013e+06	1.08896e+06	1.06107e+06	1.09042e+06	1.10394e+06	1.13154e+06
P19158	S000005441	YOL081W	IRA2	48414.4	50218.8	49424.7	74870	72344.6	55193.2	53017	51803.7	71254.1	76970.6	49113.8	46783.5	60333.9	59488	57467.6	57139.2	61632.4	68994	71415.6	66094.3	58108.1	60397.1	56168.8	63418.7	58693.6	60413.9	62728.9	57542.9	54038.1	63684.8
P19262	S000002555	YDR148C	KGD2	578931	525146	559240	697072	508085	515426	520730	572611	663522	471116	580613	511128	599139	656605	510114	507556	532964	570609	633221	496888	590692	532912	572199	614146	526518	543346	532742	553156	628133	514732
P19263	S000004061	YLR071C	RGR1	81096.2	81559.7	79931.7	83598.1	87718.3	85548.5	88417.3	81265.3	86371.2	88265.8	81707.4	83809.1	72940	87708.5	94379.5	84083.5	81819.9	78741.5	82025.5	99068.1	77910.1	84109.8	76785.9	79297.9	87888.5	90021.1	80660.3	85286.5	87962.3	97499.3
P19358	S000002910	YDR502C	SAM2	2.94487e+06	2.81625e+06	2.84744e+06	3.22511e+06	3.06801e+06	3.02287e+06	2.94624e+06	3.11736e+06	3.10177e+06	2.91105e+06	2.96711e+06	2.86157e+06	2.94402e+06	3.20825e+06	3.04608e+06	2.97769e+06	2.98068e+06	3.05647e+06	2.9974e+06	2.94802e+06	3.00886e+06	2.96254e+06	2.89288e+06	3.06558e+06	3.08377e+06	3.00421e+06	2.99727e+06	3.05406e+06	3.03703e+06	3.0066e+06
P19414	S000004295	YLR304C	ACO1	2.90693e+06	3.0113e+06	3.06471e+06	1.97192e+06	2.15093e+06	2.43128e+06	3.65907e+06	2.75415e+06	1.65849e+06	2.42361e+06	3.11246e+06	2.88597e+06	2.84402e+06	1.69608e+06	2.3999e+06	3.12549e+06	3.06086e+06	2.67443e+06	1.70358e+06	2.47139e+06	2.69919e+06	2.62076e+06	2.86172e+06	2.15186e+06	2.46644e+06	2.80595e+06	3.1704e+06	2.69498e+06	1.77888e+06	2.55556e+06
P19454	S000005587	YOR061W	CKA2	488117	487872	492377	500294	450846	487503	527174	469837	478286	462976	518102	509828	456438	488955	497652	499413	480682	451658	452193	491505	484332	502605	460744	458421	503360	508266	497125	484281	467124	498108
P19516	S000006053	YPL132W	COX11	5785.19	5262.61	6729.3	6323.08	6634.22	5957.5	5605.3	7322.59	5439.17	5616.2	5777.51	5622.6	6732.12	6644.09	5043.12	6367.2	6329.1	6152.9	6485.3	5604.55	5124.16	6754.92	7176.63	3503.71	5960.01	5781.2	5550.63	6440.53	5845.89	8212.48
P19524	S000005853	YOR326W	MYO2	1.17548e+06	1.20707e+06	1.1756e+06	1.21072e+06	1.1869e+06	1.20245e+06	1.23022e+06	1.18283e+06	1.18574e+06	1.17698e+06	1.18589e+06	1.21905e+06	1.16742e+06	1.18119e+06	1.20229e+06	1.18454e+06	1.24704e+06	1.18937e+06	1.18638e+06	1.17135e+06	1.16425e+06	1.26e+06	1.18311e+06	1.16526e+06	1.22191e+06	1.23104e+06	1.22876e+06	1.20956e+06	1.14106e+06	1.18465e+06
P19658	S000003621	YJL085W	EXO70	71250.2	66631	72082.7	78332.3	72159.6	82332.2	71439.9	79035.5	75528.7	72799.3	NA	NA	NA	NA	NA	NA	NA	NA	NA	NA	68106.3	74063.1	66535.2	75073.4	83710.7	69588.8	71476.9	69952.7	79759	86336.3
P19659	S000005411	YOL051W	GAL11	107954	110304	108172	133846	132001	107123	106630	111230	137363	126231	117650	114591	123430	109895	113093	125958	121028	118169	133130	101117	113065	106278	108553	130924	141736	99098.8	108353	101943	137712	141496
P19735	S000000259	YBR055C	PRP6	18169	20837.1	20660.6	19061.1	21964.6	18008.1	15685.4	18141.7	19287.7	19013	17571.8	19052.2	17485.4	17998.7	22286.2	20549.8	18858.8	17714.4	19644.6	19594.8	17031.9	18670.6	16814	20705.9	22828.6	20916.4	19965.7	15769.6	22812.2	15490.2
P19736	S000002188	YDL030W	PRP9	5008.94	5098.59	6027.31	5659.3	6112.56	4330.64	5744.13	4040.35	6162.65	6666.4	5527.69	4833.89	3497.23	6055.91	6616.09	5184.13	4436.08	5917.93	6784.89	6746.42	4552.25	3995.74	3569.04	4459.49	9456.86	6638.98	3634.49	8019.78	5520.33	5695.64
P19807	S000003045	YGL077C	HNM1	27370.9	25032.8	27697.4	11478.9	14342	27421.8	27345.2	27016.6	12473.5	13360.1	27831.6	31034.2	24227.4	12860.4	13402.4	30386.1	24269.3	25210.4	13873.5	11114.9	23405.9	24034	24602.3	14989.1	19505.9	25644.9	25674.5	24684.3	12019.7	12926.2
P19812	S000003416	YGR184C	UBR1	158057	161434	165791	153210	160599	164080	169197	158438	156791	159866	164110	172636	166174	145278	167186	164047	171395	155675	142979	160413	166711	167856	154870	155175	166217	166798	168025	164832	135307	170059
P19880	S000004466	YML007W	YAP1	106876	105944	98144.7	72861.8	88286.7	86211.2	90838	95999.9	74412.1	80366.2	107757	98869.4	112343	76978.4	76645.9	90949.1	90824	95069.7	85715.6	67568.8	101376	94549.4	103932	93395	80877.8	89131.1	88643.8	95124.1	80663	72321.8
P19881	S000002395	YDL236W	PHO13	481986	489649	488338	467665	466580	516359	513805	506409	450640	463529	483887	503932	486839	459376	485052	491335	517945	488522	440781	486822	491331	502118	499708	479093	490586	497917	522102	504991	425955	453949
P19882	S000004249	YLR259C	HSP60	3.42507e+06	3.57898e+06	3.30945e+06	3.03802e+06	3.20431e+06	3.0542e+06	3.46361e+06	3.24146e+06	3.21513e+06	3.46236e+06	3.35598e+06	3.31537e+06	3.28254e+06	3.1409e+06	3.17652e+06	3.2282e+06	3.5578e+06	3.30677e+06	3.29401e+06	3.30559e+06	3.37964e+06	3.29652e+06	3.21465e+06	3.29447e+06	3.14514e+06	3.2739e+06	3.59465e+06	3.24935e+06	3.32682e+06	3.33697e+06
P19955	S000001945	YFR049W	YMR31	37147.9	37801.2	40685.9	52481.9	36620.3	37571.9	38792.9	40786.4	47681.9	36889.4	35019.6	41775.7	40980.6	45077.2	35853.5	41498.4	38439.1	41468.7	49356.3	36387.3	40140	39894.7	48733.8	39363.2	39282.2	43420.4	40557.5	38887.4	44377.7	31365.4
P20049	S000000370	YBR166C	TYR1	184337	202214	192772	216950	228899	192823	207075	205174	217255	216061	206961	206597	200064	215445	218350	210646	201170	190097	199056	212713	194971	201054	211602	217274	207426	203298	204504	212565	205116	210038
P20051	S000004412	YLR420W	URA4	264457	282881	283652	266516	305674	248484	276259	249899	269885	305964	268689	275117	264246	275525	298709	258718	284861	257756	273694	293077	264108	278642	274673	252650	295345	272583	285877	265740	271147	300509
P20053	S000006382	YPR178W	PRP4	42505.1	41506.4	41669.2	38897.7	41517.8	48574.5	39692.7	50297.1	41887.5	44082.7	47767.3	45012.3	41707.7	41522.4	42654.5	40477.2	42911.2	40169.4	43326	44396.2	42626.2	43408.5	43351.3	43576.8	39669.6	41051.6	41371.4	43957.2	45145.7	45747.9
P20081	S000005079	YNL135C	FPR1	1.03909e+06	1.02238e+06	1.04218e+06	980903	1.01809e+06	954486	976546	988838	972833	1.00692e+06	980212	1.00115e+06	1.01834e+06	990913	1.02954e+06	970082	1.01518e+06	1.00763e+06	981219	1.00536e+06	1.01745e+06	991119	1.01911e+06	1.00889e+06	1.02226e+06	1.00326e+06	1.01055e+06	990797	1.01056e+06	968493
P20084	S000004899	YMR286W	MRPL33	83510.2	73326.6	78763.3	101751	69224.1	80468.3	75302.6	76229.5	81803.9	64229.6	75921.9	75923.6	72074.1	92019.1	80375.9	74617.9	77915.8	78285.2	81537.6	72416	NA	NA	NA	NA	NA	NA	NA	NA	NA	NA
P20095	S000005294	YNR011C	PRP2	3078.04	3091.52	3459.66	3139.67	3486.95	3040.58	2779.81	2923.61	2886.69	3139.87	3275.17	2859.81	3538.95	2965.22	3048.68	3720.91	3032.87	2334.74	3660.17	2862.12	NA	NA	NA	NA	NA	NA	NA	NA	NA	NA
P20107	S000004856	YMR243C	ZRC1	68652.8	69950.8	74645.1	80228.8	85100.5	74531.8	79218.3	70468.2	76409.2	88865.7	76755.9	74376.4	68796.5	77156.7	81038.9	74741	74242.5	74284.9	80749.8	84802.3	78087.7	74121.3	71216.9	72638.7	76384.8	80268.6	78419.4	75251	78994.5	82721.3
P20133	S000006380	YPR176C	BET2	58905.3	62705	62846.4	71395.6	68428.1	65953	68838.3	65623.9	69907.9	72459.2	59484.3	71995.2	57968.2	70864.1	81334.3	62445	68011	60689	61168.9	76164.8	58678.7	67920.1	52258	62577.6	74446.7	68540.3	71433.5	65027	69297.8	81550.9
P20134	S000005666	YOR140W	SFL1	11866.5	11318.6	11564.7	7321.15	7608.2	10815.8	10450.7	10631.9	8342.56	6160.48	11696.6	10895.6	13084.3	6849.47	7239.86	11705.4	9690.92	11168	7640.11	6516.31	11464	9940.13	12949.3	7196.78	7341.51	10026.9	8315.71	10384.4	9324.28	7380.71
P20424	S000006292	YPR088C	SRP54	633329	630613	639925	573985	553147	633058	639398	634911	577199	551693	661709	653877	651704	560118	564669	620697	650100	610572	561707	537869	621693	632711	645436	580082	589339	646824	660733	639931	550889	529565
P20433	S000003676	YJL140W	RPB4	82268.2	81835.9	88011	76608.9	86133.9	80203.2	73351.2	83532.3	78148.4	83634.1	82320.8	79885.8	88812.6	74885	79382	80898.1	77981	86435.3	80611.7	82397.6	81834.7	80537.3	78642.7	81762.1	83783.8	79611.2	78156.8	76530.6	84012.2	90554.6
P20434	S000000358	YBR154C	RPB5	229913	237433	238894	215235	218115	229168	232314	225118	214815	216661	222033	230330	223530	219087	229361	228282	230745	218535	240417	214851	226472	228970	224658	225414	225269	225929	233313	238489	222605	214129
P20435	S000006391	YPR187W	RPO26	209105	216666	207419	144728	168350	155420	166599	182179	167971	167008	172823	193329	190612	182279	177790	163254	173783	177257	180624	161620	203930	186456	197314	186742	165106	167065	171906	178820	177694	148595
P20436	S000005750	YOR224C	RPB8	253429	241260	247905	228808	219252	223011	219513	226476	224141	201039	240121	248567	241204	220066	221030	231356	234075	218488	229339	199887	227214	233353	229322	233326	230683	229536	231550	230077	237715	207247
P20447	S000003046	YGL078C	DBP3	846893	816110	822728	587105	558924	702688	735689	719489	601058	575069	875247	800635	827610	597786	576113	784335	699409	704234	586771	529512	755268	750870	784790	674116	647690	779886	729360	721354	585822	535707
P20448	S000003570	YJL033W	HCA4	173616	183628	182592	129200	131896	166181	161005	153279	130006	134393	183989	184720	183106	119584	132419	165366	164577	160784	121905	135097	172043	166566	179172	149604	146099	151561	165940	164516	122013	129826
P20449	S000005572	YOR046C	DBP5	928248	984134	940051	909408	934140	899429	980147	927774	909954	960627	959754	998545	958092	895418	935711	902563	974736	928012	869809	954457	941880	977089	986391	914051	906431	913671	993392	953874	893754	935427
P20457	S000001528	YKL045W	PRI2	27904.9	27241.9	27726.9	25141.7	19415.2	28214.6	29366.9	26614.6	20599	21389.9	26064.9	25400.8	21091.4	25107.1	26461.6	28422.6	27908.5	25461.6	20465	26029.6	25248.8	23314.7	25162.3	24230	24678.2	29078.7	26471.6	27305.9	24041.7	21821.8
P20459	S000003767	YJR007W	SUI2	940411	972494	935449	895527	846360	908600	974160	893572	879264	847842	982288	982708	938985	879487	881687	919548	969140	870136	828681	846204	923579	955913	946285	878771	893219	933710	953714	915822	849040	878781
P20484	S000001504	YKL021C	MAK11	106467	99463.9	113170	125519	93744.8	117104	94232.5	99702.9	110461	99556.3	106731	96110.3	94602.5	125194	110025	109343	100201	92904.4	108824	115311	104138	114755	105977	97459.1	108729	116723	108128	104858	96246.8	102781
P20485	S000004123	YLR133W	CKI1	472613	457833	454212	644586	566132	551633	534936	540010	603754	563238	471164	482733	503623	606234	571453	522059	536395	531112	555728	592580	499175	510048	471785	549982	547033	541163	534795	568234	565018	603282
P20486	S000000339	YBR135W	CKS1	103321	103409	105608	99344.9	108731	112353	113588	115445	102671	107672	107249	106031	110954	112865	98073	106831	105046	113102	110317	101610	108519	106844	100680	105626	105825	111374	108287	115203	106223	106171
P20604	S000002205	YDL047W	SIT4	255918	236198	261836	287719	246049	258661	258041	259647	278235	249421	266698	243233	249125	260664	257504	261806	260839	271880	254736	262674	261907	263145	254254	251144	259030	266371	255493	273529	254792	258947
P20606	S000006139	YPL218W	SAR1	428554	420344	418991	432799	431653	424590	442332	427131	418920	415436	415951	427704	416428	437665	443683	430790	438316	414711	413675	422400	424574	427653	421525	402199	433218	438390	459849	421543	422680	428046
P20676	S000005624	YOR098C	NUP1	276178	261886	275232	208956	244943	230829	225938	252985	238892	239801	250679	241914	271061	227275	232671	246585	243846	254913	248479	232579	252676	244759	268371	243263	230601	239051	246928	250699	242976	238860
P20795	S000004388	YLR396C	VPS33	40228	42890.9	39299.2	53541.4	53581.7	45618.8	46606.7	42757.8	51169.7	56679.5	42478.5	42275.7	39952	52373.6	53724.9	43423.1	46946.1	42922.2	52291.5	55856.8	49772.2	45858.4	43692.1	47451.1	52197.2	46305.9	47294.5	46015.1	45903.8	45322.4
P20967	S000001387	YIL125W	KGD1	723894	700976	705633	884706	656867	703571	724135	705665	772232	625973	718570	716510	758766	815074	668992	696475	718757	731990	750220	617389	733693	720423	753398	743376	690423	721837	717511	718793	762275	650367
P21147	S000003023	YGL055W	OLE1	527192	478477	507193	296255	359650	537613	513115	479385	389508	325728	534989	495987	526706	342190	382086	519415	490673	473500	308640	335786	488527	448423	508293	369796	404118	506292	526253	524788	349660	292881
P21182	S000005412	YOL052C	SPE2	226223	229249	223949	214673	231570	221373	225067	217588	223654	209268	232421	230957	214729	217180	228518	231243	213462	204706	232820	217691	222438	233427	216164	208089	233024	236179	225405	224721	211096	221240
P21192	S000004121	YLR131C	ACE2	65306.2	67268	59827.8	47923.2	67220.7	68933.5	64959.9	67741.9	55126.2	70851	62935.1	65192.5	62630.2	56171.2	65062.7	66276.1	68240.5	68298.7	54152.5	63932.2	62894.2	57376.2	67033.6	62568.7	61219.1	60573.5	64005.2	64577.8	67349.2	65348.9
P21242	S000005889	YOR362C	PRE10	421921	428964	411883	485697	460986	431135	458085	430506	472519	483531	439123	457138	424264	458047	481873	436030	448795	420240	432257	485208	446307	456632	430772	441111	461739	444701	450440	431412	449357	486432
P21243	S000002979	YGL011C	SCL1	1.01759e+06	1.05292e+06	1.02571e+06	1.12662e+06	1.10231e+06	1.05548e+06	1.0623e+06	1.06724e+06	1.12432e+06	1.15619e+06	1.00285e+06	1.05926e+06	1.02956e+06	1.13154e+06	1.16756e+06	1.01567e+06	1.09319e+06	1.04581e+06	1.10143e+06	1.14861e+06	1.04033e+06	1.08355e+06	1.01662e+06	1.05635e+06	1.1484e+06	1.04708e+06	1.08034e+06	1.05265e+06	1.11713e+06	1.19848e+06
P21269	S000000970	YER168C	CCA1	165805	172941	172468	155355	152149	163008	174295	165803	145702	150939	156353	163833	166735	154176	165613	156918	165815	163074	156087	167755	158323	168278	161095	167362	151496	161632	166567	167394	158055	161699
P21304	S000004186	YLR196W	PWP1	497554	509135	484716	424181	424225	434571	455226	443356	427403	421115	486953	483480	466302	432087	439820	447942	451309	449658	425966	431640	478833	488820	490026	456334	433521	438614	456575	448440	415344	429327
P21306	S000006192	YPL271W	ATP15	192593	152402	158295	181394	144800	177409	149034	180623	182781	120448	180232	156970	195324	163435	132808	163905	157596	203194	162880	125086	184211	157064	172980	165842	148872	174129	146401	185852	165234	137240
P21339	S000005714	YOR188W	MSB1	30287.2	30615.9	28594.5	27134.1	26827	31718.7	28552.5	29427.6	26616	27488.7	27614.8	28904.7	26196.5	27250.9	31419.7	30782.2	31579.6	27394.5	26597.7	29766.5	30104.9	28585.8	29949.3	27071.7	24916.6	32317.5	29737	29112.4	28161.1	27137.9
P21373	S000003810	YJR049C	UTR1	158339	160073	160433	157100	179042	165341	163226	163541	172579	187227	150088	152084	161544	165786	175696	154824	162390	178735	183970	183921	157111	154094	165153	164186	166554	156179	155167	168917	196802	191635
P21374	S000003811	YJR050W	ISY1	20961.3	20887.6	21853.2	17973.7	15537.9	17938	18111.8	19744.7	17478.9	15596.5	20868.3	19148.8	18650.7	18736.1	17338.4	18850	17962.5	19089.7	16922.2	17599.7	23155.1	20667.4	18084.2	17817.6	17403.7	16980.9	20158.6	18791.8	17268.2	14964.7
P21375	S000003812	YJR051W	OSM1	313931	337912	314084	329439	354301	346013	343286	340955	338255	362896	317697	346928	320948	335233	355192	334821	360317	327643	334540	347156	324267	341552	310343	344632	344877	340790	346755	335771	335388	370028
P21524	S000000872	YER070W	RNR1	1.3099e+06	1.21915e+06	1.25064e+06	590283	680955	1.23376e+06	1.14599e+06	1.17655e+06	689870	615945	1.21976e+06	1.16279e+06	1.18715e+06	686935	770740	1.17521e+06	1.06978e+06	1.05994e+06	681256	700666	1.10616e+06	1.05448e+06	1.11607e+06	826168	928206	1.16717e+06	1.0548e+06	1.11697e+06	635672	678752
P21538	S000000253	YBR049C	REB1	334479	325931	310168	354876	369979	330880	313128	340629	391980	396509	319613	321968	360147	351586	351848	317448	332478	349402	398260	361747	352254	342920	338537	352476	345235	343847	334817	336049	386156	340807
P21560	S000006136	YPL215W	CBP3	248418	254780	246512	266772	256448	234613	261302	236907	250403	269465	240673	242617	243130	260256	273089	239898	242045	247564	265285	271946	251341	249803	249501	260097	251878	232317	241397	234235	267217	301549
P21576	S000001709	YKR001C	VPS1	2.11634e+06	2.145e+06	2.06687e+06	2.34849e+06	2.35401e+06	2.22873e+06	2.25415e+06	2.18311e+06	2.33187e+06	2.33626e+06	2.16557e+06	2.23937e+06	2.11218e+06	2.32486e+06	2.43499e+06	2.12377e+06	2.27595e+06	2.1819e+06	2.17386e+06	2.33064e+06	2.19341e+06	2.29397e+06	2.1114e+06	2.20508e+06	2.35381e+06	2.23489e+06	2.30953e+06	2.26519e+06	2.17709e+06	2.30713e+06
P21657	S000001462	YIR023W	DAL81	47290.5	45265.5	42756.8	39414.7	40448.7	41477.6	39871.1	45629.6	41981.3	44654.1	42124.1	44132.9	49423.5	35442.9	40793.5	42898.2	44614.8	51995.9	39205.3	39874	43028.4	44991.5	45036.5	41726.7	39354.5	43481.1	39929.2	43279.1	44337.7	43459.2
P21734	S000002584	YDR177W	UBC1	496939	499047	506356	510157	535961	526491	518968	540288	520037	534078	488224	529948	510438	512777	538311	506355	528642	527393	506248	540324	513533	510210	482914	496179	543109	531921	529440	523476	536752	543836
P21801	S000003964	YLL041C	SDH2	277959	259556	295179	439241	159484	217868	241749	246705	252106	147284	278958	249095	269524	321595	216814	252613	208330	240608	269668	161217	275792	276765	323952	293548	211673	243829	230252	229919	257507	146224
P21825	S000006015	YPL094C	SEC62	208396	192606	198534	208402	202684	203874	205115	206801	213824	200411	204160	206698	216818	205998	215771	196945	203012	202917	190380	198654	210266	203461	201651	194172	212028	200126	198553	206092	206670	215204
P21826	S000001470	YIR031C	DAL7	23753	24763.6	27794.4	30116.1	34433.3	29256.8	27955.6	28803.3	29328.5	32715.1	20784.7	27683.8	27274	29355.1	65525.3	23981.9	24374.5	22678.2	24827	39534.8	24636.6	26910.7	33020.2	26575.6	37822.9	24204.1	25494.1	25457.3	25563.7	42829.7
P21827	S000003065	YGL097W	SRM1	601061	548824	594697	626655	531819	592238	569772	567583	613523	535115	610941	560667	600609	599160	567422	572791	554978	572116	568573	568269	604441	574524	619088	547434	573934	607581	575785	587595	576901	535057
P21951	S000005206	YNL262W	POL2	149867	150703	143247	132993	124422	155840	153920	151582	128303	127276	162515	157051	154095	115409	123131	161940	161775	150797	119635	120231	148186	149533	155071	134900	134158	157936	157748	143590	119651	123459
P21954	S000002224	YDL066W	IDP1	1.59578e+06	1.66438e+06	1.72902e+06	1.60691e+06	1.67003e+06	1.56106e+06	1.60008e+06	1.59499e+06	1.6413e+06	1.75818e+06	1.59718e+06	1.60183e+06	1.65436e+06	1.61943e+06	1.74009e+06	1.55018e+06	1.63958e+06	1.62717e+06	1.63749e+06	1.75361e+06	1.57647e+06	1.63004e+06	1.68064e+06	1.61125e+06	1.68866e+06	1.54245e+06	1.68192e+06	1.64057e+06	1.66309e+06	1.77924e+06
P21957	S000001012	YHL020C	OPI1	52206	45266.4	46578.2	40694.1	47339.8	59260.1	54645.8	56225.5	42177.2	47546.6	48664.8	48454.9	47647.6	45629.4	49496.9	55780.4	48475.2	48230.1	45817.4	51118.1	48853.2	48325.7	54340	47725.3	46459.2	51477.1	51610.9	50933.2	41665.3	48878.5
P21965	S000005251	YNL307C	MCK1	456220	459234	464193	518463	494341	487783	515039	491390	508782	511760	448382	478320	463334	496342	512072	494477	478945	520264	479184	537285	489119	485332	471645	490399	494343	502664	505295	512587	462865	510475
P22007	S000002248	YDL090C	RAM1	107471	114387	125764	151163	158030	135004	134728	132993	149337	169589	106583	111515	114535	157241	169002	118519	125544	144194	156503	186901	119990	118886	138244	148989	136142	133173	132231	138892	146990	162528
P22023	S000005863	YOR336W	KRE5	142704	153962	142744	149635	167570	157327	152303	153119	144743	165303	126811	142541	143368	158834	178763	134439	149961	144458	169181	190810	151937	150805	144267	163060	164058	145966	147318	147872	146961	172810
P22082	S000005816	YOR290C	SNF2	153544	144427	140511	126156	151718	135155	126775	139414	135309	147021	136668	143582	141652	131129	142247	149611	141260	132743	135163	144171	138473	131368	145257	143279	131031	139646	137535	148039	142519	145646
P22108	S000002938	YDR530C	APA2	28524.9	27362.4	28861.7	36099.3	37511.9	32666.6	34727.2	32719.5	37872.1	37367.5	28985.8	29598.8	31171.2	37646.6	41927.1	30167	30336.2	29783.4	34642.9	40630.2	30636.1	30810.8	32877.9	32868	35368.5	28800.1	30604.9	33455.8	39362.8	37993.3
P22134	S000000944	YER142C	MAG1	5438.24	5752.65	6485.35	5562.5	6873.97	5971.81	5922.88	5960.91	6187.56	7138.47	5511.91	6334.18	4548.94	6254.47	7515.97	6469.9	5880.68	5888.87	5832.8	7762.58	5258.72	5346.7	4673.91	5599.04	6939.11	5608.51	6357.44	5932.23	7238.58	7295.42
P22135	S000003716	YJL180C	ATP12	155625	155194	145279	166598	143216	158481	152041	159397	157560	142616	150019	153365	151761	157323	152605	154148	153329	162157	155816	144371	154591	164731	154239	157201	144884	160974	151699	153436	161125	138362
P22137	S000003174	YGL206C	CHC1	2.5334e+06	2.58123e+06	2.50702e+06	3.04618e+06	3.03715e+06	2.75417e+06	2.86561e+06	2.69688e+06	3.03361e+06	3.01565e+06	2.56114e+06	2.74053e+06	2.64622e+06	3.00126e+06	3.11431e+06	2.58476e+06	2.8411e+06	2.68967e+06	2.86354e+06	3.00692e+06	2.66818e+06	2.79765e+06	2.56329e+06	2.82951e+06	2.95811e+06	2.71448e+06	2.8982e+06	2.75757e+06	2.90923e+06	3.05331e+06
P22138	S000006214	YPR010C	RPA135	1.17957e+06	1.18328e+06	1.17898e+06	950579	868435	1.01638e+06	1.0972e+06	1.01918e+06	925428	872244	1.18945e+06	1.17905e+06	1.09924e+06	956881	933936	1.07814e+06	1.0538e+06	969609	906247	905709	1.07446e+06	1.12007e+06	1.09696e+06	988276	989054	1.06002e+06	1.06804e+06	1.0529e+06	906283	933230
P22139	S000005736	YOR210W	RPB10	12145.9	14640.9	13738.7	12346.6	11034.5	13379	14611.5	13586.6	10670.3	10375.7	12819.5	12700.4	12914.1	11734.4	11579.6	14113.9	12085.4	12653.2	12711.3	12481.7	NA	NA	NA	NA	NA	NA	NA	NA	NA	NA
P22140	S000001165	YHR123W	EPT1	39525.4	38956.3	36959.9	48018.7	38038.4	38961	43738.5	41819.9	41887.2	36972.9	38254.1	40654.6	41791.9	42509.6	40228.8	39795.9	40475.5	39508	42207.5	38528.1	40824.2	39039.6	39798.3	40465.4	40417.3	37523.9	38862.2	40425	44412.1	42292.8
P22141	S000000814	YER012W	PRE1	388566	393346	391598	453809	399907	384036	409719	379715	422917	413331	403846	404835	379605	424924	422453	382287	409539	381282	401190	425195	400383	410681	375954	401051	428474	385629	411766	398052	407788	431420
P22146	S000004924	YMR307W	GAS1	830426	806529	772431	619017	677011	688345	689949	766799	691606	680579	766702	721587	818041	668569	617156	712673	742777	782801	752185	638262	791541	722443	800402	766670	643445	714389	722320	739215	708140	635615
P22147	S000003141	YGL173C	XRN1	1.77577e+06	1.82592e+06	1.71434e+06	1.80979e+06	1.74286e+06	1.76878e+06	1.87273e+06	1.73269e+06	1.76721e+06	1.73788e+06	1.76619e+06	1.89832e+06	1.74482e+06	1.73631e+06	1.83498e+06	1.76723e+06	1.84364e+06	1.73858e+06	1.67831e+06	1.74361e+06	1.77916e+06	1.8796e+06	1.76491e+06	1.73609e+06	1.81257e+06	1.76997e+06	1.87888e+06	1.82207e+06	1.66568e+06	1.7223e+06
P22149	S000003039	YGL071W	AFT1	9985.51	9791.79	10324.2	12192.9	11044.6	12405.5	12849.6	11325.2	11314.5	11098.2	9006.62	9608.21	10075.2	11775.5	14166.7	10232.7	9832.39	11278.7	12685.2	15320.5	10123.9	9137.23	9697.67	11497.8	14087.9	9137.9	10072.7	8622.41	12840.3	18549.1
P22202	S000000905	YER103W	SSA4	228544	281012	231213	336527	666575	245687	354728	250279	325574	626964	211583	304492	229787	344038	683077	227033	340503	259992	340334	624581	293251	323165	249736	324658	495423	256365	351498	264251	309563	549684
P22203	S000005859	YOR332W	VMA4	1.57975e+06	1.56013e+06	1.54751e+06	1.40403e+06	1.77423e+06	1.43328e+06	1.44291e+06	1.55373e+06	1.5589e+06	1.62795e+06	1.52752e+06	1.50999e+06	1.64404e+06	1.49981e+06	1.56349e+06	1.43425e+06	1.57628e+06	1.58264e+06	1.62302e+06	1.49999e+06	1.65532e+06	1.49976e+06	1.55908e+06	1.61966e+06	1.57165e+06	1.47765e+06	1.51939e+06	1.53184e+06	1.62256e+06	1.47183e+06
P22204	S000003324	YGR092W	DBF2	79109.6	79470.1	84758.8	66329	62036.6	81151.2	92729.3	79803.6	66368.8	62994.7	96115.2	94986.2	85587.5	52537	64886.3	86845.4	89224.7	84310.9	52379.7	60286	76015	80672.2	77165.2	72231.2	70909	82892.5	82735.5	80209	61068	69206.3
P22209	S000000071	YAR018C	KIN3	40296.3	35059	39089.6	37681.2	30920.7	37837.4	36885.4	40317	37679.3	32315.9	38006.5	36605.2	38411.2	35847.4	31842.4	39370.2	39297.4	38972.7	36178.5	33097.1	33874.8	36542	34970	31915.1	37134.1	38760.6	37549.2	36704.8	37749.8	42484.8
P22211	S000005127	YNL183C	NPR1	122502	127049	122466	136687	147930	126646	134899	133000	138331	151659	122870	123570	126407	139224	149779	133733	130739	133998	141444	138693	128533	132266	127013	130539	138761	131518	134026	135690	144910	139938
P22213	S000002597	YDR189W	SLY1	204296	208215	195350	207060	203689	204836	206803	201783	207737	197126	203099	218425	222035	198609	200895	201905	213398	203994	188925	188011	200530	216629	203942	196612	212574	207528	218372	200025	193667	195738
P22214	S000004258	YLR268W	SEC22	74681.3	73791.4	77264.1	78600.4	75208.9	77209.4	79022.2	76838.5	70948.9	76803.1	74074.7	74227	75800.5	76557	77943.6	78182.5	80485.9	79166.1	69362.4	74938.9	78480.8	81647.4	76970.2	75678	73815.3	76455.6	75760.7	79422.5	72841.3	71306.6
P22216	S000006074	YPL153C	RAD53	20294.6	16455.6	21137.4	27136.5	20212.1	20961.5	17719	21330.2	27958.4	19426.4	20109.1	19091	18686.1	22878.6	20736.2	20973.5	20230.9	19351.8	25873.7	23200.5	21030.8	20591.9	19583.1	15369.8	21384.7	22396.3	17210.3	22479.8	27125.3	24465.4
P22217	S000004033	YLR043C	TRX1	1.25249e+06	1.19241e+06	1.15907e+06	1.17795e+06	1.29096e+06	1.15382e+06	1.15587e+06	1.17759e+06	1.20411e+06	1.30194e+06	1.15898e+06	1.13133e+06	1.22926e+06	1.23152e+06	1.26198e+06	1.17649e+06	1.14391e+06	1.28592e+06	1.20685e+06	1.2385e+06	1.27485e+06	1.16856e+06	1.20105e+06	1.23659e+06	1.23739e+06	1.17279e+06	1.18848e+06	1.20094e+06	1.16701e+06	1.26532e+06
P22219	S000000301	YBR097W	VPS15	80853.6	80854.9	85249	89786.7	97035	88035.3	69574.3	90850.3	89405.4	102957	73978.6	75228.4	81414.3	100889	96553.1	73724.5	80000.2	81969.3	95076.2	123105	86446	77908.8	88045.7	102322	86059.6	78724.5	73660.1	80595.3	86499	120817
P22224	S000003202	YGL233W	SEC15	111813	107889	118897	128868	136599	120879	123344	116619	130020	144968	117730	115735	118136	125743	132725	121534	116297	119493	128728	141886	117544	118186	123651	125814	124237	125770	125117	123727	125719	129928
P22276	S000005733	YOR207C	RET1	274115	279657	278077	256533	237321	278477	290016	254317	240270	236894	290312	290098	275935	242451	244626	283304	270272	247667	232021	250073	273107	289152	265403	234208	267637	286896	271699	265842	236300	245089
P22289	S000003415	YGR183C	QCR9	71731.9	59816.7	75537.9	125275	50562.6	62761.2	58673.3	64801.4	79411.6	40679.7	71667	63770	71726.3	110716	56823.5	63568.3	47968.2	64386.8	85937.1	45480.2	66854.7	68729.1	79269.6	81100.7	61042.3	64309	57207.9	66108.8	83274.4	44046.7
P22336	S000000065	YAR007C	RFA1	842913	826139	791983	926173	856471	836833	863694	799371	903067	854305	838395	845874	787803	866240	873616	866019	870721	828508	846316	872087	840547	868004	792669	862398	868093	864700	869786	836858	849590	878938
P22354	S000001793	YKR085C	MRPL20	53742.9	51157.1	50894.9	50776.1	42142.6	50322.7	54166.3	53011.4	43301	40778.9	45636.5	44680	47584.1	53266.2	51490.6	45401.5	51276.9	45684.7	60801	44546.8	49440.7	49532.8	46065.2	45221	48439.5	49657.4	50601.1	47759.1	53028.7	49024.9
P22438	S000003403	YGR171C	MSM1	34648.4	33481.3	33040.4	41702.6	37015.6	35444.4	34539.4	34717.4	39197.1	37500.9	30538.6	32690.4	29834.2	42717	40232.7	33191.1	39014.8	30604.5	44612.7	41179.5	32499.5	34810.7	30078.2	40277.4	40565.6	38517.1	34727.4	36060.3	39355.7	34938.3
P22470	S000002550	YDR143C	SAN1	4194.11	4014.83	4488.74	4070.55	4689.06	4678.61	4366.79	4261.13	3923.79	5031.07	5886.27	6428.17	7260.18	2394.25	3387.19	6840.01	5023.83	7683.17	1308.64	3300.51	5806.3	5295.56	7992.83	2106.39	4138.08	6072.33	5397.95	3915.61	4393.17	1625.2
P22515	S000001693	YKL210W	UBA1	2.79776e+06	2.71967e+06	2.69619e+06	2.95651e+06	2.81768e+06	2.773e+06	2.80521e+06	2.75545e+06	2.93665e+06	2.77357e+06	2.80375e+06	2.79121e+06	2.70756e+06	2.865e+06	2.95988e+06	2.70606e+06	2.91078e+06	2.73014e+06	2.77491e+06	2.78169e+06	2.82346e+06	2.82366e+06	2.66893e+06	2.75671e+06	2.91873e+06	2.83661e+06	2.88164e+06	2.78245e+06	2.83513e+06	2.82417e+06
P22516	S000005929	YPL008W	CHL1	2155.02	2827.71	2693.3	1571.24	2145.64	2331.4	2869.57	2302.8	1857.83	2104.45	3440.63	2709.66	2527.22	1839.47	2313.11	3236.79	2905.48	1782.32	1424.49	1291.9	2278.04	1995.09	2635.01	1906.71	1795.31	2321.27	2342.33	2015.3	1791.01	2027.8
P22517	S000005376	YOL016C	CMK2	443830	478974	446131	538807	666719	491611	529716	499518	548443	705773	453177	512793	482849	518137	635623	481920	531355	499971	537341	674939	479308	498445	463881	536079	586725	495782	533432	508737	561738	678678
P22543	S000004230	YLR240W	VPS34	6426.14	5679.84	7145.24	7561.46	6920.37	7892.65	6012.34	6500.55	6194.25	7186.14	6804.06	6206.23	7228.38	8216.22	6600.42	6071.43	5996.74	5914.26	7801.17	7104.68	6041.95	6293.95	6632.64	7089.5	6744.43	6554.69	6721.21	6516.88	6811.75	6544.22
P22579	S000005364	YOL004W	SIN3	650506	652173	641035	587527	632649	674615	643477	680483	626946	646529	660437	682138	658849	609295	625966	664699	652582	636809	618358	625779	664592	659315	655019	633993	634858	661866	655850	671961	608991	615155
P22696	S000003778	YJR017C	ESS1	524311	516789	514396	560346	600062	494755	518489	537946	548446	624617	520735	554948	515356	530503	607749	515679	511711	517829	543081	621753	545514	549916	529932	543478	561326	517645	532296	533776	549357	589348
P22768	S000005419	YOL058W	ARG1	1.94789e+06	2.17303e+06	2.38908e+06	2.97921e+06	3.05843e+06	2.29747e+06	2.51067e+06	2.32808e+06	3.07282e+06	3.66566e+06	2.06701e+06	2.10536e+06	2.14142e+06	2.96932e+06	3.30007e+06	2.14644e+06	2.59918e+06	2.39791e+06	3.19073e+06	3.57497e+06	2.10379e+06	2.30928e+06	2.36423e+06	2.59658e+06	2.83887e+06	2.22743e+06	2.54941e+06	2.41041e+06	3.2878e+06	3.82209e+06
P22803	S000003441	YGR209C	TRX2	619541	716448	632623	712934	955587	614834	743905	619253	713489	1.0189e+06	623688	730660	658155	728538	984728	600723	709545	652373	689382	955133	709530	727731	655699	746785	862986	592507	753599	626642	690706	974397
P22804	S000001266	YIL004C	BET1	23043.1	24017.8	24506.2	19649.7	30026.4	22172.1	21770.2	22398	18340.9	22994	NA	NA	NA	NA	NA	NA	NA	NA	NA	NA	26162.1	22863.4	25242.9	22028.7	22597	24098.6	25265.8	23544.3	17756.5	18695.9
P22855	S000003124	YGL156W	AMS1	595522	670400	605494	1.25677e+06	1.44528e+06	791702	864272	737301	1.23992e+06	1.57029e+06	610832	726440	637627	1.2078e+06	1.48667e+06	695133	883721	752262	1.20623e+06	1.52362e+06	714785	838086	639206	1.01105e+06	1.22416e+06	727120	823456	808370	1.20655e+06	1.62615e+06
P22936	S000001597	YKL114C	APN1	109016	118001	120282	128851	120315	120063	120869	120296	124704	122886	127876	120420	124513	117908	115988	117450	121204	124118	112325	123388	114287	116322	119836	118560	118416	123305	124107	128126	117833	128089
P22943	S000001880	YFL014W	HSP12	751865	1.2519e+06	776057	1.59263e+06	4.97687e+06	767469	1.15505e+06	835217	3.71132e+06	3.77902e+06	704726	1.35973e+06	883510	1.98578e+06	6.40423e+06	647316	1.03606e+06	978512	2.30091e+06	3.70054e+06	1.56694e+06	1.25173e+06	873463	1.9897e+06	3.90782e+06	682878	981487	777957	2.40131e+06	3.7628e+06
P23180	S000001013	YHL021C	AIM17	249218	271521	268751	421317	348788	250898	298515	268071	361905	360165	267324	294098	279184	377058	349555	262129	291687	277114	347819	328250	276005	299824	297934	339158	325334	259855	288522	272881	361832	361000
P23201	S000003944	YLL021W	SPA2	899153	885992	880756	767473	790904	822066	816430	905386	809501	814117	844825	839534	912800	768461	809416	817715	859462	917156	844197	778143	903408	862440	911208	870750	783000	803412	811489	858962	855738	767244
P23202	S000005173	YNL229C	URE2	137079	149392	146963	173922	149719	142541	143143	141825	167112	158745	140563	145209	137522	177964	157819	135318	142697	143111	174992	158003	132873	152753	139596	161076	148008	143791	151451	141327	180517	165692
P23248	S000004528	YML063W	RPS1B	2.9055e+06	2.77538e+06	2.79527e+06	2.30627e+06	2.1831e+06	2.51963e+06	2.61036e+06	2.55639e+06	2.20469e+06	2.1832e+06	2.91604e+06	2.75656e+06	2.77755e+06	2.2592e+06	2.21209e+06	2.66351e+06	2.65759e+06	2.55668e+06	2.1525e+06	2.1122e+06	2.75536e+06	2.66582e+06	2.78064e+06	2.35696e+06	2.38554e+06	2.62046e+06	2.70698e+06	2.61093e+06	2.12253e+06	2.12584e+06
P23254	S000006278	YPR074C	TKL1	2.40368e+06	2.35906e+06	2.35456e+06	2.38153e+06	2.30699e+06	2.26361e+06	2.41399e+06	2.28586e+06	2.4114e+06	2.27513e+06	2.39919e+06	2.39635e+06	2.39046e+06	2.28522e+06	2.36438e+06	2.32016e+06	2.43403e+06	2.30705e+06	2.27658e+06	2.28144e+06	2.44944e+06	2.3832e+06	2.36556e+06	2.29532e+06	2.33715e+06	2.37078e+06	2.47303e+06	2.36351e+06	2.2545e+06	2.26948e+06
P23255	S000000638	YCR042C	TAF2	140318	145837	144143	151710	146452	154307	155884	146383	147874	150803	150553	156372	139620	146624	151650	155065	150611	141446	146178	145861	141983	148405	138449	147523	154641	154606	146169	146210	146465	165213
P23285	S000001099	YHR057C	CPR2	52230	53563.9	51008.4	44551.9	42413.6	50987.5	54512.2	47397.3	38898.7	47358.8	49313.8	51768.5	48569.7	35573.9	47316.8	58866.4	57341.9	45516.7	42077.5	48427.5	NA	NA	NA	NA	NA	NA	NA	NA	NA	NA
P23287	S000004425	YLR433C	CNA1	316654	314944	317857	328847	375259	352814	319000	355611	343198	379183	312715	332867	310275	354197	377352	312419	320183	331807	359528	395709	326302	332116	325929	344980	351674	321042	343245	324705	368371	375329
P23291	S000001177	YHR135C	YCK1	239569	247998	237707	200334	216965	232213	215079	238218	208623	188091	227466	226320	239606	219896	193806	233049	225498	246656	228591	183959	247206	226550	243589	233932	195296	226761	226458	241714	213594	180028
P23292	S000005098	YNL154C	YCK2	473917	470581	479878	495495	450806	458655	496080	472881	500858	460361	479094	478882	509030	481490	464463	452527	470349	485195	468598	469170	477346	465975	499609	508174	454266	460891	463959	485369	483754	479722
P23293	S000006365	YPR161C	SGV1	251862	255152	247342	225802	261219	225962	225447	244457	227704	271095	235072	245595	234956	232560	254068	237139	244908	236667	248247	263599	246297	242108	245794	258777	248552	236980	235595	237604	232601	257280
P23301	S000000760	YEL034W	HYP2	1.34857e+06	1.29147e+06	1.31784e+06	1.25403e+06	1.18105e+06	1.16554e+06	1.231e+06	1.21434e+06	1.26103e+06	1.15296e+06	1.39496e+06	1.27482e+06	1.32282e+06	1.28409e+06	1.15672e+06	1.22455e+06	1.2849e+06	1.21519e+06	1.18094e+06	1.09107e+06	1.34868e+06	1.33134e+06	1.34898e+06	1.2104e+06	1.20574e+06	1.26005e+06	1.3118e+06	1.2243e+06	1.17491e+06	1.06981e+06
P23369	S000003308	YGR076C	MRPL25	42912.3	43801.1	39046.4	47539.7	39715.5	39963.2	43357.1	41206.1	47468.4	38614.2	57878.9	45688.8	52035.2	48665.3	30436.2	48738.9	38263	45689.9	40640.5	25612.5	48401.5	47628.1	48426.3	43668.7	39876.6	48581.4	42747.1	42314	40204.9	26572.6
P23394	S000002651	YDR243C	PRP28	11945.4	12711.6	11714.9	12277.4	12794.8	13211.6	13283.8	9633.88	11833	14721.8	11262.2	13107	9825.13	13297.7	13363	12911.8	10522.6	12379.4	13994.8	13831.9	11814.8	13430.4	10868	11898.9	14176	13202.7	11593.8	10967.3	12878.6	11968.1
P23500	S000001760	YKR052C	MRS4	20107.6	18472.4	20357.3	21569	17705.2	24372.7	18824.1	20585.1	24241	18286.2	18607.2	21757.1	22569.1	22342.5	18699.5	21588.7	20305.3	19883.1	20801.8	17551.8	21734.8	19474.7	20395.6	18439	20455.2	22006.6	17472.7	21526.2	21615.8	19955.4
P23503	S000005184	YNL240C	NAR1	47888	61570.1	44437.2	60324.1	42248.5	42580.4	47667.7	49314.8	37786.6	36287.8	45299.5	51980.5	38736.2	51408.3	47015.6	49870.9	44226	44336.4	49436.7	42982.8	43724	56549.2	40979.6	57378.4	50840.4	50300.5	42459.5	48943.1	42112.1	35511
P23542	S000004017	YLR027C	AAT2	1.12037e+06	1.18952e+06	1.21391e+06	1.23323e+06	1.3365e+06	1.1934e+06	1.33427e+06	1.19412e+06	1.28144e+06	1.45139e+06	1.18e+06	1.21553e+06	1.15193e+06	1.22782e+06	1.40726e+06	1.17823e+06	1.31407e+06	1.19527e+06	1.23207e+06	1.44835e+06	1.16463e+06	1.23033e+06	1.19443e+06	1.20134e+06	1.29534e+06	1.22163e+06	1.34968e+06	1.23093e+06	1.25182e+06	1.45521e+06
P23561	S000004354	YLR362W	STE11	75420.1	84570.3	76704.5	62798.9	73611.9	75426.6	83475.3	71927.9	57229.1	74021.6	78005.1	82417.9	73528.5	62479.4	82024.9	75356.5	72696.1	68986.8	61612.9	76991.3	77150.9	77828.9	65592.1	68195.6	78935.1	80845.9	75885.6	71377.8	59515.2	80359.1
P23585	S000004613	YMR011W	HXT2	194110	174850	200260	78335.8	80837.9	157026	142930	158780	86047	86228.8	228598	190336	198993	63038	88108.3	186253	163403	146895	73463.2	71762.4	147716	139038	157026	115601	129404	150753	137620	140152	95718.8	87372
P23594	S000002292	YDL134C	PPH21	167794	165371	169707	201179	198869	194060	202169	187304	200919	200505	191256	188437	178866	189595	208459	180814	193807	182322	174279	196742	190095	189349	179728	181446	189967	194733	193599	196061	181694	193091
P23615	S000003348	YGR116W	SPT6	1.67866e+06	1.71356e+06	1.67353e+06	1.75512e+06	1.68843e+06	1.72943e+06	1.67655e+06	1.67243e+06	1.69243e+06	1.67011e+06	1.68097e+06	1.73698e+06	1.69163e+06	1.75416e+06	1.69881e+06	1.66387e+06	1.71057e+06	1.65141e+06	1.69788e+06	1.66413e+06	1.67248e+06	1.72968e+06	1.69348e+06	1.7006e+06	1.70987e+06	1.70876e+06	1.71113e+06	1.7324e+06	1.71795e+06	1.64764e+06
P23638	S000003367	YGR135W	PRE9	748162	792262	740470	728877	749884	710775	767103	723219	768954	746245	740396	802132	764112	718794	763564	707517	770933	743148	714097	752775	782129	778863	758747	758324	731165	710684	791498	736738	728104	732338
P23639	S000004557	YML092C	PRE8	814464	841654	795720	883486	885924	804255	866454	818087	890153	919564	803993	840681	833702	861766	921154	816058	882349	822442	856960	877461	826024	853387	805183	837515	895160	838941	916451	833272	870808	875744
P23641	S000003838	YJR077C	MIR1	960206	957209	967633	1.09414e+06	821989	911608	876694	920331	952359	730400	961448	927746	985577	1.12365e+06	873194	931155	841301	915825	970722	681051	961837	974309	994063	973365	915696	949756	837924	945694	979833	697557
P23642	S000004583	YML115C	VAN1	116277	118446	114600	93117.9	97332.9	105761	100743	115064	99744.7	100018	111764	109062	111103	100746	102457	108903	99178.9	115589	98828.2	101424	118907	103570	115166	97013.2	101257	120020	92940.8	125218	96455.1	95940.1
P23643	S000002903	YDR495C	VPS3	17816.1	17722.8	18246.5	19068.5	19141.7	22437.2	20322.4	21249	18286.3	19588.7	17211.5	21694.9	18042.3	20034.1	23393.4	16913.3	20857.2	19995.6	15025.1	22232.4	14397.6	17434.5	16153.1	18492.2	22283.6	21806.7	44154.9	16849.9	13261.6	19710.6
P23644	S000004816	YMR203W	TOM40	271855	246118	264214	275229	198241	249714	245617	255756	250320	189252	273489	251698	270776	264462	194500	256388	242668	244700	249608	196592	279870	253912	292530	257093	210802	257919	243801	257189	245543	166378
P23724	S000000137	YBL041W	PRE7	408038	400516	412493	442770	415358	400131	424010	406210	431001	426745	405658	424217	381303	425346	447157	409766	420440	393873	425827	435773	394721	417040	397779	412318	419884	414151	429616	431641	412947	455211
P23776	S000004291	YLR300W	EXG1	402712	364026	387170	431348	490643	420704	418282	385169	437258	509172	359443	393458	392787	447086	485147	409288	395024	375566	471870	525247	410799	403451	413524	424364	451300	415065	409869	401573	431494	487943
P23797	S000004894	YMR281W	GPI12	191661	195705	178759	216442	225653	198544	210672	185972	215380	219060	197809	194930	176247	215230	234682	187329	209546	185553	208947	230248	188232	204818	187117	199430	220387	198854	219349	196237	207008	221861
P23833	S000000241	YBR037C	SCO1	NA	NA	NA	NA	NA	NA	NA	NA	NA	NA	35835.4	36979.2	33780.9	41201.2	33376.5	37249.9	34585	40392	42933.2	34197.3	36170.5	37314.3	35140.9	39290.3	36298.6	40907.8	33682.9	34600.6	40930.3	35456.9
P23900	S000003966	YLL043W	FPS1	12123.4	10253.5	10877.5	7330.51	15357.8	10721.9	11545.8	10032.3	9221.43	9750.63	7970.46	7489.49	8409.22	11702.9	12894.2	13027.2	11988	10610.8	18109.2	7758.96	10496	9164.76	10497.3	10961.9	10568	10455.8	10255.4	10273.5	12719.1	9243.28
P23968	S000001068	YHR026W	VMA16	51816.4	58605.5	56876.3	77210.8	67219.1	60077.6	63976.5	54307.3	75720.9	81367.6	52962.1	55692.3	42294.6	90441.3	87651.9	57349	59381.2	44942.9	79694	96194.9	48817.8	60618.2	47431.9	67823.3	77702.2	57998.5	63908.4	54927	75858.3	102646
P24000	S000003380	YGR148C	RPL24B	1.41795e+06	1.38135e+06	1.39993e+06	1.16555e+06	1.01628e+06	1.23453e+06	1.33748e+06	1.30489e+06	1.12831e+06	1.04409e+06	1.51215e+06	1.41431e+06	1.45294e+06	1.09271e+06	1.07348e+06	1.32884e+06	1.30816e+06	1.30793e+06	1.01375e+06	980864	1.43328e+06	1.3514e+06	1.4292e+06	1.16232e+06	1.14189e+06	1.32195e+06	1.33702e+06	1.33881e+06	1.0175e+06	973147
P24004	S000001680	YKL197C	PEX1	33943.5	32821.8	34221	26390.9	27921.3	31519.5	35154.3	31764	25692	21699.3	35927.6	31966.3	33511.3	27457.3	25688.4	31713.3	32618.9	31535.1	24499.7	25358.8	33755.1	33296.7	33811.1	26256.4	27817.5	33680.1	34522.4	34641.6	20133.6	24381.2
P24031	S000000296	YBR092C	PHO3	878467	791743	813423	496395	545696	631760	574960	765971	606899	592615	806366	655173	873246	555298	469962	677375	611296	812068	726641	520966	855082	655213	828887	750778	523335	638873	627491	660927	692614	477576
P24276	S000002701	YDR293C	SSD1	282430	265165	269853	177753	207734	246813	263595	263172	189067	200805	250120	239310	263138	178142	200364	246073	229210	247618	325889	189513	267241	240191	259198	205400	231475	261317	246703	258916	194479	196153
P24279	S000000758	YEL032W	MCM3	258939	251474	242993	224384	226639	254529	254535	247209	227674	226213	245213	251244	249227	229548	225585	245243	269024	241354	231726	226209	250026	240153	246597	239291	234767	247100	251969	240057	234702	236201
P24280	S000004684	YMR079W	SEC14	999837	1.01634e+06	975126	877896	857448	909923	994566	918811	831102	853137	959755	1.01709e+06	943440	872741	938415	950597	957495	877512	823773	885855	985764	1.00185e+06	977931	882394	916571	932012	1.0254e+06	937308	792063	828231
P24384	S000000815	YER013W	PRP22	32956.3	35100.6	31998.8	31377.9	31487.6	32196.7	44894.9	51766.1	29816	40878.7	36526.1	35395.9	31766.6	36453.5	36350.1	35667.3	34909.7	37236.2	35239.7	37520.2	31424	32075.5	33166.8	32321.3	35379.5	33171.5	35908.7	35079	46668.3	44380.6
P24482	S000006379	YPR175W	DPB2	67647.4	64069.4	63163.3	59955.4	57676.3	64716.3	62598.9	58764.9	59379	55167.1	64472.9	61586.4	56782.4	60715.4	60987.4	61132.2	63833.9	60645.6	62239.2	60102.1	64642.6	63119.7	60204.7	59936.9	55688.6	65503.5	61122.6	66875.1	58072.3	58961.3
P24521	S000004833	YMR220W	ERG8	400748	413777	425012	451825	425535	406881	445459	416896	446176	461711	433687	434323	424137	426388	444140	409291	432877	422419	419699	443827	410548	421325	424125	448808	443008	414739	438401	440738	443583	423679
P24583	S000000201	YBL105C	PKC1	146057	147179	148518	172776	171615	155083	160409	157733	169189	173433	147166	148145	149611	171451	177266	154606	156984	163459	162760	170459	149863	147398	146122	168483	172943	153105	158791	160529	160896	190958
P24783	S000005056	YNL112W	DBP2	1.21471e+06	1.19235e+06	1.19289e+06	847340	867406	1.03322e+06	1.10734e+06	1.07043e+06	869769	885868	1.24644e+06	1.21788e+06	1.22317e+06	829482	866809	1.15849e+06	1.12645e+06	1.02096e+06	833382	807935	1.15116e+06	1.12599e+06	1.18175e+06	955631	960118	1.12339e+06	1.12494e+06	1.06257e+06	818691	809636
P24784	S000006040	YPL119C	DBP1	73280.4	79574.8	72060.5	136045	143483	76211.5	70389.5	73034.1	138170	162180	69760	79836	70568.1	130485	141374	64193.7	82315	81063.1	153347	152324	89214.7	89950.1	79036.9	103305	107493	81704.4	86760.3	91999.2	122378	131379
P24869	S000006323	YPR119W	CLB2	19711.9	17866.5	20758.5	16899	8991.77	19600.6	16192.8	17903.7	15514.7	11696	NA	NA	NA	NA	NA	NA	NA	NA	NA	NA	14972.9	15335.6	14338.7	18386.1	18057.6	15727.6	14434.3	14019.8	18840.8	16051
P25036	S000005529	YOR003W	YSP3	33164.7	31700.5	29871.1	68913	94552.8	40609	46767.3	34776.8	71083.3	98000.3	33975.4	38385.4	34566.5	66267.7	87165.3	36584.2	43133.9	39339.7	66844.6	88378.2	41513.8	44801.6	39111.2	49649.2	61326.8	42875.2	45662	44254.3	65452.2	75451.8
P25037	S000002280	YDL122W	UBP1	298727	301518	294086	290685	267269	288546	296161	292168	286254	293058	300732	303405	305709	274588	286617	296615	286488	281833	280167	292561	299808	301360	299673	278853	298861	293749	298996	292722	278650	277202
P25039	S000004059	YLR069C	MEF1	442548	453794	427374	469515	452674	426616	466314	436178	428107	504188	442078	453974	416831	449688	481880	445656	423377	429971	457862	507359	451461	449684	419094	447919	463929	450331	433049	437721	447306	527183
P25040	S000005382	YOL022C	TSR4	389648	421112	378669	295900	365541	370120	394722	374434	304028	361285	360003	381763	358748	331982	365323	393945	393294	356355	346474	352927	366849	383551	396371	346578	355061	385367	393314	376668	304724	352077
P25043	S000005683	YOR157C	PUP1	463448	501602	473325	425652	467852	456490	503183	453379	442091	482289	441491	464307	433812	471772	511408	439527	491998	430974	488974	497646	448192	481207	442204	452726	495311	481307	505125	456271	449719	475144
P25044	S000002389	YDL230W	PTP1	86442.2	90113.6	84054.2	97905	100164	79748.8	84204.3	77974.3	91145.3	99781.2	77787.7	94209.9	85477.8	99457	100775	77488.9	90003.7	80104.2	86574.6	100990	82162.3	97436.7	81457.9	100372	94857	85033.6	89690.5	85840	83126.2	92877.2
P25045	S000004911	YMR296C	LCB1	213398	215564	214014	207794	212010	212682	228046	205454	209306	222794	235540	230911	220757	197089	214921	215723	219703	203062	191298	215227	219706	223663	215557	204701	210954	223887	221782	221557	190148	218589
P25046	S000000189	YBL093C	ROX3	26795.6	27244.4	26375.5	20637.4	22862.4	23352.5	21825	24561.4	24199.5	25351.6	23562.6	24159.8	29203.1	20678.8	23061.6	23964.5	22085.9	24993.6	28034.9	23797.6	28331.6	24499.9	26847.9	25623.6	21381.1	21686.2	24677.6	23252.9	24890.9	21482.3
P25087	S000004467	YML008C	ERG6	1.74053e+06	1.74713e+06	1.71433e+06	1.59708e+06	1.58053e+06	1.69131e+06	1.68572e+06	1.66819e+06	1.63954e+06	1.59875e+06	1.77989e+06	1.77523e+06	1.6791e+06	1.61412e+06	1.62462e+06	1.66012e+06	1.74053e+06	1.61679e+06	1.51699e+06	1.66329e+06	1.68988e+06	1.7628e+06	1.67498e+06	1.61818e+06	1.65048e+06	1.65137e+06	1.75786e+06	1.69704e+06	1.57207e+06	1.66044e+06
P25293	S000001756	YKR048C	NAP1	439513	444280	444130	393317	425877	407491	431720	432028	413610	427926	425749	431178	462085	403138	441506	403925	428613	432899	399229	432548	451352	435862	439569	427174	426815	406077	445161	414355	396544	434611
P25294	S000004952	YNL007C	SIS1	638633	707971	654508	660240	814425	642461	718471	669319	669498	881457	631779	684009	701824	676735	781807	624221	753853	697510	673692	817655	673814	693154	657687	692742	745392	657093	717698	665573	715637	849366
P25296	S000001673	YKL190W	CNB1	179733	194285	179728	209192	221654	186954	202216	196237	222468	237800	185143	190946	191200	219617	216097	167152	204434	205295	205890	246793	204330	193744	185184	200584	215440	185688	194383	196549	214166	246004
P25297	S000004592	YML123C	PHO84	39595.7	31572.8	36772	22663.3	21214.2	30290	25711.7	28097.5	19789.9	20355.4	51253.4	36015.3	36718	17763.1	16689.8	43195.8	21885	27671.2	19355.7	18841.4	34628.4	29340.6	37666	23342	25717.2	33816.5	24054.7	29471.4	18742.4	18618.8
P25298	S000004665	YMR061W	RNA14	78374.8	77117.5	82348.5	85432.5	78394.7	84685.2	83414.1	88025.8	80050	85604.6	78600.6	83086.7	72714.6	88555.3	83381.3	82996.4	86216.3	80954	84641.1	82752.5	74946.1	78143.2	85560.5	86741.4	84048.3	86637	84413.9	78108.9	84187.8	82829.1
P25299	S000003012	YGL044C	RNA15	7460.65	6921.3	8747.92	6836.81	6513.09	7664.7	7388.35	7907.69	6560.76	6713.95	7661.48	7169.82	7979.74	6861.44	6271.85	7933.77	5902.82	7908.9	8499.22	6750.9	NA	NA	NA	NA	NA	NA	NA	NA	NA	NA
P25302	S000000913	YER111C	SWI4	67664	68817.5	65469.5	63848.3	70420.3	65660.4	68067.5	68941	72747.1	70535.4	64116.2	55557.4	81910.9	62294.1	58774.9	72104.9	69737.6	80323.2	76135.2	66025.7	64059.8	65039.6	68208.9	73744.5	65215.7	66327.1	62465.3	64852.5	74480.3	80755.6
P25303	S000004827	YMR214W	SCJ1	189141	194406	182591	185526	190560	183717	198886	181101	185138	189120	196754	208492	175888	177980	205089	185748	186584	179557	169046	198542	189347	197326	186628	180015	198816	185766	193947	179674	183398	192364
P25332	S000000632	YCR036W	RBK1	186490	197535	180865	209282	219173	195221	205650	186866	205105	224721	189123	204674	188991	211447	215901	189030	197198	191580	198950	222871	199365	204298	190427	190999	212796	187413	202729	198706	204272	225406
P25334	S000000665	YCR069W	CPR4	21452.8	19131.3	19494	10034.6	13381.8	19183.4	19330	17103.8	11307.6	12236.1	NA	NA	NA	NA	NA	NA	NA	NA	NA	NA	19075.7	17228.6	15747.6	11515.9	14685.1	24983.2	20254.5	17676.6	9076.79	12693.1
P25335	S000001468	YIR029W	DAL2	62629.4	71045.4	64085.2	69509.1	129888	70708.2	71515.5	59078.3	75409	146492	NA	NA	NA	NA	NA	NA	NA	NA	NA	NA	64019.3	61720.2	58014.2	71887.6	132874	62169.7	70202.4	63762.3	72748.1	196032
P25336	S000000688	YCR092C	MSH3	10843.9	9581.56	9823.12	9983.62	13465.5	11902	12213.6	11760.3	11799.9	13922.6	9626.6	10858.1	10304.8	12295.2	11424	11652	11853.1	12399.3	11336.9	13426.7	NA	NA	NA	NA	NA	NA	NA	NA	NA	NA
P25337	S000000659	YCR063W	BUD31	44092.7	42443.9	41895.6	41055.2	46879.2	41565.3	43254.3	42961.1	44024.1	49890.8	47995.3	49310.2	34141	51848.3	52260.7	33684.3	46045.5	35648.3	43586.1	48900.5	44155.2	42792.7	44640.1	42222.6	41924.3	44038.9	42598.5	43184.5	42826.8	49733.8
P25339	S000002982	YGL014W	PUF4	319873	311116	310591	272803	279415	297112	282600	296567	274064	258842	315280	300717	322242	269108	267324	296270	304831	301203	284678	244470	299719	304038	304995	294745	296785	321703	298233	282050	283182	232254
P25340	S000002980	YGL012W	ERG4	501186	514160	493698	449255	467259	465465	500558	465820	437653	443390	508859	524584	499274	425116	469383	482138	508880	482628	409275	436284	487561	513792	480815	443928	482981	481515	509393	488386	417054	454269
P25342	S000000595	YCR002C	CDC10	367905	377104	368371	412284	350471	374936	391952	370926	408582	367649	381265	401967	360091	394042	376951	368008	397996	374939	369278	363722	379852	396891	364593	385812	367912	380438	399604	385101	377145	365392
P25343	S000000602	YCR009C	RVS161	933738	947297	918618	1.11773e+06	1.18069e+06	1.0146e+06	978501	999637	1.11471e+06	1.17384e+06	949622	987176	980095	1.09753e+06	1.14708e+06	949870	1.01368e+06	1.01703e+06	1.06481e+06	1.15436e+06	1.00664e+06	993547	961447	1.08121e+06	1.09624e+06	991418	1.01466e+06	1.03625e+06	1.08074e+06	1.1321e+06
P25345	S000000618	YCR024C	SLM5	NA	NA	NA	NA	NA	NA	NA	NA	NA	NA	3273.99	3199.91	2635.92	3237.08	3283.96	4006.18	2984.82	3529.02	3835.81	3290.78	2672.07	3355.17	3230.52	4051.45	3945.9	2749.02	2656.32	3132.3	2577.73	3476.32
P25348	S000000596	YCR003W	MRPL32	12862.4	12811	15169.6	15175.6	10699.1	14481.2	10541.6	12070.8	13643.5	9581.73	10947.9	14319.5	12938.4	14799.2	10426.6	12333.1	12483.2	12156.5	15474.2	10925.5	12129	12281.2	13094.5	13887.3	10152.2	13985.2	11474.7	11361.2	14417.9	12319.3
P25349	S000000597	YCR004C	YCP4	937565	938678	925060	1.32085e+06	1.1877e+06	950281	1.00157e+06	983951	1.28921e+06	1.23632e+06	954604	1.03071e+06	974533	1.22874e+06	1.23538e+06	897941	1.0728e+06	971852	1.17024e+06	1.19541e+06	1.02659e+06	1.05593e+06	952202	1.13334e+06	1.12106e+06	933959	1.05876e+06	1.01484e+06	1.22103e+06	1.23841e+06
P25353	S000000621	YCR026C	NPP1	56394.2	57751.9	57845.8	55686.3	58000.6	58791.8	55172.5	57428.5	54862.9	58166	54281.4	56442.5	54806.1	55553.5	60141.1	59430.6	61547.2	55629.4	54764.3	57983.2	58183.7	55837.3	59941.6	59625.1	54561.4	50770.8	58531.9	59977.7	52915.4	61513.2
P25355	S000000650	YCR054C	CTR86	107373	108687	108387	115590	107246	105425	97738.2	98528.3	105287	112521	111976	105999	103584	118416	111440	106485	97699.5	96649.7	109792	105379	105106	105339	105378	100888	116241	109054	104881	103183	108277	111015
P25357	S000000629	YCR033W	SNT1	15418.8	14346.1	15783.3	12693	15308.1	13741.6	16565.8	14656	13018.6	15144.9	12710.9	12701.2	13202.2	15075	19755.2	13065	13667.3	14148.5	15771.7	18098.4	14448.9	12026.8	16626.5	18129.8	12936.5	11540.8	12540.5	15426.2	16292.6	16791.6
P25358	S000000630	YCR034W	ELO2	74051.9	71222	73987.6	67509.2	63232.2	71744.2	76359.7	76939.7	65965.1	60663.3	77304	82274.9	81645.2	58801.5	60950.6	77949.3	82346.5	73855.9	54285.3	58603.1	73932.7	76212.7	76576.7	64137.7	63941.8	72586.5	77141	80440.4	58112.6	62017.3
P25359	S000000631	YCR035C	RRP43	219988	222058	208375	211011	214118	200476	207414	201503	210348	216078	207837	212998	204102	213037	224159	200004	200413	207621	224818	217043	213438	219322	209704	226778	213593	209079	215082	196334	213995	202221
P25360	S000000633	YCR037C	PHO87	NA	NA	NA	NA	NA	NA	NA	NA	NA	NA	9565.63	9371.31	8199.02	4051.04	5196.57	9567.76	7515.9	6838.2	3903.98	6514.41	5993.85	7226.35	6887.96	5854.97	6622.61	7397.88	7247.63	6714.07	5823.46	6768.76
P25361	S000000639	YCR043C		50187.3	51430.2	51705	48502	53587.6	52133	52172.2	52688.5	48927.6	52216.1	57171.3	56686.3	55074.1	43703.2	47740.2	55822.9	54337.4	52540	44237	48388.1	49957.5	53460.4	47919.2	50867.9	53795.3	51199.1	55983.3	50076.1	52306.7	48924.4
P25365	S000000663	YCR067C	SED4	195159	219260	205035	248619	251795	217188	231371	197542	240053	256345	213211	229542	197032	227924	259850	213616	221165	207324	221540	270913	210095	232965	191322	209767	242535	224093	234011	217769	231503	276495
P25366	S000000691	YCR095C	OCA4	22703.6	24783	22503.7	26249.4	28386.8	25839.1	25802.9	24272.3	26169.7	28384.2	25215.4	28166	18960.1	26833.8	26934.8	25631.7	25455.9	24005.4	25461.6	29438.6	23067.3	25603.2	24886.8	25841.4	26023.4	24235	22908.5	26247.8	28470.8	27067.1
P25367	S000000533	YCL028W	RNQ1	351748	361974	337459	305329	349822	318336	322422	347195	329008	359683	315593	299324	376377	331662	318044	312126	310289	394590	398504	338912	353759	321122	358026	387835	319748	317363	326579	327607	373446	314795
P25368	S000000536	YCL031C	RRP7	108022	111478	105298	102579	96952.1	109235	106678	102881	96992.9	97505.1	110717	104969	110481	98392	101926	106574	99550.8	110412	98568.7	96193.1	106875	112341	106162	94118.5	103240	111343	104564	104730	100121	97325.4
P25369	S000000539	YCL034W	LSB5	175069	177965	173771	202408	200874	190067	188017	189667	204934	211511	176765	185119	191681	196868	202620	182133	189254	190229	195877	201405	184002	186048	189298	197143	197042	186686	195520	182620	198353	201395
P25371	S000000604	YCR011C	ADP1	390198	381638	379402	533961	518579	422978	415790	401471	551411	541642	382385	406383	384517	519874	538633	401418	416187	407916	525080	551242	410760	429975	378925	464906	489962	429105	436620	417757	515792	558360
P25372	S000000679	YCR083W	TRX3	187494	196267	189503	276782	212773	187364	189812	193694	258525	205962	194275	199444	198017	268749	200062	195421	191089	192238	247467	205630	194062	202911	199367	243065	200247	195902	191134	197759	266832	206829
P25373	S000000540	YCL035C	GRX1	557761	643490	535087	702983	1.01572e+06	616930	692433	634384	749177	1.05406e+06	535103	636960	599838	729971	927482	578880	685959	684810	807847	965395	653509	655623	576336	752567	818689	602481	690099	628322	809176	951711
P25374	S000000522	YCL017C	NFS1	411177	397072	403451	462774	360730	415060	401393	397647	429953	356036	412422	392378	401091	453064	371122	403462	391874	398292	421112	385234	407156	407951	411370	414503	379556	415427	411062	400736	428433	368402
P25375	S000000562	YCL057W	PRD1	542029	562830	515049	658403	617238	587989	589262	554368	634912	612524	546028	603244	553416	620107	619575	574429	613139	558886	582463	593972	566378	602651	533736	577711	615653	590400	602928	573363	603330	623295
P25376	S000000530	YCL025C	AGP1	110425	106997	96125.7	96902.7	107604	131279	151091	127224	112461	110711	110515	117147	100181	99280.8	131343	127274	156421	107889	93511.1	109562	111952	109804	92713.3	95351.9	125312	139519	158970	123105	96222.8	107257
P25378	S000000622	YCR027C	RHB1	48442.4	48975.6	50104.9	53566.4	59675.1	56931.8	51476	48756	51863.2	55282.7	NA	NA	NA	NA	NA	NA	NA	NA	NA	NA	49369.1	50380	52604.6	49139.1	55563.5	56354.3	55229.6	48164.4	59719.1	49342
P25382	S000000668	YCR072C	RSA4	365642	362467	383086	327761	327228	351366	330043	333839	328574	349030	371924	367645	376672	326545	331085	336538	349917	342847	296238	362957	359001	374618	381278	345072	326280	338517	364587	350078	308620	326839
P25385	S000004068	YLR078C	BOS1	186149	198967	181498	168016	199109	182682	186046	190021	175976	202810	177580	187795	205554	159947	192847	184370	190055	200735	185668	187799	191724	186222	192062	184075	187191	180907	187290	187294	181660	197210
P25386	S000002216	YDL058W	USO1	754963	754753	738694	630366	722713	678410	665447	735248	669936	688497	733800	708683	831544	638563	656152	649965	657647	797175	735111	646748	756449	699304	784395	770462	647849	661238	657259	726009	712952	657280
P25389	S000000529	YCL024W	KCC4	69943.4	82914.4	65080.2	123912	159507	83133.2	102470	89949.5	137719	172624	66164.5	86701.6	82443.2	123316	151974	73921.6	95056.3	105685	140334	148085	89393.8	93596.3	72795.6	122736	122781	79293.6	92521.5	90031	146529	157034
P25441	S000002309	YDL150W	RPC53	259581	256862	253501	191299	208541	220399	225359	245023	200339	212216	256566	244212	262875	192618	200949	235742	219642	253512	210197	198239	250949	229153	259408	224638	210810	231834	221766	237276	212750	197496
P25443	S000003091	YGL123W	RPS2	1.68817e+06	1.62027e+06	1.64339e+06	1.38403e+06	1.27154e+06	1.53759e+06	1.58109e+06	1.50962e+06	1.31943e+06	1.24768e+06	1.76396e+06	1.63415e+06	1.63034e+06	1.34856e+06	1.3201e+06	1.56997e+06	1.5921e+06	1.49344e+06	1.23116e+06	1.24247e+06	1.6306e+06	1.61706e+06	1.61658e+06	1.34897e+06	1.42575e+06	1.59855e+06	1.63521e+06	1.54645e+06	1.25918e+06	1.19627e+06
P25451	S000000896	YER094C	PUP3	426408	439487	443274	445665	461655	433802	444977	440774	448410	476829	410296	428991	431486	441634	469233	430176	464206	448396	459009	480707	417800	427269	451221	453781	446177	436111	447296	453645	467338	480204
P25454	S000000897	YER095W	RAD51	5072.42	4914.21	5519.25	3952.89	3728.27	4882.63	4637.76	5025.09	3281.32	3294.4	6824.96	5193.09	4661.78	2934.66	2946.64	6384.07	6669.24	4889.4	3073.95	2577.07	NA	NA	NA	NA	NA	NA	NA	NA	NA	NA
P25491	S000005008	YNL064C	YDJ1	1.359e+06	1.45087e+06	1.38169e+06	1.12892e+06	1.21368e+06	1.21432e+06	1.39807e+06	1.26336e+06	1.10548e+06	1.25474e+06	1.36412e+06	1.41228e+06	1.39381e+06	1.11262e+06	1.21496e+06	1.31537e+06	1.37998e+06	1.27691e+06	1.10136e+06	1.19801e+06	1.32576e+06	1.36459e+06	1.35146e+06	1.2348e+06	1.23979e+06	1.28242e+06	1.39104e+06	1.28176e+06	1.0945e+06	1.23798e+06
P25502	S000001498	YKL015W	PUT3	14441.2	15739.3	14891.5	13755.7	14715	15466.2	15191.2	14470.6	13841.2	14293.5	15234.1	15856.9	12088.2	13651.7	16109.7	16929.8	13189.8	13201	16434.3	14893.6	14192.4	14658.6	15249.1	14391.7	13984.9	15588.6	13927	13827.8	16328.6	13722.8
P25515	S000000753	YEL027W	VMA3	49171.4	47079.6	52952.6	56445.8	52352.8	53627.2	55181.2	52006.5	52119.7	57009.7	44439.5	51802.4	47229.5	50489.4	53579.8	55203.5	55171.7	55163.8	54788.9	61419.7	43823.2	52116	50840.5	53525.8	49720.9	50652.1	57348.4	57423.1	52422.1	62157.4
P25554	S000000516	YCL010C	SGF29	35295.8	33962.1	33015.2	34655.9	37214.7	38117.2	37041	40317.9	34675.7	39116.7	53301.5	40102.2	36950.2	30625	33953.9	32005.7	29631.6	39366.4	27293.5	47235	36539.6	35546.5	34603.7	35650.4	37046.9	38098.2	34436.2	34952.4	37931.7	38113.2
P25555	S000000517	YCL011C	GBP2	626151	593836	604682	628682	549252	596336	574716	605053	607092	555803	624754	590523	603491	624722	536656	583025	586862	625454	620154	548223	601483	593056	611741	619695	572997	600641	581118	612002	608471	562373
P25558	S000000520	YCL014W	BUD3	58062.2	62645.2	64025	59327.4	56163.1	63859.5	61624	57592.5	54474.3	59912	65473.1	68767.2	54106.5	53422.3	66433.4	63756.6	63470.5	52653.7	52670.5	59213.1	59652.4	64723.5	61138.2	51702.2	58206.7	63314.2	62772	67515.3	53245.7	57601.3
P25559	S000000521	YCL016C	DCC1	14893.9	15403.4	14799.3	14772.7	15031	16109.8	16166.1	16926.9	14328.3	14986	12521.1	13568.3	21863.4	14796.6	14608.1	18212.2	16889.2	13330.7	14309.7	15236.3	15202.7	15076.7	13922.7	14547.2	15141	16842.8	15707.5	15602.8	14394.4	16058.9
P25560	S000000507	YCL001W	RER1	55713	55399.5	54321.7	57840.4	56311.2	55104.7	56255.8	58043.4	54708.7	58306.8	56245.8	56603.4	55819.3	60587.6	59601.8	55147.2	54842.8	54424.7	52665.3	56465.5	53810	56153.6	56292.9	57332.1	55740.1	58068.8	57403.2	55500.6	54883.5	57647.1
P25566	S000000538	YCL033C	MXR2	136414	136952	133180	136572	172483	136533	132944	135701	147138	164872	119570	127192	112432	156911	162918	138722	142663	125661	212704	151768	140092	137804	130286	146570	152098	137339	145226	127726	159257	159077
P25567	S000000542	YCL037C	SRO9	686182	636490	648901	364914	348172	576916	574516	586517	374201	327073	656583	610215	625945	383058	372631	600270	563044	545105	369939	350766	575631	547145	583789	447937	431567	559123	535736	546433	344110	445925
P25568	S000000543	YCL038C	ATG22	38918.7	44069.5	36291.6	57262.5	57758.9	45393.8	46968.9	47088.8	54383.8	59722.6	NA	NA	NA	NA	NA	NA	NA	NA	NA	NA	43935.3	48503	44239.6	48754.3	48770.7	44973.8	42475.8	41022.3	50066.6	76987.5
P25569	S000000544	YCL039W	GID7	103841	108164	106545	144714	136255	123560	123729	112456	139207	142115	109524	105334	105854	126759	131076	108840	111860	158748	119536	171651	118264	117009	105804	120315	139889	123825	120080	118558	142824	133419
P25573	S000000549	YCL044C	MGR1	50762.3	53093.1	51355.5	74789.6	54567.6	56498	53848.7	55487.4	64149.8	50031	52244.9	58248.3	58659.5	65349.5	48256.9	53889.6	56846.3	58086.6	61545.4	49755.8	57380.7	57184.2	56603.5	69468.2	53335.8	58139.9	50878.7	50391.9	63170.4	47904.9
P25574	S000000550	YCL045C	EMC1	458512	471676	456058	478994	481352	465443	499282	454665	477356	483871	465284	478875	440945	474667	501639	459497	499014	446961	455429	508240	459348	486152	467244	445128	492825	471360	501657	467389	429473	532273
P25576	S000000552	YCL047C	POF1	137448	147437	139707	176156	189689	152730	163327	154225	175796	197721	144763	155826	144165	169414	184893	155275	156553	151561	170463	197987	158542	162306	144568	156408	181950	156825	148347	148151	173081	207268
P25579	S000000556	YCL051W	LRE1	17428.8	13475.9	19075.4	23771.1	26188.2	15022.6	15174.6	15464.1	20801.7	25610.5	14630.5	16241.5	16117.4	23467.6	22812.6	13859.4	16200.9	17011.8	24294	28498.8	NA	NA	NA	NA	NA	NA	NA	NA	NA	NA
P25580	S000000557	YCL052C	PBN1	29552.1	31521.2	31723.7	36628.4	36056.7	32514	32308.8	31211.1	36782.6	40096.9	33208.5	32764.5	29281.6	37573.2	38225.9	33728.3	30920.9	30206.7	35243.9	37348.6	32196.3	35589.4	29008.2	28970.6	39570.3	32393.7	32214.4	30654.9	38648.4	39824.6
P25582	S000000559	YCL054W	SPB1	321093	320226	320960	273522	274093	308326	298995	315896	267793	274575	342861	339724	326781	257591	279632	307133	290089	307015	239790	294491	305625	314202	322754	291661	284893	303765	307889	289577	270124	292397
P25586	S000000564	YCL059C	KRR1	433083	437921	419535	339418	307109	394013	430967	372622	338050	300164	445571	436680	394801	320271	329591	424289	420719	358836	318294	321851	391955	423947	384490	338803	370063	415040	422864	396822	314276	316178
P25588	S000000566	YCL061C	MRC1	14956.7	15936.1	14102.6	11065.5	13126.1	14744.2	13432.6	16580.2	13314	10387.3	14085.9	12682.9	14414	13569.6	11521.3	14679.2	14072.3	16005.2	15970.5	10436.2	NA	NA	NA	NA	NA	NA	NA	NA	NA	NA
P25604	S000000514	YCL008C	STP22	20116.5	15778.6	18523.3	17775.7	18158.8	20719.8	17666.3	18529.3	17872.5	19539.6	NA	NA	NA	NA	NA	NA	NA	NA	NA	NA	16794	16109.5	15867.5	18066.9	19384.6	18475.6	19119.1	18782.6	18099.9	23795.6
P25605	S000000515	YCL009C	ILV6	302273	317851	322827	348883	274749	300483	301644	296541	337276	313025	318082	302300	304743	349767	288752	306268	299404	293944	350838	301409	305250	320269	305453	314543	308533	313601	308714	289639	343767	314014
P25608	S000000699	YCR102C		35559.5	41575	38001.9	58001.4	70819.3	48399.6	61205.6	49840.3	56537.1	83894.4	47363.2	48577.4	50565.3	48717.9	72778.2	46289.7	42410.1	53617.7	44840.4	83593.6	NA	NA	NA	NA	NA	NA	NA	NA	NA	NA
P25616	S000000608	YCR015C	CTO1	5451.81	6042.76	5262.02	6827.95	6238.09	6238.77	5947.75	5307.8	6374.74	6648.51	NA	NA	NA	NA	NA	NA	NA	NA	NA	NA	4889.11	5590.54	6108.84	5852.41	5456.42	6513.39	6039.49	6087.03	5001.62	7679.4
P25617	S000000609	YCR016W		130540	133500	122229	90151.6	98430.1	101610	105217	104249	95204.8	97549.3	111802	119356	120945	96928.6	103294	105360	110198	107947	94041.5	102685	132669	121688	125294	102530	101419	103192	106343	106009	89769	91697.6
P25618	S000000610	YCR017C	CWH43	229314	225621	210890	240783	240179	229622	239844	219935	246517	245072	236050	225052	204793	245664	253172	224451	233585	214054	230693	263657	236462	234347	214703	215767	241944	242285	227871	222831	229659	273158
P25619	S000000615	YCR021C	HSP30	31969.4	29076.2	35502.8	67179.5	79724.6	34628	23236.2	27823.4	47393.5	84667.8	32152.6	29348.9	30927.6	51052.6	59611.8	31504.4	34382.1	33091.8	56230.9	90011.2	NA	NA	NA	NA	NA	NA	NA	NA	NA	NA
P25623	S000000626	YCR030C	SYP1	671069	708619	678597	876472	876120	729608	748224	726353	866442	866078	692802	723533	692223	855702	832997	704837	773089	746736	889633	823526	729772	756082	696019	830123	829175	744393	764669	716230	892998	799318
P25626	S000000642	YCR046C	IMG1	37158.2	38120.3	37897.1	41385.8	35037.5	43404	39914.9	41389.1	36918.8	33014.6	39730.2	39828.7	39553.1	41850.9	33260.1	41370.4	37140.2	40475.5	39115.8	32139	40224	38394.1	41276.9	34914.2	37854.1	39360.7	38809.2	43388.8	38776.1	31488.1
P25627	S000000643	YCR047C	BUD23	22923.1	21636.7	22404.8	16155.4	17446	21710.2	21514.9	20661.2	17427.8	17802.4	20951.4	21331.9	22236.8	16723.6	21084.7	19984.9	18881.6	18950.4	17606.9	21304.7	21314.5	20421.3	19580.1	18345.4	20535.5	24110.5	18965.9	22815.7	16588.5	16275.3
P25628	S000000644	YCR048W	ARE1	68457.7	70877.7	72838.2	58008.1	64140.3	65865.5	62967.4	64916.8	57975.8	66221.9	68744	61557.5	66019.2	62869.2	70580.3	64970.5	63776	61780	66394.3	64605.9	63278.5	66597.9	66027.7	67125	67217.7	64950.8	63485.3	63834.5	62069.3	67538.6
P25631	S000000647	YCR051W		123142	126623	127460	77990.7	102359	92677.9	96914.5	108007	89522.7	92110	112038	108410	122506	85556.9	96015.6	102660	100284	112571	97065.2	92256.7	114565	104060	118931	102684	99104.4	100075	100969	104930	100146	85171.1
P25632	S000000648	YCR052W	RSC6	111677	119516	110821	110983	116652	112405	114496	108903	119155	107624	111828	110837	114008	115805	115308	107800	115327	108188	114471	118587	117487	124315	110114	115599	111729	114365	112173	111185	117438	101933
P25635	S000000653	YCR057C	PWP2	537522	522724	518945	469161	443914	500729	519908	485111	453516	446907	556407	534279	491437	457512	462342	511916	485426	476441	438070	484780	501836	514271	493939	459387	481639	519476	497242	524242	440871	481054
P25638	S000000656	YCR060W	TAH1	134859	117151	114563	74466.9	85017.9	89401.9	90287.9	98158.6	85029.3	84330.2	117943	108614	112929	74687.2	83734.4	98920.5	89020.7	109214	82955.4	90030.7	110394	95862.9	108666	93662	89090.6	96264.8	86140.1	97779.3	82883.9	103623
P25639	S000000657	YCR061W		65664.8	64398.7	62970	52734.2	65584.8	63256.9	70613.8	61403.2	53871.4	62982.8	72883.8	65585.7	60030.8	52774.5	62509.2	67157.8	68914.3	63766.1	50837.4	60355	81170.6	72866.5	76500.4	49819.5	58885.2	79671.2	79004.8	69360.9	38145.7	39713.2
P25641	S000000664	YCR068W	ATG15	13044.3	13494.6	13705.9	19877	20662.9	16143.2	16837.8	14434.6	18351.6	20859.1	NA	NA	NA	NA	NA	NA	NA	NA	NA	NA	14533.1	14642.8	11817.5	18260	21788.6	14991.8	14196.4	14703.3	18965.4	23636.1
P25642	S000000667	YCR071C	IMG2	160449	165132	154760	165562	144462	155071	167250	156843	163397	136395	158496	172702	150822	156689	153460	167781	168797	161361	144947	135186	156474	161558	158961	157770	152395	157500	164076	155740	163990	144204
P25644	S000000673	YCR077C	PAT1	455700	461433	452548	468007	465485	469689	468184	470067	489712	475906	458693	455327	477660	467373	466203	448232	458194	485343	494813	465800	476767	467336	479778	475486	453435	464566	463256	475545	482405	457269
P25654	S000000686	YCR090C		179269	176296	176588	175870	208050	192805	177144	190525	182242	200259	171430	184475	167751	191541	197230	172056	188504	191547	180582	215933	173605	185799	179885	177324	182725	184214	182345	199702	176318	226075
P25655	S000000689	YCR093W	CDC39	770193	788391	774560	706737	677940	777197	811894	760159	668222	675267	773247	779506	736247	698191	720811	772082	758717	742583	703862	713028	740133	776171	740072	703096	735880	781748	789299	768358	692434	704641
P25656	S000000690	YCR094W	CDC50	80516.1	81384.2	78339.7	77977.5	91916.6	77668.9	82837.3	80102.4	77142.2	85201.8	85438.7	85633	79432.1	75983.9	79136.9	82565.4	79016.4	81577.3	80667.3	83155.9	90350.7	84876.1	85855.6	83801.1	78024.8	78047.9	74966.5	82311.2	76767.4	80266.8
P25659	S000000672	YCR076C	FUB1	12423.6	12814.6	13664.8	12044.2	15157	14253.9	11857.8	14143.9	13419.2	13135.5	11707.2	10209.2	11656.2	14989.8	14911.1	14184.6	12764.3	12610.7	18505.3	13000.2	NA	NA	NA	NA	NA	NA	NA	NA	NA	NA
P25694	S000002284	YDL126C	CDC48	2.52057e+06	2.6343e+06	2.44796e+06	2.78442e+06	2.95466e+06	2.5737e+06	2.722e+06	2.59341e+06	2.8207e+06	2.98468e+06	2.45041e+06	2.69225e+06	2.55485e+06	2.77001e+06	2.95516e+06	2.55407e+06	2.77632e+06	2.63469e+06	2.76148e+06	2.87273e+06	2.64929e+06	2.70433e+06	2.5264e+06	2.73158e+06	2.83887e+06	2.57297e+06	2.79555e+06	2.65954e+06	2.75262e+06	2.89183e+06
P25719	S000004543	YML078W	CPR3	869489	894316	843288	877412	903475	831213	873548	868077	880604	902201	870929	887061	869400	876992	896569	842333	899063	842219	876165	881805	909711	888180	847936	898307	860598	852782	916832	837156	894718	875811
P25808	S000001894	YFL002C	SPB4	176995	175807	172179	146634	143616	168965	168868	166066	144198	140265	159507	152892	157490	147024	165124	175061	167727	160755	157429	156029	155381	162266	161646	156717	163568	170429	165234	161841	154434	152146
P25847	S000005450	YOL090W	MSH2	475717	486573	457084	456994	468484	493920	496145	454256	455289	463513	483625	493994	474368	461050	472270	473909	481534	456169	449379	460895	477785	476907	483663	457598	470831	483065	485911	470569	449294	470537
P26321	S000006052	YPL131W	RPL5	1.7588e+06	1.71126e+06	1.70211e+06	1.34036e+06	1.334e+06	1.50168e+06	1.51959e+06	1.54586e+06	1.43826e+06	1.19523e+06	1.74415e+06	1.66561e+06	1.65772e+06	1.41874e+06	1.30227e+06	1.57702e+06	1.60166e+06	1.52086e+06	1.34335e+06	1.20924e+06	1.70728e+06	1.61581e+06	1.70626e+06	1.46103e+06	1.39934e+06	1.5543e+06	1.60545e+06	1.57314e+06	1.27012e+06	1.20915e+06
P26370	S000002329	YDL170W	UGA3	17928.5	18497.5	16442.8	20360.4	21675	16150.7	14362.9	15585.7	21623.6	20435.1	17097.9	18152.9	10408.8	30262.4	18478.9	15899.5	15745	13948.5	25174.3	24685.1	14894.4	14252.2	16459.4	16476.7	14748	14365.7	13310.8	36195.9	18584.1	33492.1
P26570	S000004478	YML016C	PPZ1	246918	245160	247149	261969	253244	238452	261520	240343	254756	267872	238451	241140	238331	252351	264978	243132	253726	251815	258670	275790	238832	258391	247111	237412	253974	253223	252830	249516	263737	272172
P26637	S000006081	YPL160W	CDC60	3.94876e+06	3.88067e+06	3.99454e+06	3.56678e+06	3.04532e+06	3.79316e+06	3.84366e+06	3.84781e+06	3.68133e+06	3.16129e+06	3.99741e+06	3.86421e+06	3.92155e+06	3.49461e+06	3.17715e+06	3.79707e+06	3.97708e+06	3.85684e+06	3.49443e+06	3.16991e+06	3.81324e+06	3.77022e+06	3.99591e+06	3.56997e+06	3.33472e+06	3.80149e+06	3.98352e+06	3.89866e+06	3.52521e+06	3.18723e+06
P26725	S000003675	YJL139C	YUR1	9956.99	10420.6	10569.3	10369.4	11146.9	10701.3	10227.3	11802.8	9977.76	12322.7	NA	NA	NA	NA	NA	NA	NA	NA	NA	NA	10639	9824.95	8379.89	9556.92	12472.9	9450.55	10165	11118.1	11301.7	14248.4
P26754	S000005256	YNL312W	RFA2	145792	154939	136942	135672	144181	147510	151961	145054	139282	149545	135300	148579	141177	142777	150933	145810	146968	145417	146775	146587	148276	146422	156799	137810	141048	143439	152803	149288	142352	137440
P26755	S000003709	YJL173C	RFA3	51912.2	53403.1	49056.6	49249.5	46820.9	49740.3	54999.2	51164.1	50032.6	49484.8	50016.8	50223.9	47358.2	50611.2	47474.5	52353.7	56735.4	51610.5	50064	49562.9	49923.9	46518.7	50380	54231.9	50246.5	48522	50401.9	47844.8	50594	58153.8
P26783	S000003884	YJR123W	RPS5	2.07154e+06	1.99077e+06	2.01653e+06	1.64974e+06	1.53453e+06	1.84996e+06	1.86616e+06	1.86194e+06	1.66234e+06	1.51111e+06	2.07825e+06	1.98617e+06	1.97181e+06	1.62791e+06	1.57631e+06	1.9511e+06	1.84682e+06	1.80519e+06	1.63178e+06	1.53273e+06	1.97374e+06	1.94382e+06	1.95285e+06	1.68244e+06	1.71325e+06	1.96573e+06	1.92795e+06	1.86402e+06	1.57176e+06	1.48094e+06
P26784	S000001395	YIL133C	RPL16A	2.55507e+06	2.34855e+06	2.4488e+06	2.03882e+06	1.73036e+06	2.12988e+06	2.20717e+06	2.17732e+06	1.95263e+06	1.68177e+06	2.46976e+06	2.33642e+06	2.37843e+06	2.01733e+06	1.81337e+06	2.21776e+06	2.3118e+06	2.17143e+06	1.86214e+06	1.67344e+06	2.3506e+06	2.25918e+06	2.37142e+06	2.03369e+06	1.9843e+06	2.2522e+06	2.28454e+06	2.21812e+06	1.86111e+06	1.68657e+06
P26785	S000005013	YNL069C	RPL16B	1.82822e+06	1.77681e+06	1.82881e+06	1.50194e+06	1.33211e+06	1.61428e+06	1.64164e+06	1.70435e+06	1.45041e+06	1.29417e+06	1.85775e+06	1.72125e+06	1.78092e+06	1.48922e+06	1.40152e+06	1.65695e+06	1.70524e+06	1.61294e+06	1.38922e+06	1.33851e+06	1.73804e+06	1.7154e+06	1.72097e+06	1.49934e+06	1.51121e+06	1.69763e+06	1.74612e+06	1.67612e+06	1.40041e+06	1.30118e+06
P26786	S000005622	YOR096W	RPS7A	1.07306e+06	1.02626e+06	1.01651e+06	761667	706615	921017	940101	944777	774609	689728	1.02203e+06	957229	1.0151e+06	777546	755430	962525	958947	904835	766754	704525	1.00702e+06	949070	996179	827540	824856	967663	963805	927949	725281	673653
P26793	S000001596	YKL113C	RAD27	214476	222449	213003	230644	207418	216932	215898	213155	235588	217009	214925	214312	197971	234220	223073	216971	219592	203604	237566	226021	220228	217665	215612	220246	214950	224683	216468	207765	234104	222391
P27351	S000003765	YJR005W	APL1	72889.5	75230.4	70196.2	70264.2	77638	86081.1	82620.1	82186	65148.9	76088.9	72285.7	75535.4	73816.4	68093.1	83431.6	76288	79350.8	74080.3	72238	82202.9	77185.6	75290.2	74678.3	69320.4	73817.7	78810.9	78396.1	87240.9	62953.9	82722.3
P27466	S000001910	YFR014C	CMK1	343516	348634	331165	480191	531479	403984	396195	394201	502830	529022	337198	364762	350282	498492	553543	340878	396137	394423	481834	557291	385283	394448	333265	440090	477308	380238	407117	380709	495966	568873
P27472	S000004248	YLR258W	GSY2	309362	344248	313222	535235	594112	421685	414074	376187	536465	614446	330946	372778	354054	512357	587002	351323	429751	408202	489784	579689	373737	408478	346834	448612	512160	388600	431063	398964	511501	575159
P27476	S000003391	YGR159C	NSR1	1.73344e+06	1.6763e+06	1.72466e+06	1.27125e+06	1.19285e+06	1.30018e+06	1.40497e+06	1.43125e+06	1.26373e+06	1.19616e+06	1.64815e+06	1.56341e+06	1.75173e+06	1.25984e+06	1.25489e+06	1.49011e+06	1.33547e+06	1.43281e+06	1.32589e+06	1.11277e+06	1.64549e+06	1.50234e+06	1.72045e+06	1.43662e+06	1.31112e+06	1.39377e+06	1.39534e+06	1.37607e+06	1.25902e+06	1.162e+06
P27514	S000005296	YNR013C	PHO91	165134	168331	167409	181791	194126	178903	180371	171325	188889	209253	182966	182398	168064	195520	183479	175155	173156	169648	178954	193808	178820	184789	182688	171364	177710	184541	183409	176699	178247	189738
P27515	S000005295	YNR012W	URK1	NA	NA	NA	NA	NA	NA	NA	NA	NA	NA	38115.8	37534.4	33440.3	26817.6	30623.4	33771.2	33036.7	31324.7	23922.8	24521.4	30520	33731.8	32059.6	31389.8	30375.1	30473.5	32542.5	28872.1	31330.9	28284.2
P27614	S000003708	YJL172W	CPS1	611564	634458	596858	798497	1.14947e+06	667915	648490	633869	815615	1.28926e+06	598855	612104	617777	788894	1.13889e+06	632671	702989	700349	833704	1.1618e+06	690355	700934	604399	781832	958144	652965	680321	666041	830248	1.18951e+06
P27616	S000000070	YAR015W	ADE1	944022	1.15259e+06	1.01137e+06	1.26699e+06	1.6867e+06	1.07186e+06	1.26704e+06	1.07519e+06	1.30198e+06	1.87709e+06	983017	1.12965e+06	985954	1.25342e+06	1.60662e+06	1.15285e+06	1.29116e+06	1.09876e+06	1.31065e+06	1.77553e+06	1.02279e+06	1.16135e+06	967164	1.23824e+06	1.40356e+06	1.12807e+06	1.32983e+06	1.1278e+06	1.36512e+06	1.9003e+06
P27637	S000000069	YAR014C	BUD14	37896.6	37454.9	39854.5	26787.6	30153.4	32348.8	32580.4	34960.8	28923.8	29041.5	31537.2	31190.6	34975.4	33102.4	33852	34459.2	32253.6	30271	35174.6	31035.3	33128.2	31101.9	38661.9	34937.9	30056.6	32363.7	32870	32691.4	33144.1	29088.1
P27680	S000005456	YOL096C	COQ3	20373.1	20737.6	18509.4	27775.7	22326.8	23608.2	23752.3	22431.6	26050.8	26012.8	22404.3	24675.1	21307.1	26169.4	23706.6	24388.9	20986	19879.6	28192	19813.3	21960	22648.7	21562.1	24864.4	21977.4	24455.8	23444.1	21420.9	27450.9	20297
P27692	S000004470	YML010W	SPT5	1.11843e+06	1.1064e+06	1.10082e+06	971435	1.02078e+06	1.06308e+06	1.07623e+06	1.0957e+06	993925	1.00469e+06	1.09997e+06	1.09584e+06	1.11081e+06	994464	1.01131e+06	1.04997e+06	1.10133e+06	1.06868e+06	1.01171e+06	1.00406e+06	1.10084e+06	1.07529e+06	1.09535e+06	1.03989e+06	1.04736e+06	1.0664e+06	1.10315e+06	1.08354e+06	986170	994464
P27697	S000003087	YGL119W	COQ8	67655	57523.2	66841.1	71869.6	53828.6	67008.8	59217.5	70510.3	74647.5	52947.4	59722.4	60241.2	68760.4	76618.8	55935.9	66886.5	61143.3	68721.9	65151.8	57344	65092.5	60603.4	65294.6	69862	58750.4	63491	57734.9	68574.8	76544.7	55644
P27705	S000003003	YGL035C	MIG1	10441.3	11424.3	12737.7	8935.4	9171.24	10224.7	8705.95	10399	9767.08	10959.5	8645.17	11083.9	13773.2	10707.7	9883.21	10827.2	7774.85	11298.6	10387.8	9081.89	10144.7	9686.31	10534.6	10627.4	9846.4	10053	9111.17	9771.34	11391.5	9810.74
P27801	S000004138	YLR148W	PEP3	114433	125974	115626	154317	156015	137565	144235	128754	148775	148140	127902	128287	114980	149229	160846	121940	137669	120872	161739	152345	132325	141544	136778	142918	135543	137190	136231	134390	132519	141351
P27809	S000002891	YDR483W	KRE2	510456	516018	504255	403132	423986	562650	563158	526462	423542	436635	545464	534604	509879	391559	433610	559321	562366	519641	394252	430310	505480	502153	503471	447018	459868	565250	536822	539129	411178	413057
P27810	S000005625	YOR099W	KTR1	371801	360796	351984	285664	303807	392442	397694	363958	284700	300627	390487	377947	387035	263196	303514	393544	372358	359071	265346	312529	354526	354801	360853	299929	324448	386060	382845	375101	285622	296448
P27882	S000003261	YGR029W	ERV1	121335	124102	137825	148645	116164	125282	132190	131712	143568	137169	108960	111338	115254	168746	137338	120204	128943	123196	196233	127034	120821	124732	126635	137153	134270	135546	132363	115837	170378	127597
P27895	S000000787	YEL061C	CIN8	6914.66	5837.25	5992.57	4513.2	7885.28	5677.51	3527.59	5493.88	6510.14	5500.69	9010.29	7796.66	9090.83	3984.07	3421.63	8049.25	4908.74	5854.71	5542.66	2938.68	6270.02	7305.63	7656.37	6458.85	3918.63	7057.26	6242.73	7192.12	4564.42	2208.64
P27929	S000005081	YNL137C	NAM9	244803	237919	238956	274894	224576	242607	240920	237039	252456	215777	246896	240182	233309	256281	243283	231946	224503	230281	253401	247422	248496	242462	242266	247524	239332	245740	221532	246231	247340	234835
P27999	S000003038	YGL070C	RPB9	174146	178716	169584	192044	182262	174330	190139	180402	191372	187877	172026	180018	181653	183180	183141	179029	182292	183766	184505	190276	166938	177341	182371	181259	177326	176548	186061	191713	188660	199554
P28000	S000005057	YNL113W	RPC19	244315	252742	252569	185563	196272	211962	199968	219618	202992	201156	232227	220035	267003	193589	189065	209961	215612	242547	210082	187380	245602	215530	257070	230887	203105	206886	204602	217665	195226	195127
P28003	S000002134	YAL034C	FUN19	665.083	1162.84	851.064	4323.36	4723	1047.04	1444.27	640.909	4328.36	4806.87	1416.58	1489.69	NA	3338.69	2772.86	1371.13	1119.36	1093.87	2797.79	3217.81	NA	NA	NA	NA	NA	NA	NA	NA	NA	NA
P28004	S000000030	YAL032C	PRP45	31587	31081.4	30216.9	27309	38689.8	31983.3	29119	32877.6	32141.8	32416.4	30716.2	28986.6	33784.8	27925	31664.1	31131.8	31156.6	34056.5	37854.9	30255.4	31917	30875.1	31382.2	31916.2	28890.3	34886.1	28032.7	33368.8	36169	29492.5
P28005	S000000031	YAL033W	POP5	9635.38	7972.12	9221.17	8534.37	7250.99	8756.32	7949.23	9030.93	7355.16	7794.31	8477.03	8951.05	8421.88	8151.46	7981.35	9756.47	7388	8154.85	8027.4	8043.34	7205.31	8020.1	7271.94	7241.58	6972.24	7514.28	7806.34	9077.24	7908.89	15071.6
P28007	S000001131	YHR089C	GAR1	132844	141097	136203	125026	103985	121045	128841	121291	109166	112116	142668	132695	132484	119461	114609	131473	118938	112695	119766	105934	134157	132982	134270	122865	117752	128220	128733	124674	107917	102999
P28239	S000004880	YMR267W	PPA2	NA	NA	NA	NA	NA	NA	NA	NA	NA	NA	29677.3	32773.3	34638.7	35681.7	39536.9	37982.2	38040.8	34780.7	47627.7	34385.2	32937.4	35238.3	32556.7	40298.4	37492.1	37070.8	35863.8	32992.8	42348.4	36551.6
P28240	S000000867	YER065C	ICL1	67127.7	95206	121536	283827	131785	81822.7	51908.7	67941.1	111899	81407.1	58619.2	100590	133662	172795	331566	67554.7	55503.4	69648.2	83800.8	78078.5	72357	116270	250154	126187	150896	59589.7	51060.3	68887.5	99339.2	93854.8
P28241	S000005662	YOR136W	IDH2	634599	677471	654884	753247	940732	704165	783479	668388	779707	1.0023e+06	628862	694890	643859	788072	966956	678032	782417	685802	747230	986496	689878	703340	664674	766103	823580	681843	819722	687504	774686	990214
P28263	S000000738	YEL012W	UBC8	124860	130806	120031	162451	163829	145277	149355	131578	162301	169887	124386	131374	124640	165825	164536	133886	156012	142263	149648	166504	128079	144293	119083	145994	164645	139814	145707	135707	165776	175073
P28272	S000001699	YKL216W	URA1	788319	815175	823043	687388	840396	713695	756425	767265	717529	900974	814976	788978	808097	703918	854081	707936	775723	790435	680320	886732	813945	770901	793270	718949	829621	755215	779380	785923	701606	885915
P28273	S000001698	YKL215C	OXP1	678045	687248	664527	721820	723689	709252	722919	695007	698153	759783	670501	702983	685445	720355	749419	668743	722525	690108	695784	755528	675240	706764	691275	709901	727931	695358	718907	697438	715955	749516
P28274	S000000135	YBL039C	URA7	1.34144e+06	1.34854e+06	1.3246e+06	1.12053e+06	1.005e+06	1.18969e+06	1.29189e+06	1.17618e+06	1.06318e+06	990744	1.33597e+06	1.33622e+06	1.27522e+06	1.06038e+06	1.12115e+06	1.25689e+06	1.20789e+06	1.17685e+06	1.00329e+06	1.05868e+06	1.2764e+06	1.32748e+06	1.28084e+06	1.09424e+06	1.14743e+06	1.23182e+06	1.25366e+06	1.20604e+06	1.01009e+06	1.04658e+06
P28319	S000001579	YKL096W	CWP1	178050	139949	170364	94335.1	85945.7	120826	109301	121718	90331.8	92728.7	156415	125292	141881	105073	109472	121116	96723.9	108955	110997	102068	156169	122906	164695	114163	105654	126864	102399	116871	92848.5	88827.6
P28320	S000001578	YKL095W	YJU2	10955.6	10261.4	10578	7817.42	7572.33	8830.85	10259.1	8912.73	8774.11	9408.47	11794.1	10331.7	11054.4	6954.1	7710.21	10085.1	11525.6	9259.61	6455.71	9160.52	12017.1	9939.24	9554.59	8252.91	8772.43	9692.99	10244.8	8844.41	6451.16	8798.85
P28321	S000001577	YKL094W	YJU3	235113	234022	230243	286305	265162	251996	249952	250609	269401	261014	233048	236824	242277	277815	271999	238674	242283	240813	282454	268758	246369	241496	234541	252459	270804	239366	249518	251023	283078	273825
P28495	S000001490	YKL007W	CAP1	460727	459261	448300	445638	473847	430012	436301	462152	460795	483579	434662	441141	432356	469193	471433	428361	455772	452674	492055	485322	445966	441930	450234	469850	449966	433780	444454	438252	495008	513778
P28496	S000001491	YKL008C	LAC1	135653	129986	137378	163542	177472	152583	141254	140360	162784	189573	146819	138605	129234	167958	179491	139018	141150	131812	160727	199475	137402	140721	141772	144288	173714	148046	141499	152127	153602	201839
P28625	S000004760	YMR152W	YIM1	182535	189636	181167	238824	231455	217795	229096	206668	233393	247505	178720	189317	179606	226300	281194	198400	240635	218898	205669	248765	191937	220831	195909	208939	236487	214872	245262	216696	204924	223177
P28707	S000001600	YKL117W	SBA1	221027	231927	220116	272823	290672	250706	269676	246934	274501	313309	238499	251617	232334	252489	292584	247429	255296	250638	266976	295284	253130	252379	238624	261784	274027	243359	251192	243995	270026	303037
P28708	S000001599	YKL116C	PRR1	145919	131631	140514	87970	106307	165508	153186	149612	88517.2	88903.4	146015	140323	136808	81820.7	112207	162534	151808	144090	90082.6	91290.5	144423	126039	142013	95367.7	128294	154194	150933	154348	82293.3	83277.9
P28737	S000003260	YGR028W	MSP1	54953.7	54729.4	52758.2	56513.1	54746.4	61921.1	60975.4	64671.7	52103.1	55612.4	53473.3	56344.7	53874.8	61347.7	52634.5	60077.6	60072.3	56545.9	58354.2	55738.9	54749.2	57502.8	55467.3	57089.8	54059	59910.2	55973.8	57545.4	57456.1	59043.4
P28743	S000006076	YPL155C	KIP2	19131.6	19690.8	19700.9	14192.1	10036.9	19541.6	21105.8	17866.1	14533.1	9351.3	20582.1	19657.4	20254.8	14660.4	11474.5	21288.6	17391.4	15978	13536.4	9342.85	18195.5	18496.3	17896.6	15391	14461.9	20493.5	17894.9	17806.7	13671.2	8307.02
P28777	S000003116	YGL148W	ARO2	1.18306e+06	1.18272e+06	1.1787e+06	1.10115e+06	957033	1.02052e+06	1.09449e+06	1.04426e+06	1.09533e+06	992439	1.20149e+06	1.14258e+06	1.1271e+06	1.09004e+06	1.0027e+06	1.07458e+06	1.10891e+06	1.04281e+06	1.06361e+06	985571	1.15729e+06	1.14741e+06	1.1556e+06	1.07865e+06	1.04492e+06	1.08823e+06	1.11868e+06	1.03379e+06	1.0839e+06	975114
P28778	S000001486	YKL003C	MRP17	NA	NA	NA	NA	NA	NA	NA	NA	NA	NA	22289.6	20471.8	18316	18854.1	13353.1	19274.2	18793	17659.4	16465.3	15499.5	18081	18967.7	17808	18756.9	16250.1	17876.8	19032.4	19081.8	16080.9	16959.4
P28789	S000002364	YDL205C	HEM3	36744.9	35317.8	35621.4	34248.8	34959	36234.1	31986.6	31998.3	34814.7	32318.9	36390.1	33165.8	36569.5	37493.1	31027.7	40967.7	28512.1	34803.5	35202.9	31430.1	39080.3	35272.5	38401.1	35325.8	29822.2	34396.6	34449.8	37201.9	31136.5	30137.1
P28791	S000002906	YDR498C	SEC20	31274.8	32058.2	30279.6	28817.1	32303.4	29692.1	29317.3	30273.8	30596.7	32063.8	32523.7	30237.2	30077.2	29573.7	31463.1	30054.2	29138	33640	29564.8	30595.6	31785.2	29721.5	32754.6	29088.5	32983.7	29784.5	29489.1	27148.6	32593.4	31291.3
P28817	S000002443	YDR036C	EHD3	485279	482864	435020	501070	427714	453673	467719	445891	473170	412287	495923	494350	454506	469846	437578	454802	456907	455880	447193	415361	478579	479489	450734	466531	457569	469525	461512	451860	463505	419192
P28834	S000004982	YNL037C	IDH1	721198	737018	728077	789036	1.16304e+06	726959	792016	731229	810440	1.17288e+06	711376	746264	724024	823263	1.18516e+06	706140	775446	739005	776703	1.20594e+06	768564	761626	727007	800658	1.0246e+06	737156	794273	739684	834153	1.17587e+06
P29029	S000004276	YLR286C	CTS1	347097	327439	365071	371843	400160	329552	321057	342758	485600	370195	366575	359058	363287	387358	327345	321373	342327	334895	481039	374610	355459	350563	379576	411427	323406	324122	338278	385547	438930	358679
P29055	S000006290	YPR086W	SUA7	77537.5	79558.4	77812.4	68526.9	71657.9	80561	83404	76769.5	69232.4	74400	72988.9	77443.2	74766.5	73678.4	79334.2	77102.9	78307.4	72892.8	72759.5	79271.4	75497.5	75947.7	79844.8	75600.7	75035.2	77344.8	76188.1	76639.4	71548.6	76350.8
P29295	S000006125	YPL204W	HRR25	95328.4	96922.5	103780	87232.8	91600.3	87331	89722.1	100888	87131.1	92500.1	90921	93913.4	92230.8	91493.8	98544.1	88916.8	91696.9	89500.2	90192.6	104582	95798	92685.9	95665.8	91604.2	91961	92202.7	93347.9	92213.4	89932.6	98147.5
P29311	S000000979	YER177W	BMH1	517667	515368	477156	519594	678690	485697	493378	523077	595032	629538	497129	514977	524631	565250	569590	477593	536733	529749	616741	582075	542769	514828	475837	585151	557942	518554	506627	514231	622706	601586
P29366	S000000404	YBR200W	BEM1	127678	127225	121990	124508	127446	123304	126649	122740	124838	120700	126563	129012	138247	116440	125659	124014	132641	128042	115193	113393	121043	125633	120596	116937	125755	129489	131905	120825	121199	138907
P29453	S000003968	YLL045C	RPL8B	4.58961e+06	4.38595e+06	4.44314e+06	3.53082e+06	3.17791e+06	3.85784e+06	4.02784e+06	3.99539e+06	3.36353e+06	3.08717e+06	4.40047e+06	4.1614e+06	4.34316e+06	3.49961e+06	3.30803e+06	4.05747e+06	4.09021e+06	4.03051e+06	3.3547e+06	3.13004e+06	4.24134e+06	4.05949e+06	4.30432e+06	3.71477e+06	3.5853e+06	4.10276e+06	4.12147e+06	4.0523e+06	3.34419e+06	2.98946e+06
P29461	S000005734	YOR208W	PTP2	8102.08	7732.75	8000.03	9424.39	9803.82	9229.76	9265.7	8268.34	9099.18	9407.32	8292.53	7950.58	9928.64	9738.69	9284.22	10051.8	8077.85	7313.09	9091.49	8926.29	NA	NA	NA	NA	NA	NA	NA	NA	NA	NA
P29465	S000000227	YBR023C	CHS3	259880	256684	270033	206128	184823	253604	258444	244974	208873	184148	275515	266891	265292	198783	189973	263606	242196	255703	190044	185254	237207	248542	253946	217491	225617	255971	236878	257873	194470	196964
P29468	S000001710	YKR002W	PAP1	127617	127028	130183	132849	125408	133384	136442	127173	126097	128878	124458	122854	128851	121839	132479	131646	135163	138216	123711	136785	121139	122840	128735	127976	130470	132499	129195	134612	133438	138791
P29469	S000000119	YBL023C	MCM2	172934	172543	170853	182258	162843	183455	185818	169568	177340	163566	176915	182435	179669	176239	178711	175307	167328	168817	165893	169129	165439	175830	170966	174141	172249	173299	176991	179585	179916	177714
P29478	S000004573	YML105C	SEC65	284236	286030	274619	255274	254705	263192	271012	274167	257945	247768	280786	285734	281801	253029	253668	267142	281968	278585	244286	243846	277976	274775	279841	262603	258792	269670	269509	271507	252889	260072
P29496	S000004264	YLR274W	MCM5	385885	384608	382372	343337	334869	389566	392415	385207	339760	330456	376315	398247	359843	350776	345352	406214	388230	408560	327350	312975	370480	388307	372505	342741	363545	401850	393899	380481	333188	335152
P29509	S000002761	YDR353W	TRR1	984048	866875	959895	989743	887771	956016	888755	949692	992534	864358	997503	887610	1.02941e+06	1.00006e+06	847035	947953	906676	957327	975469	803513	1.00431e+06	893823	976241	952335	902855	979605	895094	962446	977925	835969
P29539	S000000479	YBR275C	RIF1	4938.54	4758.69	5228.06	4066.48	5209.63	4971.87	4504.92	4797.96	4084.92	3979.26	4830.38	4347.72	4541.07	5332.56	4658.1	5061.43	4439	4253.78	4509.39	4594.7	NA	NA	NA	NA	NA	NA	NA	NA	NA	NA
P29547	S000005969	YPL048W	CAM1	1.52413e+06	1.4534e+06	1.49988e+06	1.69087e+06	1.51674e+06	1.49617e+06	1.51993e+06	1.48566e+06	1.63399e+06	1.57879e+06	1.57078e+06	1.51917e+06	1.51052e+06	1.58775e+06	1.58915e+06	1.51246e+06	1.51944e+06	1.49638e+06	1.50913e+06	1.57296e+06	1.54893e+06	1.53085e+06	1.5225e+06	1.50281e+06	1.56465e+06	1.53594e+06	1.55634e+06	1.54459e+06	1.54628e+06	1.60048e+06
P29704	S000001233	YHR190W	ERG9	719051	693065	710739	810077	742781	760196	766839	725243	800377	757561	742112	718079	743836	767287	768312	739257	749488	724831	725097	802724	723561	748781	733203	709176	765587	752764	785925	759696	728438	807216
P29952	S000000805	YER003C	PMI40	1.11416e+06	1.11711e+06	1.07483e+06	1.09701e+06	1.02788e+06	1.05945e+06	1.09885e+06	1.08643e+06	1.0455e+06	1.00216e+06	1.13991e+06	1.1278e+06	1.11187e+06	1.03792e+06	1.04581e+06	1.05404e+06	1.11201e+06	1.09076e+06	1.00437e+06	1.00304e+06	1.13047e+06	1.11958e+06	1.07881e+06	1.06175e+06	1.07849e+06	1.05475e+06	1.10928e+06	1.08504e+06	1.03629e+06	1.0146e+06
P30283	S000006324	YPR120C	CLB5	15550.9	16045.6	16026.1	12482.5	11710.4	14818.7	14365.5	15069.2	13003.8	11199.7	NA	NA	NA	NA	NA	NA	NA	NA	NA	NA	15012.4	14853.2	17435.8	12744.7	12437.5	14856.1	13669.6	14914.2	11461.2	11857.8
P30402	S000004884	YMR271C	URA10	72072	76463.5	71497.1	203288	288947	81313.7	88788	78777.2	173800	278790	71930.1	83330.5	74460.2	197381	289593	72387.4	80603.1	80843.8	193494	276328	103617	104655	81535.5	144255	197118	79406.7	85927.6	85361.5	177105	252669
P30605	S000002905	YDR497C	ITR1	127151	109271	126375	196272	179083	195711	174157	190400	189451	154171	128784	130460	145523	188613	172807	166624	158533	184902	175937	171142	153979	132931	148895	164707	169713	184228	155336	188867	171473	153398
P30606	S000005463	YOL103W	ITR2	9239.26	9486.34	9229.81	9749.6	10153.8	9035.92	9698.11	9055.02	9515.31	9356.88	9332.4	8971.67	6593.67	10614.2	9485.43	13048.1	9339	8164.85	8665.11	11792.9	8917.93	9843.51	7883.02	8290.84	9820.83	9962.02	10049.9	9217.07	9381.85	10183.1
P30619	S000002571	YDR164C	SEC1	93880.1	95144.9	93475.8	104801	101694	93116.9	97525.8	94602.3	107672	100761	91987.6	96448.4	91021.9	103614	103780	97730.7	99238.7	93982.1	103323	101547	93786.1	94270.1	89882.4	100709	102837	98917.5	102439	97048.5	102967	102284
P30624	S000005844	YOR317W	FAA1	1.64581e+06	1.63061e+06	1.63915e+06	1.96906e+06	1.86109e+06	1.68798e+06	1.70596e+06	1.71531e+06	1.95966e+06	1.84941e+06	1.60286e+06	1.62322e+06	1.64555e+06	1.89671e+06	2.17484e+06	1.59616e+06	1.72823e+06	1.72557e+06	1.85049e+06	1.85464e+06	1.68686e+06	1.68948e+06	1.65283e+06	1.73545e+06	1.94082e+06	1.70621e+06	1.7478e+06	1.76629e+06	1.8957e+06	1.90283e+06
P30656	S000006307	YPR103W	PRE2	239835	250595	248869	309721	292168	258939	283610	257351	286623	302609	259051	270510	250447	291264	295818	257397	270921	256028	279150	294529	257429	276390	255909	269156	280391	266602	276007	269076	284873	297490
P30657	S000001946	YFR050C	PRE4	425394	421401	414517	510223	456909	427417	444075	418747	511132	493937	424445	443261	417968	480444	496648	424748	439094	430550	468153	492826	443961	441005	423368	457659	456481	428093	447683	449260	485047	500652
P30665	S000006223	YPR019W	MCM4	314982	322075	332589	340373	341596	331696	316362	328614	329277	330458	298966	315609	317708	354843	337500	312656	332356	330537	360064	331650	316183	321536	322534	328818	332583	337471	331034	331616	338206	340851
P30771	S000004685	YMR080C	NAM7	316934	325322	321035	326150	306176	315150	332531	313144	321938	308247	324551	323465	313754	323870	322667	314234	318527	309482	307311	328494	309140	325080	332568	316881	319820	325109	324731	316076	310660	318872
P30775	S000003111	YGL143C	MRF1	15212.8	14703	15742.4	19968.1	17081.3	16624.2	15339.3	14075.6	18654.2	17768.2	14957.9	14955.8	13500.1	23267.2	14547.3	16834.3	12916.1	17238	24126	15705.8	13411.1	16649.4	15819.2	16024.4	18983.3	14600.5	16780.6	15709.9	15675.1	20806.7
P30777	S000003110	YGL142C	GPI10	16276.3	14141.1	15479.8	18439.1	14562	14483.1	15134.6	14293.6	17450.1	16048.2	15535.2	16610.4	15692.9	15456.7	15964.5	15859.2	14044.4	14095.9	15835.8	16974	13685.6	13604.3	15489.4	15432.1	15153.7	15948.3	17112.8	14519.9	17724.7	16520.6
P30822	S000003450	YGR218W	CRM1	1.17366e+06	1.182e+06	1.1775e+06	1.27543e+06	1.25035e+06	1.20221e+06	1.22493e+06	1.14852e+06	1.22986e+06	1.26324e+06	1.17301e+06	1.22441e+06	1.17936e+06	1.21968e+06	1.30147e+06	1.19441e+06	1.1675e+06	1.17314e+06	1.17072e+06	1.32893e+06	1.17298e+06	1.24239e+06	1.17735e+06	1.15746e+06	1.2646e+06	1.20859e+06	1.22758e+06	1.21642e+06	1.19373e+06	1.32102e+06
P30902	S000001499	YKL016C	ATP7	451123	431381	450781	538234	361692	404146	394425	446311	533251	337765	447798	410602	503210	509859	363334	403049	386342	472484	521022	332978	451336	427666	476709	513370	391114	407565	388226	429710	524815	345613
P30952	S000005061	YNL117W	MLS1	NA	NA	NA	NA	NA	NA	NA	NA	NA	NA	3890.69	2553.87	2611.2	2530.08	3145.63	3141.16	2342.17	2446.92	1831.3	2661.91	1897.19	2313.92	4006.47	2650.13	3711.7	1844.41	1887.1	1801.19	2201.42	3959.52
P31109	S000000028	YAL030W	SNC1	10504.3	12372.3	11992.4	9216.6	17108.2	12467.3	9004.47	9034.19	10260.3	10748.9	10859.8	9068.13	10179.9	12014.2	10750.3	12649.6	11179.6	11733.8	12370.4	10530.3	10562.8	10295	10115.8	11266.3	11395.6	9685.96	10851.9	10421	12060.2	13299.5
P31111	S000002693	YDR285W	ZIP1	158548	152681	158168	136899	154592	165465	146273	156480	140830	126721	149463	158618	159313	139544	134734	166202	167291	162011	133064	128680	151999	149814	143931	157105	166219	160605	177967	133343	164657	105468
P31115	S000001895	YFL001W	DEG1	13271.5	13427.4	14369.6	13865.8	13538.7	13334.3	14039.2	12460.4	13214.6	14618.5	NA	NA	NA	NA	NA	NA	NA	NA	NA	NA	13425.7	13014.6	12657.3	15322.7	13575.5	11547.9	13226.3	14079.3	13417.9	15086.5
P31116	S000003900	YJR139C	HOM6	2.23811e+06	2.05103e+06	2.26631e+06	2.39812e+06	2.03998e+06	2.14219e+06	2.04956e+06	2.19496e+06	2.31298e+06	2.04079e+06	2.24829e+06	2.04176e+06	2.24512e+06	2.29832e+06	2.13231e+06	2.13915e+06	2.1373e+06	2.20559e+06	2.19532e+06	2.06991e+06	2.2586e+06	2.1103e+06	2.2738e+06	2.18003e+06	2.14126e+06	2.20039e+06	2.1353e+06	2.23914e+06	2.2307e+06	2.03733e+06
P31334	S000003452	YGR220C	MRPL9	43290.1	41776.1	46568.1	64044.4	42487.9	51101	43409.6	50187.6	54357.4	42833.2	52698.2	49237.2	49330.1	53857.6	39101.6	52577.9	45716.7	49672.1	54610.5	33805.6	50225.9	46127.7	48683.7	50492.6	48529.3	55762.6	44169.5	47034.7	54474.4	34381
P31373	S000000010	YAL012W	CYS3	1.45111e+06	1.45009e+06	1.4662e+06	1.4704e+06	1.26582e+06	1.2933e+06	1.364e+06	1.35397e+06	1.44999e+06	1.21633e+06	1.45703e+06	1.42113e+06	1.43294e+06	1.43986e+06	1.36328e+06	1.3523e+06	1.36568e+06	1.35317e+06	1.33943e+06	1.24038e+06	1.44703e+06	1.41747e+06	1.47995e+06	1.4036e+06	1.34045e+06	1.38474e+06	1.4116e+06	1.36955e+06	1.36345e+06	1.21179e+06
P31374	S000000015	YAL017W	PSK1	121527	127000	118744	133411	143435	142740	136907	143442	139168	150222	103361	127588	114180	152552	148671	131107	137656	125300	186530	142997	120212	129608	119492	141982	146665	133118	138950	131087	142207	158775
P31376	S000000009	YAL011W	SWC3	2893.63	3694.61	2653.73	5012.54	4450.3	3877.82	3136.09	3894.57	2192.38	2286.06	3453.78	3724.1	3440.81	2630.4	3000.08	4000.94	3383.74	3470.34	2974	3130.13	3244.1	2120.17	2996.61	3018.32	2578.4	3017.73	2218.69	5376.57	2801.59	5911.12
P31378	S000000013	YAL015C	NTG1	6179.36	7426.42	7257.55	8132.22	7882.75	7867.6	8118.2	6448.21	8091.3	7140.68	7552.88	9044.05	7452.35	7619.71	5803.07	8098.37	7159.69	6759.95	6914.26	8405.56	7076.08	7106.72	8255.48	7889.8	5896.13	6038.33	6753.46	8633.68	8095.38	7738.91
P31380	S000000017	YAL019W	FUN30	255514	262320	261991	227192	210246	244628	265640	249251	226899	212696	254996	244201	237619	228760	217548	251111	257150	244252	245657	229719	256258	263311	262923	234365	234509	255129	255774	250143	203825	209911
P31381	S000000020	YAL022C	FUN26	37729.4	41124.8	36954.6	35070.8	38265.2	39569.9	37786.9	39020.3	37284.2	39715.1	NA	NA	NA	NA	NA	NA	NA	NA	NA	NA	38465.2	36538.9	39094.1	35060.1	41043.7	38121.3	39813.1	39643.4	36643	38165.9
P31382	S000000021	YAL023C	PMT2	487388	493617	467573	535886	505915	526642	535293	496001	526366	503159	525966	526289	486671	518285	520022	489962	511518	500346	479556	517204	505955	522255	486373	489352	522145	512507	525059	503176	513398	515629
P31383	S000000014	YAL016W	TPD3	708276	698299	689516	851309	849016	755809	744771	743213	863138	886815	711487	716563	718989	865247	888977	712286	733757	725947	836455	882089	717008	746381	699340	820617	832030	714150	747592	744788	870654	930836
P31384	S000000019	YAL021C	CCR4	155702	159571	157557	151661	160040	153759	158750	155348	153980	152176	142611	149860	141554	174739	160759	147055	154330	151267	172112	168310	148963	149697	140691	152265	170745	156569	158571	153887	163272	171618
P31385	S000000011	YAL013W	DEP1	26046.7	28205.7	29541.5	28797.7	30007.9	29386.1	30524.7	31468.3	28320.9	28637.4	26145.2	26652	27602.5	31264.8	30038.1	28613.4	27701.8	31598.5	31138.5	30731.1	29798.8	26044.7	28279.7	27535.9	28452.4	29274	27662.5	32465.7	31288.6	29981.9
P31412	S000001563	YKL080W	VMA5	1.15743e+06	1.14115e+06	1.1747e+06	1.15456e+06	1.11044e+06	1.15584e+06	1.17601e+06	1.181e+06	1.13695e+06	1.12692e+06	1.12594e+06	1.13002e+06	1.17193e+06	1.12846e+06	1.14054e+06	1.13203e+06	1.18672e+06	1.19661e+06	1.13183e+06	1.17143e+06	1.13552e+06	1.14629e+06	1.15819e+06	1.15926e+06	1.12761e+06	1.15601e+06	1.17752e+06	1.18705e+06	1.15429e+06	1.16221e+06
P31539	S000003949	YLL026W	HSP104	2.71443e+06	3.10041e+06	2.66316e+06	4.53684e+06	6.3221e+06	3.2582e+06	3.89958e+06	3.26004e+06	4.62695e+06	6.68942e+06	2.76489e+06	3.43923e+06	2.98694e+06	4.48713e+06	5.76454e+06	2.96227e+06	3.96928e+06	3.45231e+06	4.45469e+06	6.20229e+06	3.3574e+06	3.56897e+06	2.95759e+06	4.10194e+06	4.90245e+06	3.15693e+06	3.91714e+06	3.40845e+06	4.5282e+06	6.33246e+06
P31688	S000002481	YDR074W	TPS2	1.20166e+06	1.26617e+06	1.14524e+06	2.18883e+06	2.18302e+06	1.58983e+06	1.68836e+06	1.48235e+06	2.17038e+06	2.16939e+06	1.16378e+06	1.43123e+06	1.26781e+06	2.1166e+06	2.28269e+06	1.32778e+06	1.71103e+06	1.5529e+06	2.01947e+06	2.14577e+06	1.40487e+06	1.54402e+06	1.21929e+06	1.78489e+06	2.00212e+06	1.44892e+06	1.64959e+06	1.52447e+06	2.12045e+06	2.23109e+06
P31755	S000003006	YGL038C	OCH1	36255.1	36489.3	38098.3	44631.1	47353.3	41729	40605.3	39356.9	40359.6	44040.3	37446.1	41205.2	35118	42698.1	47165	37077.5	42318.6	38634.4	44853.1	42915.6	43840.7	40938.5	42125.7	41395.8	44461.6	37335.5	38891.9	40458.3	39143.3	39680.6
P31787	S000003269	YGR037C	ACB1	666363	552968	638597	347520	687589	524231	502481	665195	565069	621492	547795	552633	753977	415698	513169	460618	586015	685031	578870	663881	671417	598658	787640	519019	464737	394941	502308	545880	561140	777238
P32047	S000005018	YNL074C	MLF3	39379.2	39284.1	39676.5	28845.6	37188	36995.9	34424.8	40697.4	31458.8	29916.4	33290.3	32646.9	37859.4	37444.1	33278.1	35199.7	34094.5	38559.7	37805.9	35940.8	38691.8	35044.8	43387.5	37959.2	31921.9	36465.1	36595.3	43640.2	26563.3	29177.4
P32048	S000005017	YNL073W	MSK1	94146.4	82306.5	81974	61831.2	152075	65695.4	47068.8	77200.3	92155.3	95322.1	59822	63515.9	63101.8	95974.9	95907.4	82373.5	104685	68174.3	137112	70624	76387.3	75454.8	84030.7	83852.9	80639.3	77398	81149.8	84179.9	83776.9	88287.4
P32074	S000005231	YNL287W	SEC21	1.51028e+06	1.51157e+06	1.51527e+06	1.64082e+06	1.51699e+06	1.58658e+06	1.6098e+06	1.56702e+06	1.61101e+06	1.49666e+06	1.53516e+06	1.61016e+06	1.50601e+06	1.58459e+06	1.58416e+06	1.52273e+06	1.57946e+06	1.53732e+06	1.48248e+06	1.62171e+06	1.51583e+06	1.61521e+06	1.50006e+06	1.5119e+06	1.57216e+06	1.55879e+06	1.60312e+06	1.62887e+06	1.52871e+06	1.59764e+06
P32178	S000006264	YPR060C	ARO7	631403	643325	615110	602873	833614	583503	622703	660782	648382	845097	667711	672196	701517	609694	665119	630520	660468	688484	647030	697322	678605	652978	680883	683105	692126	613823	636739	612344	646062	781133
P32179	S000005425	YOL064C	MET22	499158	550811	564042	674847	542067	492524	527405	491839	634157	598825	447115	468388	469737	710696	599399	508992	591440	469736	799939	580716	501062	554128	548869	607118	536575	509101	546783	512106	656707	617244
P32191	S000001417	YIL155C	GUT2	350961	325176	336758	582366	361385	361313	326581	347910	546102	330420	325612	326126	341943	576851	392728	325721	331336	355408	513864	369685	345962	364569	335603	460793	379926	351631	336484	353959	540299	371803
P32259	S000005180	YNL236W	SIN4	84183.4	87636.3	91258.9	94215.8	103873	93758.3	90314.7	90682.2	102140	115866	73729.8	80850.7	84112	110956	103515	94283.8	100284	87029.3	136802	92670.2	88418.5	88504.1	94402.5	98606.5	98459.8	97391.4	96444.9	96657.1	100941	93602.9
P32263	S000000825	YER023W	PRO3	1.03708e+06	1.03305e+06	1.00595e+06	1.00601e+06	1.03955e+06	1.02088e+06	1.04046e+06	1.02212e+06	1.02297e+06	976591	1.02695e+06	1.04861e+06	1.07378e+06	1.00231e+06	1.02455e+06	990695	1.0477e+06	1.04871e+06	964515	980307	1.06955e+06	1.05126e+06	1.04329e+06	1.01066e+06	1.01219e+06	1.02148e+06	1.04566e+06	1.01843e+06	985384	992110
P32264	S000002708	YDR300C	PRO1	298039	307257	299606	278207	276373	291955	298183	291929	285541	274472	298352	306507	297804	273363	288969	301468	299263	290993	274133	271348	297829	297634	309390	277897	294791	307295	302904	298388	264196	264987
P32266	S000005737	YOR211C	MGM1	83527.7	82992.5	88658.1	90730.2	71613	77298.2	68692.4	80447.1	89873.1	58991.2	89521.8	77123.9	80787.7	94289.6	60334.2	82212.2	72980.9	91561.6	93284.6	55586.5	77974.8	76337.2	78462.8	83538.7	78662.9	81026.8	76781	78039.1	92478	67089.2
P32288	S000006239	YPR035W	GLN1	1.28378e+06	1.22432e+06	1.32981e+06	1.09739e+06	1.1689e+06	1.20323e+06	1.31337e+06	1.20014e+06	1.05358e+06	1.25607e+06	1.37283e+06	1.21595e+06	1.23469e+06	1.09094e+06	1.14262e+06	1.29686e+06	1.25807e+06	1.18852e+06	1.03942e+06	1.29899e+06	1.2572e+06	1.19879e+06	1.30807e+06	1.11002e+06	1.18806e+06	1.26958e+06	1.28727e+06	1.25162e+06	1.01978e+06	1.29566e+06
P32316	S000000111	YBL015W	ACH1	584677	564365	549118	765242	583236	595722	582563	571416	712909	529079	542014	565694	560421	716791	641872	602897	589227	571581	694249	542711	576091	592183	582063	615445	596115	611236	603372	594803	681847	578764
P32319	S000000113	YBL017C	PEP1	651704	645312	658552	691039	672035	689663	656742	701016	705941	687143	667629	640547	679757	691355	679323	666232	678812	698844	683620	671461	662248	654669	674321	688704	678911	693810	674711	699891	683796	674692
P32324	S000002793	YDR385W	EFT2	7.38369e+06	7.31722e+06	7.27835e+06	6.49879e+06	5.9208e+06	6.89319e+06	7.23143e+06	6.99536e+06	6.30416e+06	5.75609e+06	7.41492e+06	7.48795e+06	7.25832e+06	6.39701e+06	6.2559e+06	7.04065e+06	7.11941e+06	6.83558e+06	5.88738e+06	5.88274e+06	7.13928e+06	7.21905e+06	7.28885e+06	6.52673e+06	6.4683e+06	7.07251e+06	7.26963e+06	7.12038e+06	5.90259e+06	5.8401e+06
P32324	S000005659	YOR133W	EFT1	7.38369e+06	7.31722e+06	7.27835e+06	6.49879e+06	5.9208e+06	6.89319e+06	7.23143e+06	6.99536e+06	6.30416e+06	5.75609e+06	7.41492e+06	7.48795e+06	7.25832e+06	6.39701e+06	6.2559e+06	7.04065e+06	7.11941e+06	6.83558e+06	5.88738e+06	5.88274e+06	7.13928e+06	7.21905e+06	7.28885e+06	6.52673e+06	6.4683e+06	7.07251e+06	7.26963e+06	7.12038e+06	5.90259e+06	5.8401e+06
P32327	S000000422	YBR218C	PYC2	3.45302e+06	3.42234e+06	3.40261e+06	3.9859e+06	3.48353e+06	3.1721e+06	3.38208e+06	3.22951e+06	3.94085e+06	3.66742e+06	3.48597e+06	3.347e+06	3.24871e+06	3.75339e+06	4.28742e+06	3.30697e+06	3.32532e+06	3.21789e+06	3.51804e+06	3.68049e+06	3.48504e+06	3.53614e+06	3.41184e+06	3.46994e+06	3.89269e+06	3.33365e+06	3.47362e+06	3.30446e+06	3.56945e+06	3.76655e+06
P32331	S000006262	YPR058W	YMC1	107606	108161	128596	132379	67495.1	77194	80928.2	82851	99779.8	53735.5	115773	102411	97855.2	113685	82572.3	81318.7	81997.4	84042.7	89604.7	67735.4	98335.1	108592	117237	104839	86810.1	88601.4	78716.8	84694.7	96748.3	58366.6
P32332	S000001603	YKL120W	OAC1	1.03225e+06	1.05747e+06	1.13906e+06	1.20404e+06	661841	993345	950075	1.01518e+06	1.06043e+06	576737	1.1484e+06	1.08682e+06	1.06272e+06	1.14115e+06	668010	1.05499e+06	920518	970141	1.00094e+06	608505	997359	1.09985e+06	1.10236e+06	1.02869e+06	806913	1.01747e+06	915259	1.03173e+06	1.06457e+06	590170
P32333	S000006003	YPL082C	MOT1	167723	166906	162623	170994	161736	177984	176388	167767	161640	166508	170269	164062	164410	173273	165818	170736	163512	163530	172244	172051	160160	161269	159916	176306	164947	167452	165944	168513	173937	188849
P32334	S000003246	YGR014W	MSB2	11471	10666.3	9706.21	2081.25	4054.77	8184.48	7267.96	7353.85	3357.68	3447.25	NA	NA	NA	NA	NA	NA	NA	NA	NA	NA	8647.99	7906.78	9023.83	3854	4975.29	9150.31	7384.7	7351.63	2159.46	3280.62
P32335	S000004193	YLR203C	MSS51	400331	357812	410102	471883	300495	423520	373871	445228	423055	295716	406294	381967	413227	432285	324349	397629	370046	430697	393130	327810	392210	378185	404897	400589	351216	419253	373453	427894	410925	328741
P32336	S000005900	YOR373W	NUD1	9671.95	8512.04	9198.4	7960.18	8478.34	9651.65	9960.57	9538.08	8180.15	7545.96	11385.2	9489.33	12686.8	5787.44	8514.42	11141.1	9752.43	9673.33	7266.8	5595.35	8034.72	8184.03	8487.28	9144.57	8859.97	8931.29	9429.19	9233.61	8458.83	8419.02
P32337	S000004925	YMR308C	PSE1	752177	758153	741422	697583	659867	744457	756843	702419	663284	725812	764282	753076	734655	698526	682944	749036	729047	719292	682992	685007	743555	741491	757069	698454	711576	755841	731544	740309	680727	669206
P32339	S000004195	YLR205C	HMX1	34549.8	29055.9	33958.8	23459.3	32207.6	39354.1	31049	33860.2	26685.1	37564.8	40865.1	28365.7	29864.1	23079.8	28032.5	44967.2	30631.6	31276.6	26434.4	41712.4	NA	NA	NA	NA	NA	NA	NA	NA	NA	NA
P32340	S000004589	YML120C	NDI1	278864	255855	303554	418024	264651	247444	224777	261672	306054	223998	269522	261340	295526	369249	263726	258732	245716	269705	327654	209972	262598	266124	309980	350773	262537	256464	239953	273407	326806	226415
P32341	S000001602	YKL119C	VPH2	32723.5	31330.8	32183.6	25628.7	33276.2	37874.6	38122	35824.6	25264.9	32720.8	33939.1	34016.8	32725.4	27142.9	34781.8	36585.4	29165.1	30271.3	30441.8	34399.6	32358.4	31220.8	32472.1	28115.9	34147.2	34150.8	33294.8	32744.1	30391.2	33598.4
P32342	S000001605	YKL122C	SRP21	122988	127874	126570	109548	104404	117840	122094	122282	107825	104882	120347	120313	118716	113117	113692	118782	123390	117446	109906	108308	118952	119074	118655	113159	111721	121864	119835	120290	111484	112196
P32343	S000001607	YKL124W	SSH4	24887.1	21605.2	25190.3	29831.7	26202.7	24980.8	21713.8	24436.7	30643	27759.2	24201.8	23099.5	21989.3	31818.2	26259.1	22111.4	26235.4	24147.3	29669.3	28286	23146.5	24509.9	21756.8	28897.9	29087.4	22849	22652.4	23842.4	31806.4	28605.7
P32345	S000002482	YDR075W	PPH3	30077.7	30903.9	31792.2	24392.9	29816.6	32429.9	29806.3	31981.4	25054.2	27539.1	29072.4	26923.3	26043.7	28851.1	28925.2	29548.4	30816.2	29981.4	34651	28650.4	29692.3	28382.8	27144.3	27967.8	30977.5	32866.9	32074.2	30464.3	32222.7	22119.4
P32347	S000002454	YDR047W	HEM12	289211	274929	274442	310140	291444	302989	303338	289370	302750	303757	310786	294080	279914	302747	293852	301335	288636	294283	289624	285921	294208	294269	289090	288149	302723	308449	291585	293019	293351	297179
P32349	S000006394	YPR190C	RPC82	137685	140765	139451	132073	125254	144126	148968	129899	127492	124695	140596	150136	150548	124787	125930	147056	134317	138167	118640	122585	130410	141336	137061	128429	134021	143351	137131	142519	129676	129631
P32351	S000001416	YIL154C	IMP2	101803	110709	100441	122045	148517	116264	120014	113748	123710	139836	102743	119647	102232	124638	139612	111156	114479	116280	125811	138723	111949	117779	104071	117744	127983	117412	118235	114888	128325	137270
P32352	S000004815	YMR202W	ERG2	279422	280228	279079	273687	252632	262641	272023	256606	264636	250869	294421	283412	280045	266457	257524	270212	284269	244212	254471	240198	267072	279938	277766	262003	265883	274198	292081	258715	261779	243523
P32353	S000004046	YLR056W	ERG3	378310	379481	332744	165100	229157	277219	317826	250803	207169	211398	363235	342056	301909	198137	236430	307753	281308	258632	199137	222917	334014	345785	320503	249656	258686	288338	307116	258260	173491	191663
P32354	S000001412	YIL150C	MCM10	6902.74	6519.31	6753.74	3914.86	4403.34	6054.86	6156.93	6384.6	4097.82	4396.71	6551.02	6046.23	6466.21	3551.33	4349.41	7433.6	6948.28	6092.01	3448.1	4964.72	5964.91	5609.4	6827.46	4188.65	4880.16	6120.82	4987.92	6557.82	3826.3	4857.25
P32356	S000002408	YDR001C	NTH1	607962	663602	588722	873592	1.04768e+06	722334	757532	701866	865432	1.01012e+06	619536	722630	640557	859840	1.03165e+06	649200	756579	697851	854547	979737	711076	758551	655125	793583	906422	700599	764450	702980	821937	968048
P32364	S000001562	YKL079W	SMY1	181594	186900	190743	239922	241347	209262	206444	200467	237770	258435	196980	205849	197501	225917	220655	203902	211134	209663	242120	228842	201477	210771	196157	225710	216763	208783	204815	204174	230535	252312
P32366	S000004439	YLR447C	VMA6	397324	391279	396900	377944	402468	396833	398953	411650	394619	398798	395054	402800	409333	385431	393240	385765	405938	402206	373551	414413	407062	402221	406051	392147	387322	404731	407798	403778	382876	389039
P32367	S000000327	YBR123C	TFC1	32716.2	35663	34503.4	37771.3	36785.7	39478.5	37095.3	38889.2	38126.3	41555.6	35204	36808.6	35842.8	36643.1	39522	37078.5	37353	36374.3	37880.5	39501.3	36748.7	34843.1	38809.4	33386.6	36574.4	37398.5	39600.3	33125.6	40731.8	41582.4
P32368	S000001695	YKL212W	SAC1	872428	839756	871056	975407	868739	889462	919454	875057	949289	903841	907504	895049	839901	948023	918349	894327	881865	860693	899299	915547	878292	916218	880314	843776	917712	924206	923003	904377	894910	915034
P32377	S000005326	YNR043W	MVD1	716745	718083	731325	676951	703409	665397	686417	663121	667805	679696	703702	694360	704657	683624	716518	682472	696551	671946	647766	705933	695491	698582	714581	670818	696580	691565	733057	702577	628710	707501
P32378	S000005324	YNR041C	COQ2	22345.8	24269.8	23844.5	29504	23637.8	25914.3	21077.3	26611.4	27198.4	23372.4	32369	25351.5	28443.4	32644.4	21717.4	24513.8	19475.9	25023.5	25385	16661.5	30586.1	26623.5	30577.5	29503.9	23788.6	23849.1	20049.7	25960.6	22840.1	16485.4
P32379	S000003485	YGR253C	PUP2	667589	655225	672977	687917	701608	620897	633934	673538	708839	723847	641875	634016	670251	690118	706773	630081	669076	694743	690805	717896	676167	646674	656314	691947	689683	640547	657700	670617	708378	735392
P32380	S000002764	YDR356W	SPC110	42889.9	44585.9	42244.5	41520	43447.8	42632.8	40563	47487.2	43908.4	41458	43060.5	40793.1	43966.4	40618.6	42254.2	45802	46028	43372.7	44556.9	40381.8	NA	NA	NA	NA	NA	NA	NA	NA	NA	NA
P32381	S000002187	YDL029W	ARP2	698387	717495	688455	869840	896702	764402	772414	753365	868150	944688	721323	756454	715586	862487	888751	743381	762295	761498	847885	896333	747086	787711	728996	803514	850837	768346	785358	758345	847195	900749
P32386	S000003971	YLL048C	YBT1	813170	853319	824891	906524	857687	799081	848338	789268	868012	871889	801660	851285	776326	912796	869886	802132	835465	805993	887503	893458	797925	864217	797811	855966	877033	806260	858629	799150	906954	907407
P32387	S000002813	YDR405W	MRP20	29957.5	28543.9	28476.2	32803.4	22010.5	29298.9	28959.6	27305.3	28811.4	18585.1	29751.9	26827.7	25103.2	36371.1	23997.1	26676.9	28004.2	27998.8	30009.3	19888	28227.5	28146.1	27836.3	31767.8	23968.5	27648.8	25432.8	29445.4	29731.3	20634.6
P32389	S000005047	YNL103W	MET4	20710.9	20358.1	20373.3	11377	11067.9	16299.4	19333.6	18346	9958.63	9587.56	19214.6	17886	19635.3	11303.2	11117.3	20870.6	19024.9	19016.2	10291.5	8851.88	16975.2	15486.1	16539.1	15422	15893	19316.7	17118.8	18835.6	10114.8	8358.32
P32419	S000002236	YDL078C	MDH3	940232	882246	919890	1.14338e+06	1.00449e+06	1.00424e+06	985920	997718	1.10307e+06	1.02171e+06	935800	917480	952001	1.112e+06	1.03702e+06	950972	986224	991393	1.07765e+06	1.03292e+06	977278	955210	942236	1.03504e+06	998685	988194	961120	1.00955e+06	1.10703e+06	1.0553e+06
P32432	S000004395	YLR403W	SFP1	16489.4	16931.5	16463.1	19342.4	17015	20177.1	18359.4	16730.7	19137.1	17570.3	15815.1	18201	17872.7	17687.1	16222.2	18700.3	18521.8	18990.5	18515.1	17687	15694	16509.5	18302.6	18572.4	18626.3	16626.5	14582.8	16868.7	20741.5	21456.8
P32445	S000007222	YCR028C-A	RIM1	416149	418684	409144	421586	392067	373559	387029	400511	438188	382975	387085	391800	436486	450738	358314	372627	390358	467675	443995	354579	408194	396808	403989	460507	391519	396188	407411	407592	449308	341826
P32447	S000003651	YJL115W	ASF1	198754	197920	185035	225112	217140	201785	199367	192516	232884	225651	204549	198152	185559	226518	224373	192665	200565	194204	234525	215369	209823	201017	199132	207836	199579	203124	208695	194951	240950	216449
P32449	S000000453	YBR249C	ARO4	1.33526e+06	1.41356e+06	1.45209e+06	1.32061e+06	1.08297e+06	1.26198e+06	1.3329e+06	1.28667e+06	1.33861e+06	1.19739e+06	1.43237e+06	1.34983e+06	1.35353e+06	1.30431e+06	1.11621e+06	1.31357e+06	1.36068e+06	1.2479e+06	1.3245e+06	1.20759e+06	1.30702e+06	1.35531e+06	1.43345e+06	1.31595e+06	1.16523e+06	1.28905e+06	1.35962e+06	1.3034e+06	1.32239e+06	1.20721e+06
P32451	S000003518	YGR286C	BIO2	280212	263282	278925	347993	145203	215396	244243	250562	247923	139684	304876	229693	246466	248205	240211	272565	230762	241337	232841	130288	269170	258921	275013	237725	236532	254229	235819	245168	202753	153279
P32452	S000005260	YNL316C	PHA2	54485.2	59660.2	55258	60889.5	53646.2	58682.7	62305.5	55728.9	57084.5	64231.6	58065.1	56937.4	57971.2	58675.5	54809.9	58405.4	55048.8	57699.3	64881.6	59165.6	55709.8	59165.6	57743.9	58709.5	59495.1	58244.3	59071.5	56685	58167.7	59030.6
P32453	S000005259	YNL315C	ATP11	172239	186947	166396	220918	261361	176291	204885	178207	235489	281756	206502	201748	196325	196101	230742	193960	202941	202951	197592	226262	202007	204993	201827	208188	214658	194341	214399	197204	193182	231117
P32454	S000001640	YKL157W	APE2	1.81298e+06	1.93256e+06	1.83526e+06	2.4424e+06	2.63084e+06	2.05452e+06	2.17836e+06	2.02759e+06	2.43493e+06	2.58865e+06	1.79509e+06	2.05446e+06	1.89063e+06	2.40883e+06	2.71198e+06	1.9291e+06	2.23755e+06	2.02336e+06	2.29552e+06	2.58738e+06	1.97251e+06	2.11715e+06	1.89436e+06	2.19007e+06	2.46098e+06	2.04281e+06	2.24078e+06	2.07378e+06	2.35285e+06	2.59275e+06
P32457	S000004306	YLR314C	CDC3	842250	803982	814898	776423	705408	821975	806320	819744	778269	726261	820224	814431	810783	772843	745649	821927	798357	806015	764441	735210	831915	795323	846640	785338	762134	828277	801534	822562	742389	712425
P32458	S000003837	YJR076C	CDC11	456702	438229	433624	415193	498212	434167	404534	436063	460243	445944	379178	394986	411932	474914	471888	433935	472677	413386	586520	410484	423663	418091	420813	453257	490556	456299	478361	399218	499638	407333
P32461	S000001674	YKL191W	DPH2	118781	118301	123111	93551.9	99684	103566	107361	105218	95471.2	97420.2	118472	116457	113688	98938.4	97088.4	116773	103979	109428	94612	92616.6	110904	118723	119274	94946	99810.8	117875	108536	104754	96966.1	93452.2
P32462	S000005224	YNL280C	ERG24	152315	158975	155103	190396	164446	158324	166250	151977	179081	167979	164008	167325	143409	184225	176579	159999	160638	147155	162035	180451	162440	171499	150864	155980	171394	164987	166129	164031	172781	167793
P32463	S000001675	YKL192C	ACP1	284682	262721	211073	187089	283141	209433	217124	238494	256512	239874	225204	234519	265171	210217	229382	187513	217771	297528	278681	244228	246602	210838	228826	261575	262393	188689	204029	230100	324970	246237
P32465	S000001136	YHR094C	HXT1	140671	130057	137448	93704.6	104210	155421	147575	145229	95351.4	104678	146715	135639	135800	98386.5	109799	156935	130281	131433	95301.7	109034	131851	132204	132184	101296	119061	160670	132032	158763	88931.7	101336
P32466	S000002753	YDR345C	HXT3	416925	425071	417866	362778	381995	435445	482471	407932	367130	417345	429234	424949	413047	363133	397794	437013	438183	394655	381355	429521	409686	421283	412365	395258	398470	424071	457731	406364	376581	421503
P32468	S000001149	YHR107C	CDC12	779781	734329	753877	806520	773659	775492	726985	804559	835055	790063	778279	726451	827014	796703	748824	765226	759539	801703	815636	760128	811331	761192	781129	792209	761588	790871	746801	804203	813415	747873
P32469	S000004162	YLR172C	DPH5	411389	392731	404068	405161	361121	384586	366685	387927	395670	366888	409342	394020	392158	395119	372545	390873	378648	385519	405922	351690	403671	390678	389998	396804	378183	396914	376775	397284	403514	356885
P32471	S000000003	YAL003W	EFB1	868974	945435	891542	649667	723884	707640	748572	785474	663594	705681	795273	776809	882741	702102	735626	724672	791722	842662	743745	662498	868696	787494	830546	745226	747378	757727	775788	789926	722143	659863
P32472	S000002927	YDR519W	FPR2	305329	315131	307693	293034	343805	309193	317318	318145	295856	346353	304663	317313	314860	302978	322602	305594	327699	321699	311993	319103	310663	308546	318153	326423	318331	302705	327316	314326	304991	329687
P32473	S000000425	YBR221C	PDB1	636914	614729	679207	701852	577391	624703	599135	637415	643351	543488	628165	597194	630947	696777	574414	633811	625618	622237	704485	545810	634478	614592	631390	651951	603341	638505	624559	629453	720512	535183
P32474	S000002926	YDR518W	EUG1	95455.7	98093.5	95310.6	88497.9	102975	100800	103667	98733.8	90288.7	103066	97498.3	98267.5	100916	91949.8	103465	94563.5	99004.9	97663.2	92302.9	100733	100343	97865.4	99443.2	98018.5	101114	96212.1	98067.6	92783.6	93795.1	101027
P32476	S000003407	YGR175C	ERG1	624027	607622	605499	275908	249316	396081	535970	390494	265936	273377	656303	516941	488466	285982	275040	555850	412237	358682	303999	291662	453383	463560	473466	363978	347668	465617	456066	394685	296062	317025
P32477	S000003637	YJL101C	GSH1	306474	299690	311570	381705	319828	315574	329853	310835	351433	324261	322658	325839	287012	343346	324870	316210	300298	323018	345048	361643	301692	309747	318152	328239	321354	331494	336868	336249	329556	345281
P32478	S000003695	YJL159W	HSP150	88877.2	92971.8	81042.8	77559.8	95171.9	90897.6	99700.7	85332.7	85756.1	123896	92619.6	98034	89727.8	81036.4	98800.1	92277.8	85474.6	84811.5	88401.9	105371	91294.3	82659.9	91294.5	89952	98621.8	88613.5	83644.9	83543.9	90427.6	121748
P32479	S000000104	YBL008W	HIR1	7476.05	8161.2	7112.68	6383.22	6468.59	6498.16	6030.05	6107.18	6463.58	5677.46	5251.98	5941.1	5433.62	5485.74	5633.21	6881.16	6138.31	10915.8	7789.84	8650.49	5891.58	7356.5	4834.09	6761.66	7249.29	6201.54	6003.95	6645.64	8589.81	5747.94
P32480	S000005564	YOR038C	HIR2	19802	18055.4	19244	21181.6	18114.5	20299.2	16598.8	18170.2	19437.2	17493.5	14748.7	15615.6	15866.4	21441.6	25406.8	19469.1	18290.4	17195.5	21656.7	21174.1	17944.7	18453.5	20458.8	17528.8	18235.7	20461	18384.3	18585	20437.9	16982
P32481	S000000827	YER025W	GCD11	1.66823e+06	1.6885e+06	1.65462e+06	1.48079e+06	1.36863e+06	1.59323e+06	1.72079e+06	1.55127e+06	1.45864e+06	1.40957e+06	1.72158e+06	1.73116e+06	1.6811e+06	1.40668e+06	1.44294e+06	1.63929e+06	1.69734e+06	1.53168e+06	1.35545e+06	1.40546e+06	1.62094e+06	1.68061e+06	1.61757e+06	1.47362e+06	1.52217e+06	1.65338e+06	1.72484e+06	1.58947e+06	1.3662e+06	1.40942e+06
P32485	S000004103	YLR113W	HOG1	231328	231557	222499	247376	229869	235493	237873	233853	230959	229170	226366	227083	228752	231886	237270	243983	231470	228040	230749	244428	230922	224058	229058	222162	233257	241667	229857	238975	235511	254062
P32486	S000006363	YPR159W	KRE6	234536	225338	235101	209220	199579	231398	234973	232125	221308	184960	223886	217264	233951	212193	200757	231551	227727	248425	223574	188756	231651	225274	226240	219730	205436	235179	222475	237754	217117	193251
P32487	S000005212	YNL268W	LYP1	48236.4	45290.8	40165.8	21410.7	22160.7	38438.9	39962	38889.6	24017.3	22976.9	53395.2	44379.7	49579.5	18955.9	21256.8	49514	36763.8	34346.4	23150.6	19709	41129.1	35399.6	39466.3	30104.4	28695.6	42645.5	34903.3	34093.6	24329.6	22201.9
P32490	S000005757	YOR231W	MKK1	9550.49	9056.91	8664.89	5539.79	4891.3	7445.28	7580.45	8090.43	5028.66	5271.97	7186.1	7187.77	7272.23	5665.05	6992.59	7863.43	6733.26	6635.43	5834.87	7808.42	7392.82	7370.2	7609.7	5929.44	6649.36	7430.82	7093.96	8357.81	4839.07	5741.43
P32491	S000006061	YPL140C	MKK2	4009.98	3771.07	4340.61	2583.76	3669.72	3969.87	3939.16	4447.23	3110.81	2762.95	NA	NA	NA	NA	NA	NA	NA	NA	NA	NA	3557.59	3264.06	4005.45	2897.27	3335.11	4243.27	4183.73	3181.92	3441.06	2788.88
P32492	S000000027	YAL029C	MYO4	75034.4	75705.9	79077	83868.6	81085.5	77089.1	84650.9	77825.4	83350.4	80351.6	84060.5	81318.9	70747.2	79977.4	86325.2	79917	78161.4	73891.2	75553.4	89351.6	78824.2	83248.4	75344.9	77103.2	83412.4	80805.6	82632.3	77351.7	77304	83833.5
P32494	S000002583	YDR176W	NGG1	81656.8	80410.9	74860.3	73530.8	93383	80162.7	78136.1	84472.3	84576.8	92512	74724	72905.4	79878.5	84772.3	87022.3	80157.2	82067.6	81092.7	95809.1	85348.8	80219	75720.2	76103.5	83329.2	93784.3	85774.1	82480.3	74500.8	92308	81397.2
P32495	S000002367	YDL208W	NHP2	615781	600021	592796	519891	452973	512677	538694	553575	499662	454715	618599	598761	602705	492159	473513	554361	548016	514969	489040	449890	568989	582719	586566	506118	516461	549731	564572	528329	493503	453942
P32496	S000001948	YFR052W	RPN12	332667	347013	329580	340837	345561	334843	342570	349311	335630	343331	323812	330191	347459	343294	345076	319364	346430	348641	357982	340532	345205	335333	335221	343799	341733	323835	335331	347961	366545	340908
P32497	S000004926	YMR309C	NIP1	1.82921e+06	1.87125e+06	1.8459e+06	1.72403e+06	1.62489e+06	1.7614e+06	1.8636e+06	1.7681e+06	1.73786e+06	1.64928e+06	1.89447e+06	1.91104e+06	1.8189e+06	1.6974e+06	1.69964e+06	1.80555e+06	1.85714e+06	1.74649e+06	1.60404e+06	1.64929e+06	1.80011e+06	1.832e+06	1.82567e+06	1.72523e+06	1.69031e+06	1.81377e+06	1.90281e+06	1.84705e+06	1.65098e+06	1.66457e+06
P32499	S000004327	YLR335W	NUP2	1.16713e+06	1.1962e+06	1.14898e+06	995189	1.0521e+06	1.05013e+06	1.08928e+06	1.10371e+06	1.02685e+06	1.06907e+06	1.08724e+06	1.09734e+06	1.1714e+06	1.03079e+06	1.06189e+06	1.05074e+06	1.11229e+06	1.10688e+06	1.09747e+06	1.07151e+06	1.1414e+06	1.12437e+06	1.13524e+06	1.15157e+06	1.03775e+06	1.04859e+06	1.10143e+06	1.0788e+06	1.06354e+06	1.05334e+06
P32500	S000004493	YML031W	NDC1	301494	312479	298753	294181	318356	303665	311626	302541	292331	313684	301970	299621	290263	310241	310645	312987	313023	291527	319543	299596	296874	313597	278929	303849	321428	312059	313126	281757	332362	310084
P32501	S000002619	YDR211W	GCD6	677944	665756	672676	665342	611509	664718	672245	655190	651111	618533	706248	675957	687678	658226	639754	638735	646915	644886	636561	620957	665824	669624	676822	651941	650983	656939	657053	649552	643573	657334
P32502	S000004282	YLR291C	GCD7	280955	285491	289493	289535	258466	280011	288586	276223	282370	269569	280698	286776	278560	275650	292066	279853	286687	269350	267180	283244	280990	289821	284363	277426	276428	286253	286836	278582	269842	279952
P32504	S000003372	YGR140W	CBF2	21333.7	24919.4	23617	27131	40120.1	21744.2	24684.3	20167.9	27920.9	43677.4	26246.4	26225.9	29737	21895.5	23686.4	33971.6	27973.7	29390.4	23875.9	25453.6	26396.2	25774.9	29153.5	26406.8	24012.5	27455.7	29153	26521.5	25244.6	26330.4
P32505	S000003090	YGL122C	NAB2	303682	290183	303443	277152	271172	288598	299296	303875	273768	278378	269294	275098	275268	306532	308911	279872	293416	283531	302105	296042	312154	302346	312981	287672	280850	291848	294456	291035	263736	265519
P32521	S000001445	YIR006C	PAN1	1.30051e+06	1.32647e+06	1.25564e+06	1.07779e+06	1.21153e+06	1.16609e+06	1.18909e+06	1.25236e+06	1.16332e+06	1.16444e+06	1.18908e+06	1.23792e+06	1.3004e+06	1.16192e+06	1.16697e+06	1.1452e+06	1.1943e+06	1.30392e+06	1.27556e+06	1.12656e+06	1.29483e+06	1.22239e+06	1.2405e+06	1.29202e+06	1.17238e+06	1.17192e+06	1.18559e+06	1.20053e+06	1.23614e+06	1.13282e+06
P32523	S000003959	YLL036C	PRP19	100260	100291	100425	124245	119903	109837	110170	106759	123317	125636	106874	105807	118674	114499	110673	117336	107874	109995	119283	106705	114150	107606	118679	107175	107795	115483	106223	106163	120803	117054
P32524	S000003739	YJL203W	PRP21	37084.9	36397.2	34336.5	31312.7	36607.1	38906.2	38050.9	39419.5	31792.1	37026.9	38669.7	38199.2	39020.7	30296.4	32886.3	39929.5	38454.5	41013.8	28342.9	35613.2	NA	NA	NA	NA	NA	NA	NA	NA	NA	NA
P32525	S000003737	YJL201W	ECM25	70002.3	68848.8	68158.3	71409.5	72003.6	72994.9	73089.6	67624.3	70937.9	69572	65373	73023.9	68196.6	65290.7	68017.9	75079.9	71973.4	72147.2	71211.4	75032.9	70054.4	72724.5	60540.6	72033.1	81038.5	68275	68694.2	67700.5	74769.4	71847.7
P32527	S000003517	YGR285C	ZUO1	1.8327e+06	1.83901e+06	1.8156e+06	1.58891e+06	1.77218e+06	1.59973e+06	1.71375e+06	1.69211e+06	1.62619e+06	1.74836e+06	1.82119e+06	1.76473e+06	1.81852e+06	1.58613e+06	1.70681e+06	1.67521e+06	1.77118e+06	1.76935e+06	1.67069e+06	1.63707e+06	1.82514e+06	1.77612e+06	1.77992e+06	1.70516e+06	1.73421e+06	1.69782e+06	1.7283e+06	1.69172e+06	1.61892e+06	1.73131e+06
P32528	S000000412	YBR208C	DUR1,2	1.19886e+06	1.30065e+06	1.15331e+06	1.07483e+06	1.66305e+06	1.24993e+06	1.5419e+06	1.19015e+06	1.13306e+06	1.73948e+06	1.2258e+06	1.34843e+06	1.15455e+06	1.12403e+06	1.66669e+06	1.2794e+06	1.39035e+06	1.20962e+06	1.12614e+06	1.67715e+06	1.28513e+06	1.30519e+06	1.17809e+06	1.18276e+06	1.51487e+06	1.29588e+06	1.44635e+06	1.21378e+06	1.13915e+06	1.65399e+06
P32529	S000003824	YJR063W	RPA12	163783	175128	167243	116178	102769	126048	144284	141254	119459	100406	152754	142040	146697	123687	121460	135872	142474	139439	122186	111734	144700	143225	146572	137505	120267	141004	141638	147559	114944	107032
P32558	S000003175	YGL207W	SPT16	1.59739e+06	1.60518e+06	1.56485e+06	1.63769e+06	1.63132e+06	1.60624e+06	1.64289e+06	1.57384e+06	1.63006e+06	1.63887e+06	1.62784e+06	1.61303e+06	1.61984e+06	1.59638e+06	1.67071e+06	1.55958e+06	1.64538e+06	1.58545e+06	1.62954e+06	1.58099e+06	1.61582e+06	1.6396e+06	1.5732e+06	1.62257e+06	1.61653e+06	1.55888e+06	1.64819e+06	1.63955e+06	1.63867e+06	1.6462e+06
P32561	S000005274	YNL330C	RPD3	143651	141266	143124	149978	145084	141185	144755	150141	151206	147775	147345	146739	136356	149863	153158	137138	149275	139143	148808	151180	148027	145943	143700	146949	145608	141427	144992	145335	141446	159959
P32563	S000005796	YOR270C	VPH1	958803	960872	957560	1.03302e+06	963320	964731	1.01699e+06	944877	1.01206e+06	1.01329e+06	999258	998302	939322	997695	996285	997066	989283	920400	963866	1.02372e+06	968510	1.00415e+06	967121	955792	999545	990234	1.03311e+06	973278	970248	1.00358e+06
P32564	S000003281	YGR049W	SCM4	293319	252825	304738	312422	181684	250622	215826	250682	240109	171975	333297	235918	269449	308687	181571	265187	212584	241801	243180	182241	281594	245062	292548	271887	214770	253061	202505	259282	245232	194084
P32565	S000001337	YIL075C	RPN2	2.23491e+06	2.23329e+06	2.17924e+06	2.39714e+06	2.35288e+06	2.23467e+06	2.34191e+06	2.24083e+06	2.42352e+06	2.36298e+06	2.26989e+06	2.32871e+06	2.22012e+06	2.30695e+06	2.38902e+06	2.22992e+06	2.34246e+06	2.28321e+06	2.25629e+06	2.36651e+06	2.23379e+06	2.30827e+06	2.25899e+06	2.30563e+06	2.3343e+06	2.26809e+06	2.36038e+06	2.32189e+06	2.30949e+06	2.39198e+06
P32566	S000003461	YGR229C	SMI1	311841	321296	303274	236414	259136	297227	303883	313256	256026	286399	299008	292786	336051	243227	265818	303526	292479	322984	279292	253459	308818	292586	310228	289243	265849	298137	297781	308814	267894	253614
P32567	S000004775	YMR165C	PAH1	106079	95278.3	108004	93564.2	107110	95799.3	88160.6	103602	98977.7	102403	96155.7	91181.6	99650.5	106403	105969	91529.7	95282.2	99591.6	98582.8	115232	96405.3	94586.7	98070.7	97921.5	100505	95552.5	96595.2	99733	102052	120633
P32568	S000002418	YDR011W	SNQ2	144396	154826	152566	158031	175138	155449	164074	148284	158134	177879	156172	160098	153325	145127	175875	151489	156514	155889	144902	191823	152657	163445	159129	150071	159851	152167	162032	158370	149511	186930
P32569	S000000824	YER022W	SRB4	110131	115853	102577	121248	121841	118402	116644	111033	119433	123792	107590	114064	97046.9	128222	117031	121522	108744	127932	118550	122510	113003	115705	109638	113175	114675	120455	118356	115397	122404	120596
P32579	S000003137	YGL169W	SUA5	27622.4	28953.6	30942.6	30193.8	31832.3	27979.3	27569	28943.1	28542.4	29625.9	27741.3	26216.3	29692.3	31518.4	30086.3	28065.1	25281.1	32468.6	31055.4	30899.8	30015.4	29577.3	27862.5	28642.9	29672.9	33532.2	28708.4	29662.8	27227.5	27205
P32582	S000003387	YGR155W	CYS4	2.97605e+06	2.78511e+06	2.91247e+06	2.72132e+06	2.40609e+06	2.80752e+06	2.70534e+06	2.91318e+06	2.65636e+06	2.30931e+06	2.86231e+06	2.70615e+06	2.94849e+06	2.65639e+06	2.42879e+06	2.86655e+06	2.78887e+06	2.86652e+06	2.71914e+06	2.33573e+06	2.86452e+06	2.70043e+06	2.85684e+06	2.65375e+06	2.58208e+06	2.87313e+06	2.79069e+06	2.8369e+06	2.7109e+06	2.40095e+06
P32583	S000001800	YKR092C	SRP40	284006	237683	272554	139991	118943	211972	175386	222345	156950	125394	310203	227457	310574	127131	109073	267414	189659	216913	138082	107620	263120	200689	267696	164480	161850	226932	180011	214828	144191	108421
P32584	S000002818	YDR410C	STE14	5828.24	7165.07	6234.06	5384.2	2972.9	8022.55	4342.13	4561.36	5354.41	2915.5	6344.65	4963.4	5849.16	4122.76	4995.84	5244.62	5616.75	5730.78	3640.38	4164.65	4931.13	4334.45	6457.66	4789.25	4411.88	4642.49	4627.18	4971.94	5385.81	4228.3
P32585	S000003336	YGR104C	SRB5	8962.55	9205.32	10439.9	10314	12621	10052.4	8989.73	10281.1	12310.6	11622	8676.03	9607.18	9777.97	12094.7	10893.5	10393	9752.55	9421.57	13548.9	11062	11997.6	9006.78	10131.8	10326.8	12306.3	8724.01	9490.52	10742.6	10465.8	10245.6
P32588	S000004961	YNL016W	PUB1	537404	519446	528037	552737	529361	502175	530950	540662	602668	529715	507646	524512	534224	543361	545793	529763	546937	541906	554885	539961	545460	531339	520008	529767	523172	546494	556679	544161	561414	532900
P32589	S000006027	YPL106C	SSE1	4.92689e+06	5.14454e+06	4.94891e+06	3.90663e+06	4.27925e+06	4.16156e+06	4.71754e+06	4.60154e+06	4.11826e+06	4.47227e+06	4.84667e+06	4.89115e+06	4.98574e+06	3.94512e+06	4.32392e+06	4.37972e+06	4.80283e+06	4.70062e+06	4.02772e+06	4.34381e+06	4.85261e+06	4.76017e+06	4.8866e+06	4.40397e+06	4.32577e+06	4.41111e+06	4.84182e+06	4.62488e+06	4.02002e+06	4.27092e+06
P32590	S000000373	YBR169C	SSE2	758626	789326	736877	1.0969e+06	1.41096e+06	837000	947396	829303	1.04056e+06	1.50098e+06	778887	860229	816070	1.03843e+06	1.33319e+06	802898	897001	879216	1.05112e+06	1.39229e+06	887193	898277	808269	981890	1.14276e+06	863174	925932	862131	1.05347e+06	1.39534e+06
P32591	S000003712	YJL176C	SWI3	182982	180078	172732	181030	188036	177179	173481	179741	184616	194734	172862	178586	168307	181376	196783	175461	176929	180801	194158	190537	178850	177924	180480	184791	179328	179714	176754	178613	190010	194284
P32597	S000001388	YIL126W	STH1	449715	433287	432414	442625	424300	432782	430340	446353	455421	418039	444442	444007	436066	424619	435794	427488	448824	446291	425520	431591	432123	436625	442189	453231	428533	434953	439569	452796	432213	430236
P32598	S000000935	YER133W	GLC7	478125	481055	471767	548790	555374	510819	529232	497882	548265	541500	512950	508730	485307	528898	562747	498553	510968	489694	501835	560045	492068	502888	486932	508122	540152	520802	530759	517353	535798	543559
P32599	S000002536	YDR129C	SAC6	1.66167e+06	1.36446e+06	1.60827e+06	2.03295e+06	1.66375e+06	1.77143e+06	1.46443e+06	1.77502e+06	2.06574e+06	1.63526e+06	1.63291e+06	1.41594e+06	1.69854e+06	2.04157e+06	1.69681e+06	1.64726e+06	1.53364e+06	1.78807e+06	1.91608e+06	1.62875e+06	1.74068e+06	1.53596e+06	1.6844e+06	1.77586e+06	1.68603e+06	1.71348e+06	1.50332e+06	1.78388e+06	1.97343e+06	1.63878e+06
P32600	S000001686	YKL203C	TOR2	49778.6	49499.6	51356.5	55277.8	51723.5	57226.4	55521.8	53775.3	53849.5	48249.5	58624.6	54503.6	49859.7	52646.1	51324.4	52882.7	49406.2	52128.7	52726.5	52054.7	51844.8	56712.8	52594.3	49550.1	53620.8	54145.8	58914.7	54074.5	46881.4	49061.8
P32602	S000000146	YBL050W	SEC17	518499	554034	538165	511536	624014	543732	551489	575163	548020	611352	515224	529449	551012	550101	583750	523944	560925	582660	577568	597353	540005	539285	528082	582626	554264	543921	546713	574493	588690	595183
P32604	S000003691	YJL155C	FBP26	108623	112142	112743	122717	125455	119478	116599	119261	124173	134828	92045.2	102869	98106.8	149490	147336	100811	113025	110258	140354	163622	115739	117290	108291	117885	132629	117629	109689	112705	124618	145570
P32606	S000005543	YOR017W	PET127	18078.3	15645.8	14794.4	17356.4	11064.9	16889.5	13042.2	17294.8	15867.9	9409.76	NA	NA	NA	NA	NA	NA	NA	NA	NA	NA	15613.6	14922.7	14985.1	15324.7	13181.1	16128.1	14013.9	15208.2	15542.1	11198.6
P32607	S000005428	YOL067C	RTG1	2752.18	2942.24	3209.03	2917	3629.07	2731.88	2464.63	2811.72	3053.58	3028.14	2587.35	2142.14	2725.94	2576.93	3092.77	3427.1	3678.7	3043.62	3375.19	3333.27	2497.6	2738.37	2410.99	3149.67	2685.56	2135.12	2865.57	2912.72	3772.28	2936.67
P32608	S000003221	YGL252C	RTG2	477068	482277	490377	554855	514018	507265	504749	496732	525549	539457	468046	482521	476637	549699	546581	491728	501773	487609	531116	561461	491468	493864	484416	516723	534102	494198	512207	503254	532417	549426
P32610	S000000777	YEL051W	VMA8	287314	286099	281850	282054	286335	288800	285908	286650	284266	288411	282368	293327	278785	290637	289960	287974	293061	266196	285780	290641	290104	288719	275152	274855	288900	289617	297826	286753	291560	286010
P32611	S000000776	YEL050C	RML2	7717.7	7581.72	8686.04	9162.07	7059.52	8973.93	7543.67	8080.4	8869.74	7461.67	7984.45	7330.4	8674.28	8153.16	8025.02	8094.16	7497.83	8178.96	8701.67	8448.47	8174.58	8667.58	8824.83	6281.91	6068.95	9002.21	10352.6	7022.32	11084.1	5873.49
P32614	S000000773	YEL047C	FRD1	885212	920339	875563	971535	1.1839e+06	974703	1.00184e+06	913107	1.00235e+06	1.23799e+06	881182	950120	866048	977949	1.20261e+06	915649	984519	917593	1.02291e+06	1.25804e+06	940298	969589	898811	983161	1.09517e+06	934253	997346	936325	996657	1.23513e+06
P32617	S000000770	YEL044W	IES6	130064	128368	131888	141960	140182	133706	133196	131766	142459	135911	128637	132754	125991	148535	135915	132584	132217	134643	138563	140291	132302	141979	133059	138446	137392	137817	129678	134880	138398	129663
P32618	S000000769	YEL043W		60721.9	63399.7	64684.8	68520.1	62224.8	62603.5	65293.8	65132.7	62290	61347.8	56680.7	63984.3	51397.2	65271.2	81953.8	62140.6	61344.3	54081.5	66082.8	79812.2	65827.8	62816.9	67662.5	60497.8	63060.7	65686.7	64186.5	62380.9	61309.1	63938.2
P32621	S000000768	YEL042W	GDA1	357536	339079	330851	240723	281049	326350	324839	330085	264029	268129	344449	326605	338674	247069	285093	344474	325090	334733	248702	268534	344008	311754	341494	283051	300103	340500	324949	321243	252364	250558
P32623	S000000766	YEL040W	UTR2	240449	223530	231430	88636.2	99470.9	170732	165020	180355	107490	93581	228280	185044	219937	102614	103043	190663	161827	182538	110254	91548.2	191299	158967	203378	140678	133182	179831	161674	172685	111456	89315.6
P32626	S000000764	YEL038W	UTR4	213133	218339	210578	223755	229274	217402	218524	206495	213309	241259	217742	214843	206007	221516	234862	212621	221515	205564	226095	231348	208935	221926	207142	212295	239618	217679	220430	202970	235057	235437
P32628	S000000763	YEL037C	RAD23	387976	395385	385749	308751	331255	354426	368414	383988	325635	329457	377538	360342	429819	311657	307304	370619	354575	408023	356153	304292	383744	356521	394987	359164	332289	351348	352503	373030	343194	331294
P32629	S000000762	YEL036C	ANP1	119845	126859	126284	120118	122334	128375	133635	126872	117605	132672	127866	134135	119737	123641	131055	126180	126464	120457	114739	130632	125304	133064	119809	119562	126338	137048	125291	125781	123166	123205
P32634	S000000934	YER132C	PMD1	2893.64	2877.78	3295.01	3703.22	4394.22	3719.54	3395.34	3392.76	3631.02	4349.47	3577.74	2814.75	1954.21	3988.83	4111.32	4408.52	3794.79	3048.68	4754.36	4213.14	2945.92	2925.26	2674.7	2912.07	3730.02	4014.37	3515.96	3301.09	3686.48	4628.75
P32639	S000000974	YER172C	BRR2	70308	74366.4	75970.1	73981.1	75386	75388.9	73341.9	76907.4	71931.6	77873.4	72537.7	76062.4	78697.1	74618.2	75790.6	69594.5	73452.9	74094.2	72684.6	78241.8	70174.2	74433.7	74301.7	77056.6	77688.3	69748.2	71930.2	75032.3	74106.4	83248.3
P32642	S000000976	YER174C	GRX4	8396.88	8240.94	8589.94	7551.27	8271.76	9210.94	9602.86	7812.15	6708.47	8114.52	8885.07	9451.86	8316.29	7136.35	8671.14	9236.47	8225.37	7875.32	7750.25	7065.44	8675.85	7961.29	9866.99	7607.24	7584.09	8231.4	8935.4	7960.64	7121.21	7366.52
P32643	S000000977	YER175C	TMT1	437673	510529	525266	1.09465e+06	871586	461354	475870	464177	1.02602e+06	1.05494e+06	480369	497414	459059	1.16534e+06	902675	388824	503431	493245	1.10325e+06	1.00587e+06	513480	617729	507985	907453	761194	421577	474881	447564	1.23559e+06	1.04481e+06
P32644	S000000978	YER176W	ECM32	124816	128545	111736	94403.1	99884.3	96301.9	114506	101824	91406.9	95230.2	103496	111088	106135	101563	105297	105303	107490	104213	107339	99993.6	110248	113347	116573	106007	103589	103955	112784	109811	91964.8	89769.1
P32656	S000000965	YER163C	GCG1	35100.9	34404.3	35347.2	28746.4	26794	37768.2	36658.9	37111.4	27675.5	26479.4	31564.1	32421.3	34906	28939.3	29595	39002.9	36487.6	33340.3	28425.3	29941.8	32488.5	32601.4	33898.6	29977.6	32527.4	40253.8	33931.8	34702.9	27497.5	26983.6
P32657	S000000966	YER164W	CHD1	412329	406031	413151	328001	406421	390817	377811	410412	349176	390316	397740	398745	402048	324269	381781	409407	415195	422026	350160	383977	396411	394876	412866	353391	384240	410531	417526	428145	353023	348797
P32660	S000000968	YER166W	DNF1	390839	387135	400612	429906	411855	413406	404183	405872	429388	410374	390777	399049	381294	443173	434023	399952	395379	395506	425210	421732	389608	442228	374308	446048	422277	411635	398240	392827	415123	411315
P32767	S000002984	YGL016W	KAP122	117021	124600	124806	128665	121712	118525	123613	116015	120114	114032	121379	126980	120354	121874	128885	119347	120771	110983	118658	120060	122079	131000	119749	118112	124340	124837	126448	118616	109636	118568
P32769	S000001792	YKR084C	HBS1	266293	274254	273223	267771	267633	271448	285580	263871	254757	266520	269555	268968	266377	272162	284383	257185	274748	263443	254811	280184	263144	272227	258444	261728	280186	262592	279042	260772	267608	297292
P32770	S000002326	YDL167C	NRP1	31748.2	31815.6	32464.8	17424.7	17966.3	26757.2	28137.4	26593.5	16742.2	18356.5	NA	NA	NA	NA	NA	NA	NA	NA	NA	NA	36511.5	31012.2	36502.3	20956.5	19420	32923.6	26096.1	29358.3	12160.7	12153.6
P32771	S000002327	YDL168W	SFA1	847075	920390	852739	924827	936699	844578	916208	834485	883656	970872	860059	897510	836311	898634	1.02772e+06	845035	890398	851763	863532	966835	852086	898637	880008	896533	940905	862860	904030	857894	896325	976615
P32773	S000005720	YOR194C	TOA1	96174.7	100365	99627.7	101139	109940	91191.8	94221.2	104606	112436	114319	96074.9	96925.4	100593	96906.8	105633	95978.9	102463	100886	107826	120583	102394	99443.3	97351.8	108112	103131	97242.5	91196.6	101813	110204	115474
P32774	S000001541	YKL058W	TOA2	65142.8	67815.3	70393	79949.2	79575.1	71612.4	74498.4	77896.3	80810.9	82281.3	64658.9	57281.4	79178.6	86581.2	75960.6	71408.1	73745.2	82659.4	92901	70345.4	72493.5	71462.5	70798.7	76120.9	78353.6	73529.1	71993.6	69758.5	80402	86036.2
P32775	S000000737	YEL011W	GLC3	397119	425036	390130	751858	827594	534071	539018	503533	761888	837706	387919	476755	434641	744023	852172	447059	557158	512967	701183	830853	463709	513373	447415	610095	714911	494122	541396	530069	723288	829281
P32776	S000002719	YDR311W	TFB1	56118.8	60454.7	58645.4	57993.5	63829.2	60094.1	57619.1	60939	58698	64820.4	61089.5	56914.8	55721.5	57334.5	60584.1	54653.5	55491.4	62221.5	67108.4	69620.5	61043.6	58489	64844.1	65261.9	56013.6	55204.1	58153.8	57763.6	62290.8	61507.2
P32783	S000000440	YBR236C	ABD1	180438	182950	182574	181034	188329	190280	190342	183921	178367	189285	185516	197779	177892	179392	204686	179835	187653	172931	162578	203345	193626	184304	184478	175974	196261	188284	180877	176095	174641	201123
P32784	S000000107	YBL011W	SCT1	87862.3	81868.7	87311.5	85653.2	80493.4	89822.6	89154.8	91882.8	85470.2	81012	75991.3	85191.2	86304.6	89297.3	90050.9	87537.4	94371.4	88489.8	79236.4	84905.2	87394.6	85225.8	91072.9	83255.5	83311.1	90539.6	85445.8	92872.4	80055.8	83633.2
P32785	S000000109	YBL013W	FMT1	52091.9	46116.7	50169	64100.9	44236.9	58251	47486.7	49351.8	63201.2	45096.4	54017.8	48975.7	52406	65675.4	47319.5	53928.2	47084.2	50198.1	52760	45914.4	50447.9	48244.7	51241.1	56831.4	49772.4	56898.5	43552.4	54850.5	61041.9	45924.1
P32787	S000003905	YJR144W	MGM101	683087	679049	681198	758211	675139	647772	661634	660471	725841	684100	684737	682323	719133	743369	697045	648047	677432	683738	673253	646079	723089	682955	717277	711835	697977	645131	670691	692486	683166	658236
P32788	S000000106	YBL010C		33291.8	32627.9	31566.1	35579.7	39525.6	35113.1	34010.5	32716.6	34751	38367.3	NA	NA	NA	NA	NA	NA	NA	NA	NA	NA	33530.7	32596.1	33946.6	32783.7	33774.8	35700.9	33939.3	35865.6	35532.8	39489.8
P32790	S000000103	YBL007C	SLA1	588305	596357	575230	618304	587852	589551	609901	593625	598508	580187	577741	594828	588681	615810	605247	571436	604531	582727	605636	591358	589073	607483	559458	602739	603345	577084	596774	589184	617580	621335
P32791	S000004204	YLR214W	FRE1	73648.9	67642.7	68083	52562.9	48423.4	64364.5	65210	57288.8	53406.8	46599	NA	NA	NA	NA	NA	NA	NA	NA	NA	NA	65139.4	61217.8	59669.6	53455.6	62012.1	74114.7	69033.2	62539.9	42964.9	48498.8
P32792	S000001059	YHR017W	YSC83	82329.9	74522	76534.9	95304.6	74134.3	75777.4	69235.8	82989.8	86381.5	76954.4	74202.6	72886.8	74317.9	98477.1	73957.9	77664.8	77303.3	77224.9	106312	66648.6	79703.6	74193.1	81214.4	81879.5	73135.1	80943.4	78754.1	81903.7	86609.6	75529.2
P32793	S000001058	YHR016C	YSC84	51588.9	56924.1	47225.8	87500.4	114553	65496.4	72724	56178.5	86246	105035	56216.6	68572.4	54871.5	78519.7	97751.7	58565.8	73079.2	62435.1	80130.2	97567.8	67078.8	68477.2	60231.9	70678.6	80821.7	65875.2	70621.1	66332.4	75365.2	93585.9
P32794	S000004389	YLR397C	AFG2	149563	151218	154031	153480	121541	141694	136248	144941	137901	122794	166917	147745	159892	133948	122441	137044	135556	144413	130579	135850	159330	151801	154449	134665	133553	141017	142242	144890	126183	129145
P32795	S000006228	YPR024W	YME1	319020	308372	306286	302515	257352	311550	279044	297920	264120	209801	324369	305730	328604	295655	240986	303651	277885	314709	271504	201039	315734	306527	310030	301428	272329	297772	270374	295201	274481	217825
P32796	S000004506	YML042W	CAT2	55752.1	59770.8	60097.4	123030	131668	57697.4	63687.1	82457.7	100833	159590	73973.7	76362.9	78793.2	85207.4	134341	69861.4	66673.3	70890.4	81108.7	116294	70239.4	74236.8	78622.9	84362.5	104571	68426.5	68622.4	71912.4	102277	129333
P32798	S000005843	YOR316C	COT1	69812.9	69903.9	69134.2	59410.5	63923.9	79534	70415.8	74618.3	62778.9	60636.8	61969.1	70881.6	69173.6	65227.8	69174.9	63762.1	66487.2	69272	71400.5	71110.1	72387.4	72633.7	69865.7	56287.4	71774.8	78036.7	76097.4	71318.7	57278	57865.1
P32799	S000003159	YGL191W	COX13	314858	274468	319948	446452	221650	272815	254789	284676	364743	212679	326805	279602	317412	403261	236127	304335	235751	284323	334876	222446	304184	296318	335328	354932	241873	304636	257223	291506	373665	197037
P32802	S000004073	YLR083C	EMP70	418341	400927	413443	428488	353086	415502	421130	419841	413691	374630	423915	403655	411021	401783	406445	433493	408616	419872	381689	366245	396402	382918	421570	414926	417092	425234	406477	428596	408731	370897
P32803	S000003168	YGL200C	EMP24	352312	357204	359344	376472	378220	382466	388281	351627	373011	362707	372739	372144	358365	358859	385564	370779	374756	362440	345911	379676	374765	375508	357621	356971	367654	375046	387500	370932	341854	389083
P32804	S000003224	YGL255W	ZRT1	308550	275350	260062	390998	676068	532309	598923	558686	548623	558720	241970	422343	437855	411023	720748	443194	499751	477069	421190	541090	371705	404655	377574	403972	566972	446927	478891	503016	437259	542486
P32830	S000000295	YBR091C	TIM12	223574	215519	230570	197968	218833	214886	203472	228647	212700	199810	220872	205900	222805	216590	201637	204100	209160	224096	233769	206698	219675	207586	211466	238788	192590	205801	214122	213233	232663	218822
P32831	S000000416	YBR212W	NGR1	135081	131741	126433	125861	134186	135690	135262	144014	131744	123016	124983	121644	125109	136421	125722	122835	125045	143341	146013	155386	128861	125375	135413	131184	128374	129161	132940	140127	140804	134624
P32832	S000004697	YMR091C	NPL6	126498	125354	119932	124368	126208	127221	126232	120443	129342	115696	110476	127139	113932	131203	130563	128496	127369	117949	128908	126776	123818	122880	122739	123901	127679	122451	125175	123915	126734	125336
P32833	S000000264	YBR060C	ORC2	23625.3	24327.5	23379.8	20764.5	21925.3	22299.4	23934.1	25113	21870.5	26590.8	26782.1	26314.9	24214.8	22287.7	21722.6	24103.8	22343.7	21899.7	20467.9	23877.2	24078.1	22398.5	22430.6	23604.8	22101.9	23923.7	20210.1	23496	23728.8	27202.7
P32835	S000004284	YLR293C	GSP1	1.10933e+06	1.04446e+06	1.08538e+06	1.18069e+06	1.01038e+06	993854	1.028e+06	998637	1.11513e+06	1.00176e+06	1.07021e+06	1.05583e+06	1.04892e+06	1.11193e+06	1.07579e+06	1.03929e+06	1.08327e+06	1.00845e+06	1.00683e+06	1.05476e+06	1.11091e+06	1.10097e+06	1.05994e+06	1.01115e+06	1.04928e+06	1.04988e+06	1.08531e+06	1.05033e+06	1.0231e+06	1.05989e+06
P32836	S000005711	YOR185C	GSP2	9231.88	10973.2	8754.41	20634.8	21851.1	14360.4	10446	11425.9	20250.3	23012.4	10251.9	9735.21	11766.5	21494.4	20298.3	12275.4	12211.2	11120.1	18147	21384.4	NA	NA	NA	NA	NA	NA	NA	NA	NA	NA
P32839	S000002783	YDR375C	BCS1	20208.4	22803	21173.9	38104.4	42974.4	24482.6	29143.1	25250.4	39215.8	46984.4	32893.7	20845.9	38625.9	32120.4	23375.8	30051.4	21455.2	51392.8	23909.8	33771.9	24954	27389	20207.2	29048.5	42139.2	22871.4	29589.7	22924.8	39428.4	50406.1
P32842	S000006155	YPL234C	VMA11	43784.7	42269.1	44507.2	53206.3	45830.1	51426	55618.2	45547.8	50362.8	50208.4	44629.3	50861	44732.5	46054.6	49929	53189.8	47104	44115.3	48916.6	52532.8	44015.9	46773	45568.8	42787.7	45533.4	52306	57501.3	50788.1	48155.3	49767.6
P32843	S000004917	YMR302C	YME2	289000	279129	293041	399999	306807	305150	290033	299192	375167	302169	294011	296457	299729	372028	292565	304895	304798	303615	361741	300092	296987	313992	303869	323720	293710	314308	299564	316444	359172	314089
P32844	S000001330	YIL068C	SEC6	72709.1	71278.7	72955.3	85912.1	82283.6	79118.9	74138.8	77112	82231.8	84506.6	68342.9	75249.9	69643.7	87116.3	91730.5	76838.3	76931.9	65205.7	80898.2	94408.6	72859.5	78218	71860.1	80331.6	81514	77430.2	75654.9	70406.2	87298.8	89034.6
P32849	S000004022	YLR032W	RAD5	37967.5	41446.2	39833.4	35466	37911.7	40731.3	44845.7	42701.7	35577.3	37103.6	41865.5	40246.3	43836.5	35993.5	33702	45183.1	44353.5	41627.3	35719	32479.8	43147.9	39661	44373.7	38663.5	35659.3	43194	41761.4	41084.8	34478.7	32584.6
P32854	S000005562	YOR036W	PEP12	13999.6	14600.3	16443.2	15834	16673.1	17649.4	16535.9	15383.2	19515.8	16099.4	15035.1	17593.8	15571.1	16252.9	14843	16399.2	17408.4	16449.5	17138.3	15839.3	15195.2	16385	15409.9	16183.5	17055.8	16060.3	16182.5	15253.7	18481.6	15226.6
P32855	S000006259	YPR055W	SEC8	118426	123665	123057	148003	147361	132239	138829	132718	148359	157622	118878	140909	122860	145717	151471	124931	122796	134602	151080	158339	130762	130548	128254	147919	145008	126737	131963	133880	144053	152693
P32857	S000001522	YKL039W	PTM1	159344	167129	163857	185012	197170	170460	176633	159732	180337	203470	163615	175339	168132	176909	188381	169731	177719	172498	174536	192601	179810	172117	172328	178666	168288	155664	165452	167580	162423	258869
P32860	S000001523	YKL040C	NFU1	241663	253144	246602	246975	215425	214813	240822	221355	222749	216898	254259	240378	239774	235942	211022	225089	233768	228849	238120	212205	233567	250832	253374	252288	214820	221085	234442	230517	231015	207575
P32861	S000001518	YKL035W	UGP1	1.35528e+06	1.37807e+06	1.33398e+06	1.76425e+06	1.78577e+06	1.54114e+06	1.62921e+06	1.53315e+06	1.76608e+06	1.73419e+06	1.37987e+06	1.51064e+06	1.44831e+06	1.67903e+06	1.77864e+06	1.47144e+06	1.687e+06	1.57287e+06	1.58572e+06	1.65755e+06	1.47392e+06	1.53192e+06	1.39512e+06	1.58627e+06	1.66449e+06	1.56581e+06	1.64521e+06	1.58397e+06	1.64359e+06	1.73289e+06
P32863	S000003131	YGL163C	RAD54	21672.9	21900.5	22607.4	19271.6	17356.2	20272.2	20007.1	20699.4	18858.3	17535.9	32599.2	22667.7	32399.7	16084.1	14325.4	24046.9	17362.1	19560.7	15162.5	14430.6	22904.6	21244.8	21859.4	20855.2	17812.8	20141.3	20237.3	20213.1	18050.1	16327.8
P32864	S000005897	YOR370C	MRS6	226982	229132	229006	201461	183358	233139	225917	228337	190503	189163	243075	226791	237582	195739	187808	233015	224267	218692	188997	183242	232171	224289	236991	198630	206926	240986	221637	211353	187236	184550
P32867	S000006153	YPL232W	SSO1	273038	282533	264567	321311	316755	285101	307138	297758	343071	348486	296712	296855	307114	326930	307661	270755	267723	316341	331785	312903	309813	295717	292323	339143	294823	276864	274470	299571	343694	321301
P32873	S000006036	YPL115C	BEM3	13846.9	15485.1	14714.1	13662.5	14851.6	17412.2	14918	17097	16946	13476.4	14528.5	15756.7	15636.8	13375	14423.7	16817	16337.1	16267.1	14241.1	14836.2	14793.9	16213.1	12443.9	15397	15661.5	15412.2	16109.3	15068.3	14385.5	15741
P32875	S000005722	YOR196C	LIP5	96903.6	92154.5	98338	59226.3	43949.9	76251.1	92469.4	82810.7	51104.9	51145.1	97912.1	90041.1	92851.9	50925.5	51536.6	93296.6	83256.8	82900.3	52901.4	47354.7	81810.8	76702.9	91341.1	67706.5	57693.4	77390.1	85164.1	76663.4	58516.1	53734.5
P32891	S000002333	YDL174C	DLD1	845388	728791	854884	906741	648721	849763	790704	884745	872387	709605	874789	719811	858397	903181	633957	849634	815808	882347	922307	652838	839685	751860	897960	848237	688959	882005	811174	887348	902095	626984
P32892	S000003931	YLL008W	DRS1	665084	695595	663293	454599	489712	588204	654102	623729	464841	495300	676163	683421	654881	457058	506974	630581	616634	609830	467571	485192	622368	648118	636742	562138	538773	597083	637320	610625	450045	483790
P32893	S000003398	YGR166W	TRS65	34375.2	33507.7	40312.8	42249.1	33267.3	33588.9	36392	34488.4	35568.9	35997	33916.6	34448.5	41689.1	35146.6	34675.9	34413.4	36227.3	39478.9	35729.5	33900.1	34486.8	32569.3	39181.5	43310.9	32204	33157.4	34865.8	35752.1	37795.7	36630.8
P32895	S000001664	YKL181W	PRS1	323921	319561	317053	285759	273267	312357	314220	312765	270924	284054	317144	322136	326350	279856	287274	327665	295478	306901	269976	281459	323274	311635	331452	303222	288266	325382	304325	308166	278401	253918
P32896	S000002488	YDR081C	PDC2	61991.4	65265.9	62204.5	62126.5	64369.4	61691.6	62215.6	61926.5	59794.5	66457.3	60546.6	68161.9	59755.9	63496.7	66426.3	59487.7	61939.1	59060.1	62955.3	66885.6	62198.4	61685.1	59606.4	63442.8	64032.2	63305.3	59269.6	62101.9	69215.3	64568.3
P32897	S000005300	YNR017W	TIM23	52394.2	45429.1	50696.6	31046.3	17478.7	43214.4	38605.3	47789.3	36248.4	21097.6	48534.9	41425	50893	35433.5	25623.1	38900.6	31743.3	44510.8	33118.5	23229.3	46827.2	40463.5	49078.2	39334.1	28766.5	36714.4	35912.3	38960.2	31146.4	23429.2
P32898	S000002838	YDR430C	CYM1	406607	433853	404721	452362	435129	400552	423458	394485	433990	418702	415924	452085	398658	422858	461781	399175	424769	400658	407096	422108	400935	441051	395777	431307	453587	409090	418356	389821	444081	438649
P32899	S000001191	YHR148W	IMP3	87058.5	92270.9	89287.4	66162.2	64194	78601.3	79874.2	81489.8	72168.4	72123.5	86378.8	81767.1	86134.1	66687.4	72282.3	86179.5	79028.1	78840.7	69557	73932.6	80458.3	80923.2	77135.1	78042.3	75658.9	83359.6	78532.8	79076	73323.5	73700.1
P32900	S000001192	YHR149C	SKG6	52923.3	53305.9	51439.8	18517.2	31678.9	42724.7	41453.4	51848.8	25015.7	33872.6	48990.1	46073.1	51955.7	24318.1	31309.9	42740.7	38410.4	53785.7	25344.4	32895	47593.8	40826.6	50283	33442.8	34007.5	41146	43205.2	43025.4	26021.6	29957.9
P32901	S000001801	YKR093W	PTR2	32972.3	25659.7	29085.2	5997.02	8433.2	20545.5	21533	16961.8	4614.3	7237.08	29375.6	27853.8	23789.2	5137.42	12683.3	24588.8	16530	13065.7	6675.02	6584.49	20448.2	16008.7	17421.3	10842.7	13648.8	16663.1	17131.3	14317.5	8045.94	10142.3
P32902	S000000996	YHL004W	MRP4	39822.2	39248.7	36207.1	31691.1	23286.7	32100	36098.5	36095.3	31360.4	21142.6	41232.4	33955.5	36110.8	30891.5	26018.2	35553.9	32363.7	36899.8	28086.5	23693.3	38835.1	36911.8	33748.8	33873.6	27017.3	37022.7	32167.7	36051.4	28189.8	21418.8
P32904	S000001190	YHR147C	MRPL6	26440.3	27268.3	28206.5	27797.2	26655.6	25293.1	25259.4	25858.8	26703.2	23633.6	26306	26784.9	25265.3	29655.6	25069.4	28798.6	25674.9	24476.1	33286.6	19776.8	24052.5	23727.7	25047.8	29884.2	30878.8	26138.5	27780.2	22903	30821.3	22728.1
P32905	S000003446	YGR214W	RPS0A	666074	629931	666187	523744	502914	580505	590048	617705	522116	494686	675002	611802	670521	522372	507485	601744	600616	600139	509474	495762	662504	602879	667393	547208	547589	598730	613258	602488	493966	480622
P32906	S000003892	YJR131W	MNS1	157275	159533	150366	176461	177343	160301	171615	155327	179008	181847	153928	172440	157149	169917	180246	161872	163562	174127	157592	177078	169064	164954	158410	169090	174627	160967	171066	167410	157256	179796
P32908	S000001886	YFL008W	SMC1	271908	274755	268653	260701	265985	268176	266433	273061	268457	285564	265671	261032	272377	267172	271941	268751	264921	282414	287445	262463	265706	258299	267910	278404	263586	273093	274116	287130	278973	267345
P32909	S000000376	YBR172C	SMY2	238987	239305	232110	185130	210970	232315	226519	236046	197019	215213	217616	215917	231713	200577	216870	232878	230603	227313	224229	210631	223782	221455	231358	215763	222122	226156	227540	229180	208474	209756
P32910	S000005286	YNR003C	RPC34	50594	49632.7	51381.7	39749.7	43916.3	45440.2	48249.5	47803.1	39820.4	44095.4	46636.2	45192.1	53598.7	49058.7	45564.4	43893.7	43289.5	41504.9	46342.9	45012.4	43130.4	45267.6	47640.2	44800.9	46325	48113	47242.9	46893.2	41745.4	48654.8
P32911	S000005188	YNL244C	SUI1	358317	341138	362442	333215	337855	329316	341766	333114	318226	349796	346317	336893	346827	329786	343593	351225	339449	345608	323289	340752	355889	337301	363097	343374	332780	344196	348028	338460	320561	334599
P32913	S000005658	YOR132W	VPS17	124408	135282	127885	140347	156261	138676	146735	141707	142452	159964	136175	137699	141066	148737	143484	136312	143789	141309	151915	130726	135242	141449	131242	145004	145744	139458	141631	141519	150719	143392
P32915	S000004370	YLR378C	SEC61	398620	408876	399652	423236	387413	426572	422519	383320	424268	392908	412661	427539	371116	431180	415782	410640	411317	377806	403979	406448	382310	423038	383854	384044	421311	408218	410783	415131	409012	447850
P32916	S000002700	YDR292C	SRP101	377818	385997	375659	357713	358475	371151	390658	375532	359846	374592	384756	391331	398240	345047	367745	365659	385450	384162	347088	360558	377456	388680	375899	367987	370091	373195	394600	386827	342258	366563
P32939	S000004460	YML001W	YPT7	431788	436654	428640	475711	437056	445553	455117	420945	465519	461838	418492	435578	420954	462282	467325	421555	452446	435796	462307	484096	435340	460363	433602	427449	451059	445509	453535	426609	458931	484622
P32945	S000006100	YPL179W	PPQ1	NA	NA	NA	NA	NA	NA	NA	NA	NA	NA	7808.76	8166.59	8992.06	7860.62	6341.43	7211.51	6346.44	6531.18	7391.61	6870.66	7170.61	7712.34	7019.36	8559.75	7326.13	6491.92	7044.2	6624.48	7013.33	6868.76
P33201	S000001492	YKL009W	MRT4	669243	707592	688550	549910	493652	557310	641668	586909	531303	495084	715419	708436	688978	508588	529010	612596	616901	559159	488538	503551	642249	668927	644543	573150	566413	584892	645020	588982	486659	524125
P33202	S000001493	YKL010C	UFD4	393005	423789	404825	421392	446148	421983	442234	413519	406920	457802	404551	438204	386520	432758	448361	417910	439221	397909	426689	439826	409328	441053	402988	400934	453929	424769	439457	431884	398409	446306
P33204	S000001496	YKL013C	ARC19	49986.8	53766.2	50607.1	68192.5	68644.1	56799.7	59949	54237.1	65961.9	68469.2	47017	53451	54624.7	65353.9	66482.2	56464	63641.6	59776.1	64010.7	65097.1	55092.6	54910.2	55145.5	66095.4	62445.6	57198.6	61188.1	52074.4	66515	64637.5
P33296	S000000902	YER100W	UBC6	16119.9	15136.5	14308.4	7305.67	8781.46	14140.5	14830.5	13443.8	7165.14	7177.49	19952.6	17531.2	17193.1	4807.69	6572.25	19168.3	13961.7	13134.6	5941.18	7864.86	11245.7	10891.2	14449.4	10747.6	8405.67	13977.4	13403.4	12829.6	7869.88	9688.78
P33297	S000005643	YOR117W	RPT5	762112	781460	745201	799316	815043	753953	809514	749667	802513	843746	776661	786087	781357	780556	849698	738837	786319	767896	760103	834812	780613	808954	758451	788620	788985	761893	799968	784367	774803	846729
P33298	S000002802	YDR394W	RPT3	609053	625812	587150	612037	628676	574069	604789	601934	632140	610984	602747	631511	620221	603647	620693	592570	625347	604035	580675	604438	612584	615923	616919	619876	588689	596833	621518	605371	619680	613149
P33299	S000001628	YKL145W	RPT1	903964	920583	883025	879247	911042	866167	896564	896456	905690	922898	869899	907758	893659	901278	930742	852223	918465	908073	914980	889504	888233	928540	862903	906714	914013	889960	931045	899523	912094	891520
P33302	S000005679	YOR153W	PDR5	1.02023e+06	1.22425e+06	982472	783420	1.84739e+06	905182	1.21173e+06	841984	807459	1.86671e+06	1.02531e+06	1.23163e+06	914489	836735	1.85674e+06	931016	1.07353e+06	894128	888076	1.73616e+06	1.09475e+06	1.17961e+06	978628	959612	1.54303e+06	916957	1.12927e+06	911726	858359	1.70203e+06
P33306	S000000969	YER167W	BCK2	3633.62	2890.26	3845.14	2008.54	2645.17	4011.23	3080.04	3434.65	1953.5	2424.74	4114.47	1890.53	3588.01	1458.12	2742.31	4638.91	3003.7	3988.41	2569.45	2606.72	4640.82	2829.08	3445.1	2267.66	3141.03	3183.63	2949.06	3809.61	1796.41	1405.48
P33307	S000003207	YGL238W	CSE1	452422	444915	468431	484880	456538	480466	484999	475469	480191	467862	471070	473893	461796	466570	479455	465850	457667	471484	457743	489593	448545	474025	473799	445764	474423	482087	485897	498442	447854	485959
P33309	S000004946	YNL001W	DOM34	69584.2	68978.5	76353	78011.5	73482.6	76286.1	79713.2	78704.1	78553.3	81061.7	70203.5	73460.6	72457.9	77549	85388.8	73619.9	76582.2	68826.7	83050.7	80495.3	73526.2	74175.5	73928.8	74626.8	77927.9	75847	81843.3	77972.8	70594	81785.6
P33310	S000004178	YLR188W	MDL1	76936.4	58896.6	76228.4	81295.8	48466.7	72259.5	53090	73359.5	74852.7	42073.3	60390.6	54006	62494.4	69204.9	66759.6	66704	58687.2	68485.5	73374	65104.3	70315.6	61464.8	71869.8	68411.5	59262.2	73763.4	55403.9	70208.9	68959.7	49225.5
P33311	S000006191	YPL270W	MDL2	150006	144852	165133	186660	140841	168317	142525	169888	173807	146378	161221	148070	160984	188808	145694	159526	150406	162781	170470	139002	160129	153195	167733	178215	141468	160695	137398	173923	178543	142260
P33313	S000000359	YBR155W	CNS1	295913	301254	295975	220970	235785	265302	260814	262975	237159	247944	279072	286842	286766	238058	250891	260519	274075	255134	238683	246656	281544	279433	272152	256867	260252	259528	264313	258179	243021	248049
P33314	S000001575	YKL092C	BUD2	48815.6	51252.9	51951.5	61970.1	58384.8	53912.9	55675	49753.3	60406.1	53653.7	50105.6	48794.3	47936.2	66518.4	62484.4	49840.3	52675.8	53983.4	57081.6	58071.7	50478.2	53460.8	52027	55597.3	56529.4	53841.1	52485	52168.2	61086.4	58069.1
P33315	S000000321	YBR117C	TKL2	208403	207715	200337	432136	463180	223570	233699	220280	419376	479050	230617	243881	232034	342838	555278	237218	232030	244470	316245	380127	267259	251133	231318	304418	461750	234367	225561	249226	352491	411337
P33317	S000000456	YBR252W	DUT1	443031	432421	425728	425148	443324	402856	443479	415412	445773	454184	445174	439522	447511	411307	468607	411616	447910	411545	395823	455673	445028	458829	434714	419070	432820	412563	447659	425350	408911	465189
P33322	S000004165	YLR175W	CBF5	1.42548e+06	1.38769e+06	1.33421e+06	1.05172e+06	1.00273e+06	1.1412e+06	1.2121e+06	1.16007e+06	1.0034e+06	977100	1.31576e+06	1.24128e+06	1.32657e+06	1.08525e+06	1.03877e+06	1.21256e+06	1.17146e+06	1.17727e+06	1.08199e+06	990415	1.28234e+06	1.25288e+06	1.31246e+06	1.2316e+06	1.06967e+06	1.16895e+06	1.21821e+06	1.19101e+06	1.02608e+06	945728
P33324	S000001574	YKL091C		111435	118333	109325	125060	128753	126653	131739	116243	128075	134050	101085	112778	103226	128361	157858	112860	127159	114644	134041	147363	99416.1	116642	105743	128344	132773	119123	128672	116046	135298	158503
P33327	S000002374	YDL215C	GDH2	613054	655785	672482	893886	925171	667587	684556	629771	827625	1.02645e+06	651763	695580	622707	876615	1.00063e+06	636698	673777	633865	786969	1.03177e+06	659887	737836	661548	760861	893259	656109	675044	643621	863901	1.05778e+06
P33328	S000005854	YOR327C	SNC2	215217	210854	215920	218896	232299	216133	218916	229208	249357	262572	217133	212257	244345	230133	226650	206789	219944	238326	231367	240276	233271	218868	228329	241440	223268	201839	219109	221282	246119	242555
P33329	S000002844	YDR436W	PPZ2	8730.64	8511.52	8378.56	10419	12840.6	9518.44	9105.9	9692.72	11358.7	11746.4	9998.71	7804.38	8181.98	10782.9	12464.7	8682.42	9000.55	10158.3	11441.5	12454	9595.59	9534.43	8466.4	11269.1	10062	8569.27	7875.6	7731.91	12944.1	13770
P33330	S000005710	YOR184W	SER1	873769	954033	972755	955488	1.02745e+06	870224	919985	894877	934091	1.13398e+06	881152	899147	878162	951085	1.09495e+06	884490	934919	897842	967535	1.16054e+06	867917	892091	914424	924811	1.01668e+06	917576	927331	917046	1.04051e+06	1.16657e+06
P33331	S000000811	YER009W	NTF2	333943	339992	312770	267446	300828	282555	323180	305607	270139	257459	294846	326205	354927	281452	275738	317762	298325	325422	266268	254750	338022	302745	337640	299346	303379	290013	318765	308702	252942	254582
P33332	S000000810	YER008C	SEC3	117108	115086	119067	115517	119240	116551	113816	116778	119725	127555	113793	116256	119302	115613	116797	108994	116002	118226	127685	128726	114311	119120	116362	117648	117796	118832	122980	112064	120677	124222
P33333	S000002210	YDL052C	SLC1	393718	378949	374313	421036	392226	411934	406938	386442	419669	379950	387170	400466	384991	394154	400463	404488	403798	390807	383469	413036	387146	399054	376926	374829	406118	415816	410692	422755	378873	409126
P33334	S000001208	YHR165C	PRP8	140083	148097	153904	161185	136094	144703	141109	132329	159530	147146	140547	149798	152234	148401	154808	144359	140250	142729	142963	146124	145638	151371	150543	148156	144057	140856	148893	141282	145031	150857
P33336	S000003375	YGR143W	SKN1	12061.6	11197.5	12933.3	15919.1	14866.5	12328.4	12339.6	12756.9	15037.7	14189.4	11886.3	11503.7	10874.7	16898.7	13579.5	12334.2	14089.3	12442.9	15799.1	15035.1	NA	NA	NA	NA	NA	NA	NA	NA	NA	NA
P33338	S000005187	YNL243W	SLA2	988044	1.01107e+06	952938	1.07134e+06	1.09156e+06	1.05914e+06	1.04616e+06	1.03414e+06	1.09258e+06	1.07399e+06	992832	1.04857e+06	995551	1.08834e+06	1.07625e+06	1.02713e+06	1.06935e+06	1.024e+06	1.05201e+06	1.04185e+06	1.01371e+06	1.0421e+06	1.01964e+06	1.08192e+06	1.03143e+06	1.04533e+06	1.03777e+06	1.03475e+06	1.08512e+06	1.06728e+06
P33339	S000003279	YGR047C	TFC4	89200.9	96087.4	93688.2	106565	102296	107300	107767	103081	101045	105162	100831	98881.2	98975.2	104550	102063	94253.7	97283.8	106348	100728	107394	97721.7	101793	99074.7	102297	98776.5	98729.1	101794	104034	105491	103856
P33399	S000002209	YDL051W	LHP1	505308	516053	513724	444203	435550	437163	462248	471305	436576	440354	494681	498786	504768	435724	434757	467920	486831	482434	427208	428272	490735	484917	496372	476035	453385	465641	466510	459011	448742	433417
P33400	S000001019	YHL027W	RIM101	1304.55	1088.72	1837.64	1114.61	1060.08	1740.24	1226.19	1506.02	889.016	1021.42	1825.19	1456.51	1268.52	843.562	720.385	1935.03	1398.76	1140.03	1102.61	999.771	1017.62	952.139	1218.53	1145.91	958.883	939.334	1121.26	1004.44	1305.65	1130.33
P33401	S000001610	YKL127W	PGM1	688354	630816	644603	699073	623725	701253	649617	643653	660425	585349	660005	648232	641620	669221	627355	691804	658679	674440	639343	610741	644663	661612	661358	657135	650172	675099	664465	668770	655877	608437
P33412	S000003239	YGR007W	ECT1	116523	119160	120615	104345	168595	108120	114164	111659	101955	132067	109506	121871	114957	114424	125484	111086	123897	117569	133078	115505	120627	121850	118051	109672	124412	116490	123700	123052	117599	114265
P33416	S000002666	YDR258C	HSP78	947002	1.01069e+06	978155	1.79454e+06	1.19087e+06	1.08997e+06	1.10641e+06	1.06721e+06	1.69287e+06	1.33063e+06	947335	1.0322e+06	983244	1.73135e+06	1.15784e+06	994190	1.18127e+06	1.09597e+06	1.75731e+06	1.33044e+06	998378	1.13569e+06	1.01638e+06	1.42795e+06	1.10602e+06	1.07096e+06	1.12931e+06	1.12691e+06	1.81352e+06	1.34606e+06
P33417	S000001515	YKL032C	IXR1	138760	139814	145261	147994	144793	140081	153152	161353	160889	155221	146207	143999	153793	145364	145172	137533	140270	158800	156476	159497	159630	148504	154842	154070	135149	140638	146722	151270	158101	143084
P33418	S000001688	YKL205W	LOS1	30896.5	32103.5	32196.9	31232.4	26327.3	31412.6	31256.5	28848.3	29640.7	28523.1	32974.6	32383.2	27681.1	32184.9	28080.6	33702.1	31713.4	27038.1	28184.4	28858.8	28233.2	28976.7	31174.3	29949.7	30708.9	33500.8	30232.6	31296.2	30347.6	27543.4
P33421	S000001624	YKL141W	SDH3	44497.6	44394.5	48161.7	47512.5	32211.3	35057.6	37775	37803.3	35395.1	27700.7	44000	39555.7	49853.2	45575.9	32045.5	40950.6	34850.9	39597.1	41260.2	24149.2	45588.6	42451.5	50009	42431.3	36029.7	39238.5	34519.2	37449.6	40222.1	23674.2
P33441	S000004527	YML062C	MFT1	94928	104353	91049.9	99014.5	102680	93048.4	94507.2	94579.5	99371.6	105523	91162	98679.1	94492.6	99147.6	97395.9	94829.6	98323	95830.4	101101	107974	94907.7	93203.8	98925.7	105095	95936.5	92636.3	100401	94346.4	104191	101854
P33442	S000004433	YLR441C	RPS1A	691201	639299	659932	519937	488791	572651	601781	598464	519875	478180	667156	617902	654726	515102	531032	606506	626702	589074	478531	480083	620581	604516	632825	533819	555912	614542	632678	618146	490357	477115
P33448	S000005571	YOR045W	TOM6	16953.7	13056.7	19205.5	12405.1	14837.9	13620	9165.74	13910.1	13499.8	8890.87	NA	NA	NA	NA	NA	NA	NA	NA	NA	NA	14373.5	9722.12	15312.3	15002.2	14388.9	16774.4	13306.4	11726.4	16721.3	7397.68
P33734	S000000452	YBR248C	HIS7	1.32555e+06	1.40988e+06	1.37807e+06	1.7443e+06	1.53601e+06	1.42653e+06	1.41933e+06	1.33308e+06	1.71378e+06	1.68732e+06	1.38489e+06	1.38644e+06	1.34402e+06	1.69162e+06	1.57311e+06	1.38331e+06	1.43351e+06	1.32103e+06	1.75415e+06	1.70631e+06	1.37093e+06	1.45404e+06	1.39693e+06	1.56917e+06	1.52624e+06	1.40713e+06	1.46831e+06	1.35468e+06	1.74174e+06	1.7301e+06
P33748	S000004640	YMR037C	MSN2	17859.8	16860.4	16902.8	10732	12487.8	13643.2	13483	15390.2	11534.6	11495.8	15240.4	15756.3	15827.2	12275	10847.2	14484.7	13829.8	18473.6	12094.6	11248.7	NA	NA	NA	NA	NA	NA	NA	NA	NA	NA
P33749	S000001545	YKL062W	MSN4	45399.8	44999.8	41161.9	28198.5	37477.5	45168.3	41073.3	46547	34550.4	34386.6	36967.5	43456.6	44548.6	32265.6	43300.9	37198.4	40457.2	42811.8	28789.9	49320	38218.2	35559.1	37904.1	38024.5	45133.5	43230.7	38721.8	41231.6	38361.3	38973.7
P33750	S000003934	YLL011W	SOF1	594318	595969	578364	492623	429227	537444	564707	538720	483463	431434	580817	598651	560073	473325	464376	559830	540967	520420	467785	467828	538987	571645	562851	503356	503445	557799	551345	539339	453080	466174
P33753	S000001764	YKR056W	TRM2	107816	104270	104995	98052.8	128968	97647.8	95553.1	103756	108122	113031	106765	105039	107692	108997	108501	102789	101821	95443.5	113773	108917	105485	109871	103925	107176	110971	109001	104464	97868.6	116241	97948
P33754	S000000375	YBR171W	SEC66	198011	197093	190498	173496	175921	172587	185484	192307	170816	173148	183009	187719	180473	179124	187806	169592	186767	176559	182066	194610	178737	185662	177591	198329	182782	176167	181829	181238	182228	189354
P33755	S000000374	YBR170C	NPL4	367504	395895	377839	420874	435689	368492	411117	365309	388288	444360	358923	400294	368346	411068	452247	354745	395353	375590	397377	467548	383775	406949	369067	407540	418490	376857	393291	382122	406122	443234
P33759	S000000455	YBR251W	MRPS5	59034.7	54205.7	63255.6	64372.7	47829.6	53831.7	49779.8	59176.9	61401	44821.7	57591.8	53189.5	58607.7	60439.7	50230.7	59343.8	53243	59170.4	57708.8	46229.4	56009.3	55034.8	57149.7	58863	53449.3	58903.9	51066.7	56490.4	63983.2	45721.6
P33767	S000000728	YEL002C	WBP1	511688	487233	524795	517610	450532	527510	511992	527349	514330	451276	507193	486552	512266	509331	476622	529218	493259	533986	482106	488950	503973	499274	516455	464412	501341	539997	518593	534080	492920	471247
P33775	S000002253	YDL095W	PMT1	525486	530908	516892	519492	547622	546635	560053	532536	519501	535710	527571	541494	513576	537306	560100	532170	552819	511593	522487	536031	530853	540753	506345	535344	543075	555096	553121	531822	523117	537531
P33891	S000003113	YGL145W	TIP20	51949.6	56018.7	51742.1	53025.8	58025	54687.7	61658.7	51143.7	53205.1	59031.9	55498.1	57342.8	48740.4	55256.6	51919.6	53890.3	56142.3	61006.4	56461.1	54252.3	59186.7	60946.8	56169.5	51975.1	54033	51818.6	58531.7	56838.8	49778.1	52211.3
P33892	S000003163	YGL195W	GCN1	3.09345e+06	3.09647e+06	3.15694e+06	3.18321e+06	2.93083e+06	3.11553e+06	3.23656e+06	3.02745e+06	3.12104e+06	2.94495e+06	3.2555e+06	3.27461e+06	3.0955e+06	3.08866e+06	3.03237e+06	3.09695e+06	3.20209e+06	3.02228e+06	2.87225e+06	2.97414e+06	3.07929e+06	3.26116e+06	3.13289e+06	2.95762e+06	3.12967e+06	3.15736e+06	3.28956e+06	3.18701e+06	2.89028e+06	2.96921e+06
P33894	S000005745	YOR219C	STE13	40589.1	45360.4	43069.9	47071.2	47079.9	42333.3	44376.1	43564.8	46403	52873.1	39277	43068.2	42882.3	45692.4	47218.9	43073.3	45644.8	45352.1	49450.1	51379.8	39412.9	42085	43000.9	44710.7	46565.9	45889.1	44509.3	45137.2	51102.2	50753.9
P33895	S000005430	YOL069W	NUF2	35341.8	35024.9	39011.8	39531.8	37420.5	40300.9	38674.3	38570.1	34473.2	38555	37474.4	37093.2	37976.4	45828.4	32059	41728	33439.3	37834.4	39629.6	35267.8	36985	36681.6	37298.9	36645.9	40616.2	40752.8	39147.5	38983.9	35944.6	33985.6
P34072	S000005020	YNL076W	MKS1	72936	71821.9	72997.6	75668.5	81059.2	72498.2	70275.8	74145.4	73266	77389.8	72018.3	68878.4	70080.8	74298.4	78295.4	70306	71230	74310.9	81771.5	81851.8	72169.7	69942.3	72700	80205	76184.9	70117.4	74159.2	74152.6	76612.5	77536.3
P34077	S000001898	YFR002W	NIC96	220413	233107	223427	255371	240416	233718	238413	229623	246329	255812	251826	267092	235484	266926	261920	220298	213786	209869	227560	228239	230302	246878	224225	238733	238836	238648	236861	237637	239077	252749
P34078	S000001626	YKL143W	LTV1	229446	241106	225995	136746	165787	176098	194687	204652	161563	177556	208949	223265	228268	150250	173975	190418	193182	209788	157130	168876	209144	209125	216429	187795	178458	192859	200951	184373	167655	155529
P34087	S000002812	YDR404C	RPB7	76031.2	74353.6	75365.2	82977.2	74848.6	76912.6	82216.7	77379.1	76497.5	76532.1	74431	72092.7	77137.7	76899.3	76321.9	77593.4	78002.2	73999.6	84350.8	82705.1	69846.9	72297.9	73007	77956.2	77823.4	75737.4	76593.6	76951.4	86271.8	89987.7
P34110	S000003690	YJL154C	VPS35	195851	206613	199321	236472	226910	227442	241670	212537	237914	241215	205994	209610	201119	240851	240643	206603	220846	212538	242140	245691	208442	219285	206140	218345	226874	222279	217621	224689	236505	250969
P34111	S000000001	YAL001C	TFC3	22669.8	23573.3	23680.1	23706.5	27870.1	27093.5	24150.2	27921	25618.4	26801.9	25165.9	24238	24319.6	24009.6	25094.1	24828.4	25519.3	25233.4	27772.8	26628.7	22576.6	25010	26321.2	25065.9	24172	29397.1	27122	25671.4	24724.8	22600.7
P34160	S000004732	YMR125W	STO1	621675	635691	622087	712233	639409	651622	650627	623249	710889	658708	653547	670608	616917	674722	675654	626842	649736	625663	658114	670068	634780	671315	631141	649404	652021	647735	664320	664285	665269	667141
P34162	S000001083	YHR041C	SRB2	141513	133419	136991	146338	135036	144758	151460	138656	139155	137261	145774	140142	135647	150699	140102	143888	135738	138824	141192	132554	140896	142665	142581	133629	140415	149132	145041	146595	139993	128493
P34163	S000001623	YKL140W	TGL1	184446	183670	187887	219539	200410	204320	198929	177388	205513	213223	175792	188646	172382	208523	226730	193238	187971	191698	205206	229330	183211	196409	161715	177758	217238	206840	206662	190879	214192	233604
P34164	S000003176	YGL208W	SIP2	130796	147733	123829	181858	170202	137728	136146	139392	162841	162332	139665	145760	137101	161300	152946	140478	145919	144092	156060	161365	143208	138885	139793	153658	150670	147250	145662	153263	153253	163104
P34167	S000006367	YPR163C	TIF3	1.46762e+06	1.4467e+06	1.43491e+06	1.20938e+06	1.22824e+06	1.25764e+06	1.28499e+06	1.35351e+06	1.26156e+06	1.24948e+06	1.44309e+06	1.37272e+06	1.4638e+06	1.22049e+06	1.19178e+06	1.32777e+06	1.35134e+06	1.40649e+06	1.23479e+06	1.18671e+06	1.44141e+06	1.35783e+06	1.45892e+06	1.34869e+06	1.22533e+06	1.28678e+06	1.33782e+06	1.35192e+06	1.27068e+06	1.16764e+06
P34216	S000000143	YBL047C	EDE1	2.05961e+06	2.05692e+06	1.96081e+06	1.89264e+06	2.30921e+06	1.91229e+06	1.84271e+06	2.06257e+06	2.12187e+06	2.17067e+06	1.84445e+06	1.96466e+06	2.15322e+06	2.07916e+06	2.12838e+06	1.73818e+06	2.02922e+06	2.15945e+06	2.27594e+06	2.02997e+06	2.13844e+06	2.0034e+06	2.07029e+06	2.32497e+06	1.97982e+06	1.81185e+06	1.95934e+06	1.97933e+06	2.20482e+06	2.00744e+06
P34217	S000000147	YBL051C	PIN4	158251	156712	160060	115578	132244	139684	142935	151210	118746	127929	148237	144579	162575	121015	128151	140570	137551	155876	133537	127936	156477	141741	156024	143256	140310	144503	132738	140671	127951	119722
P34220	S000000151	YBL055C		304826	297589	300943	336427	309995	315335	313433	306553	315994	318976	321870	310045	301632	319002	317282	309516	299090	311434	303487	326181	312788	319252	311954	303608	317694	317067	303979	311331	308357	325279
P34221	S000000152	YBL056W	PTC3	278424	278280	280197	307010	306288	290438	301284	283900	297536	317602	282439	290650	258466	308755	318902	286930	301955	290083	307595	296828	277170	280915	293101	312174	299269	295980	293632	302879	303252	292773
P34222	S000000153	YBL057C	PTH2	244113	256590	244613	242679	268124	250200	261917	248979	265688	274169	235361	245586	230564	250664	277185	247247	248428	250970	279911	296695	246959	252543	242021	260464	254344	243673	255425	258806	277486	275364
P34223	S000000154	YBL058W	SHP1	615793	621274	578457	552634	648497	572294	586379	605079	598220	646222	571843	591758	620209	575687	645051	564698	603098	607881	600992	641981	621196	607491	619752	627347	604817	577322	595581	608483	570213	613178
P34226	S000000157	YBL061C	SKT5	125340	123881	134027	97671.9	103950	110498	108524	119488	103104	102663	130157	116882	134192	99712.1	95123.5	118429	116988	121183	104664	94110.9	126508	125094	149400	108422	101655	115494	112188	133501	88720.5	82642.7
P34227	S000000160	YBL064C	PRX1	517029	572802	509423	815599	700678	570525	653908	560928	774668	702167	525471	605624	542501	758066	712437	555484	663374	576613	729001	679599	563882	637601	529317	687514	670615	567138	672498	557108	765961	716587
P34232	S000001669	YKL186C	MTR2	49408.1	45600.4	47631.8	44694.2	39743.2	44351.6	48616.3	47279.7	40825.8	39536.1	47474.2	48715.5	44834.9	41777.2	39271.2	46260	49071.4	47252.2	44044.7	39024.6	45592.1	48628.2	44276.1	47665.1	40645.6	48371.3	45426.6	46027.7	38385.6	42838.1
P34237	S000001662	YKL179C	COY1	243154	249706	237980	255633	293429	252084	249843	256374	267870	301312	247710	249587	267699	268787	266644	240205	245517	274636	278067	264551	253272	253935	258873	277461	255291	242611	250767	270518	270309	279712
P34239	S000001659	YKL176C	LST4	NA	NA	NA	NA	NA	NA	NA	NA	NA	NA	14231.1	14219	12498.5	16323.1	15279.8	14621.7	13533.9	12638.6	14018.2	16102.8	14293.5	15239.1	11555.1	15118.1	15465.5	15022.4	14500.1	13677.2	12834.4	14636.2
P34240	S000001658	YKL175W	ZRT3	50353.4	47497	44417.3	45929.7	88180.3	70710.8	65267.6	72385.6	63350.2	76252.2	51329.4	62467.3	60547.4	49259.3	79499.9	60273.5	64156	66275.1	51301.7	69812.4	60428.8	52655.4	53226.7	57512.9	74448.6	62564.3	60634.4	69817.2	52636.4	69971.2
P34241	S000001497	YKL014C	URB1	725966	741311	727591	652005	624702	712445	728106	691432	629226	620415	728071	743822	692313	647346	656667	698320	731199	676472	616760	657488	685817	730817	718074	666284	675005	705581	712993	715705	612963	652060
P34243	S000001500	YKL017C	HCS1	23716.2	21592.7	24856.5	29407.9	33324.8	27976.8	26537.3	24184.4	31895.2	34276.9	24340	27210.1	25477.7	27855.5	29995.2	26480	26562.8	26384.9	28572.7	33122.8	24743.2	25412	24983.4	26958	29620.8	27881.3	28400.4	28066.6	28938.8	29924.6
P34244	S000001584	YKL101W	HSL1	29352.2	22607.3	25672.1	14679.3	13823.9	24585.2	23010.7	23012.3	15079.8	14245	34211.2	18484	26933.3	15856.8	13398.8	24195.4	16216.7	30583.9	12975.7	16850.4	21750.4	18169.1	23529.3	19228.6	18464.2	21212.8	19569.7	20671.1	19196.6	16932.3
P34247	S000001582	YKL099C	UTP11	228166	230432	221908	179377	178495	200552	209320	212733	180684	186163	216344	226075	211798	176114	185973	221337	206089	206186	191106	183890	207448	218336	210942	188166	205411	221327	210951	208595	182325	177457
P34248	S000001583	YKL100C	YPF1	193327	196937	188800	250586	242041	204676	209957	195174	249098	251766	198059	211884	189300	246358	249982	201616	212982	197990	220483	250265	200555	212381	196360	220877	238086	211302	210673	202026	247253	243236
P34250	S000001588	YKL105C	SEG2	31581.3	33840.3	32879.4	25845.8	23367.9	30677.6	32477.5	28476.2	23905.7	23448.7	35318.3	33559.9	35440	26359.4	22237.1	30092.4	35297.1	30236.9	21367.4	19908.6	28715	29748.1	27955.6	26231.4	28657.1	29938.3	30287.8	29030	28849.2	24373.6
P34253	S000001593	YKL110C	KTI12	351097	369076	360006	327812	319811	345273	360151	336041	309345	326931	359318	356090	338159	321770	342187	347601	340145	326821	322182	348418	355770	364746	357767	307262	347992	352120	346819	347808	307396	331837
P34730	S000002506	YDR099W	BMH2	2.72419e+06	2.75384e+06	2.65367e+06	2.95952e+06	3.35767e+06	2.59966e+06	2.69071e+06	2.8421e+06	3.24132e+06	3.44268e+06	2.63952e+06	2.72406e+06	2.87913e+06	3.0093e+06	3.19723e+06	2.45345e+06	2.87464e+06	2.97087e+06	3.22012e+06	3.2647e+06	2.96896e+06	2.76025e+06	2.76473e+06	3.16734e+06	2.903e+06	2.62594e+06	2.78632e+06	2.8145e+06	3.2864e+06	3.25271e+06
P34756	S000001915	YFR019W	FAB1	44622.8	45342.5	46584	57650.7	49796.6	52068.3	50081.2	47207.2	53281.8	51078.5	62423.8	48033.5	52811.3	47340.8	49036.7	49066.8	48763.1	48195.6	45565.7	46997.6	46166.7	51107.4	48049.1	48950.2	49139.5	53761.3	48291	50165.7	54013.4	47804.9
P34760	S000004490	YML028W	TSA1	1.5409e+06	1.58805e+06	1.59289e+06	1.7568e+06	1.86584e+06	1.53398e+06	1.65002e+06	1.54543e+06	1.70084e+06	1.85476e+06	1.64887e+06	1.66336e+06	1.63623e+06	1.70357e+06	1.89912e+06	1.49054e+06	1.59919e+06	1.54106e+06	1.5727e+06	1.87926e+06	1.68268e+06	1.69611e+06	1.62667e+06	1.65663e+06	1.78446e+06	1.51838e+06	1.68152e+06	1.56828e+06	1.6171e+06	1.85324e+06
P34761	S000005141	YNL197C	WHI3	96173.9	96675.1	95784.4	74970.6	77785.5	91422.1	89054.6	91041	77007.2	75540.7	97887.9	94736.5	102733	70107.9	71271.4	96420.7	91679.6	102610	73872.2	70129.8	83039.6	85755.7	91250.7	86374.1	84524.7	90178.9	83147.7	92677.3	83922.4	82980.5
P34909	S000000870	YER068W	MOT2	378276	392117	364169	350587	329559	345532	367234	348997	330583	332938	363843	385014	377972	314357	335122	363805	381548	385555	318028	320318	355642	339827	359101	334799	336118	390407	388814	369096	344379	335937
P35056	S000002652	YDR244W	PEX5	20309.1	19492.9	18746.9	13125.5	10411.2	15610.2	18261.7	18394.2	13808.9	13047.9	18256.5	15868.2	17354	13426.9	11797.6	18597.5	19535.4	17616.9	14413.8	12745	NA	NA	NA	NA	NA	NA	NA	NA	NA	NA
P35127	S000003860	YJR099W	YUH1	49463.6	52859.2	56762.9	68546.1	76862.1	59052.3	49333.1	49645.6	60415.7	79138.5	53000.9	62027	53113.9	63659.1	66092	55732.7	62336	60784	56176.6	62378.1	55077.4	58905.3	59086.6	68072.9	61333	55668.2	58967.5	53989.3	60266.9	64369.2
P35169	S000003827	YJR066W	TOR1	61521.5	62405.7	60213.2	67662.6	70145.8	62909.1	59110.9	60641.8	67808.2	70734.9	66599.8	62403.7	61354.7	64561.8	65859.5	66265.5	66108.7	63631.1	61280.7	64161.9	61134.9	68853.2	61088.1	56041.9	70928.5	66919.1	69255	64891.6	61112	64408.8
P35176	S000002712	YDR304C	CPR5	298895	289432	297525	355362	358351	317777	321398	313326	348555	389079	303483	312865	327799	314515	369473	311013	334731	329382	308938	371383	318900	338800	311919	321358	348042	296895	325043	327415	311684	398673
P35177	S000000285	YBR081C	SPT7	111939	106761	109514	94316.7	105111	117148	103584	111154	113114	134839	119198	109533	121261	96071.4	107401	97581	100374	120182	105673	131506	112174	107673	110485	109682	114307	103905	107671	109165	121132	111019
P35178	S000002494	YDR087C	RRP1	111714	113776	117103	104503	98598.4	107789	105889	104776	102429	94133.6	109871	110542	105711	102419	101592	117412	109462	99247.7	104940	98863.1	109104	109851	116413	105544	105007	109491	104045	109830	102330	91946.6
P35179	S000002493	YDR086C	SSS1	631469	586643	597464	494225	487269	507461	480436	555596	533382	491577	639355	554168	621433	518114	458754	508945	508554	585320	521654	457524	599286	531680	605450	540357	498477	519132	523553	551818	534026	474055
P35180	S000003314	YGR082W	TOM20	216864	192137	209226	177878	124772	188836	171414	200176	170281	122912	210144	179664	215462	175437	118131	207286	175007	210041	189659	107522	209589	178850	211619	182543	142861	203921	169251	204246	164213	113461
P35181	S000004160	YLR170C	APS1	64897.2	62804.7	62886.8	70957.3	66366.7	62026.2	66565.4	61713.1	62831.7	66869.2	65741.1	65972.6	61111	67717.5	65368.8	60749.8	69311	61657.9	63499.1	66958	68598.1	65681.8	65427.6	65758.7	68357.6	63857.5	64638.9	60607.3	63929.5	62140.1
P35182	S000002164	YDL006W	PTC1	73630.8	64082.7	73136.3	79261.4	60058.5	66504.9	67473.3	64573.1	73552.2	58628	70145.7	64406.8	56876.7	96660.7	77174.3	62184.5	60535.9	48350.9	57565.8	102413	65055.4	63232.1	64991.3	72973.5	70733.9	67552.2	61913.8	66802.5	68849.3	78785
P35183	S000000165	YBL069W	AST1	37912.7	39451	42476	41919.8	38566.4	41430.5	38635.4	36138.1	36456.6	36110.4	42759.8	35804.6	36286.4	39377.6	41159.2	42068.1	35032.8	38220.1	39185.3	39454.6	38986.6	39284.4	36339.2	35011.8	42937.1	42269.3	41144.6	38087.2	38615.5	36665.5
P35184	S000001451	YIR012W	SQT1	239532	248257	241885	226647	218631	216035	243821	215558	226480	228545	239532	247744	221405	230638	238736	224753	234013	208263	213003	248155	223146	237443	237823	219576	237205	228848	248070	224118	211156	246586
P35189	S000006050	YPL129W	TAF14	547266	567890	530741	563828	578644	545778	553669	553869	597589	580123	518012	527010	543317	599306	583606	526111	585906	537240	662269	548790	553347	542028	547122	579180	546167	550892	569645	566451	621816	567290
P35191	S000001878	YFL016C	MDJ1	282059	290266	286034	325358	331788	272682	296864	281930	327396	365782	279371	286530	293259	297159	343567	279063	282413	309486	314649	375794	293698	299523	289621	315079	313176	279665	286802	294568	319498	378529
P35192	S000004623	YMR021C	MAC1	12069.5	12899.8	11877.8	8309.89	8465.63	11255	10763.6	10389.2	7973.56	9913.86	12320.1	13734.1	10381.8	8077.45	8222.92	12950.4	10957.2	11599.4	8196.06	8076.14	10818	11856.5	12251.5	10361.6	8888.99	9687	11206.7	10283.4	9179.1	7760.87
P35193	S000005442	YOL082W	ATG19	34474.8	37715.4	32696.4	17334.1	26121.7	37017.8	45176.6	36004.5	19162.1	24075.3	38107.1	42133.9	38094.8	17844	24078.1	42658.4	37622	29392	18771.1	22755.5	30867.2	29979.7	26928.8	28637.3	29065.7	35282	35734.4	32405.3	23156.9	26958.3
P35194	S000000100	YBL004W	UTP20	571464	558967	562980	528874	493307	575610	576394	533704	525690	499693	603140	582905	546674	515694	505669	560893	547782	539655	491545	534070	560686	580690	566479	508236	536726	571078	566115	575226	482709	503734
P35195	S000000097	YBL001C	ECM15	24070.5	26412.4	27663.8	24784.2	42427.5	25159.7	23053.2	24916.6	27222.7	35723.2	22033.2	22728.8	24155.5	33272.3	36475	25843.5	26263.7	26365.5	35177.5	28593	23314.2	24978.6	24464.2	28165.7	34736.9	27248.6	26959.5	24372.4	36259.5	28222.6
P35196	S000000206	YBR002C	RER2	34601.6	36087.4	35675.3	35210.4	34908.1	37048.6	37172.9	34987	35830.8	33856.7	39854.4	33844.4	37786.2	34280.2	33902.8	36519.8	35570.3	36243.8	32768.1	35071	36210.2	34788	34995.1	34024.3	36963.4	35675	37440.1	34311	36021.3	34891.6
P35197	S000002385	YDL226C	GCS1	782169	809211	768997	658589	683104	740693	744024	778073	703578	677470	760006	749128	777731	692324	687779	733074	767990	770458	742134	659183	777266	751174	755597	746952	688297	749293	723528	760184	717401	696222
P35202	S000005669	YOR143C	THI80	39659.6	37195.3	38215.5	40379	45500.1	43814.3	38152.5	39471.2	43263.4	43524	40733.6	40070.3	36328.7	42655.1	39391.7	44021.3	46727.7	40239.1	37608.8	41598.6	36591.2	39780.2	36352.1	38599.5	48067.1	44225.4	45828.9	35674.4	44125.7	41252.5
P35206	S000000240	YBR036C	CSG2	59971.9	59126.4	53428.5	37704.6	52386.6	60202.2	65686.9	50859.7	38776.9	44708.1	56672.2	61322.1	52690.6	35395.5	48198.2	57932.8	59777.6	57390.3	37358.4	56230.7	NA	NA	NA	NA	NA	NA	NA	NA	NA	NA
P35207	S000004390	YLR398C	SKI2	471638	487371	475725	466177	466059	557623	469241	576590	426651	453556	478117	504488	495781	471738	492028	475670	484903	493054	452326	485767	483223	488959	485548	490802	497445	474633	490604	483642	479948	477421
P35691	S000001539	YKL056C	TMA19	1.99257e+06	1.88573e+06	1.96212e+06	1.625e+06	1.407e+06	1.71727e+06	1.74578e+06	1.84801e+06	1.56396e+06	1.37222e+06	1.96275e+06	1.78456e+06	1.94673e+06	1.59705e+06	1.44422e+06	1.77869e+06	1.75646e+06	1.83636e+06	1.54205e+06	1.43984e+06	1.92477e+06	1.76195e+06	1.87014e+06	1.66317e+06	1.63425e+06	1.77423e+06	1.72516e+06	1.75399e+06	1.51365e+06	1.49447e+06
P35718	S000001627	YKL144C	RPC25	54533.5	56777.6	53797.2	48810.2	45688.1	56828.8	54241.5	52398.2	45208	47582	51766.6	53485.8	54664.3	46258.5	49774.6	55892.9	56322.3	57151.5	41818.5	49235.5	50789.9	53612.3	54177.9	52402.9	47916.2	54127.1	55480.1	53235	48379.2	45630.3
P35719	S000001625	YKL142W	MRP8	479677	485512	457065	569080	728042	510187	502736	524706	628287	767914	450168	479596	496448	612202	712173	459496	538497	541917	651012	702288	549925	515283	484063	587301	619139	490997	533086	510031	651696	687866
P35723	S000001548	YKL065C	YET1	445966	463343	446211	498789	542424	432196	459467	471404	521383	527627	439746	469670	470548	497320	534798	415561	477815	483124	490589	528214	469750	473128	439789	490202	530901	453348	452713	506444	480865	526453
P35724	S000001547	YKL064W	MNR2	31397.9	32885.6	34379.4	40197.2	34580.9	36702	32477.1	39127	39095.9	34300.3	35319	37187.1	34208.8	34202.5	37172	34722.3	34840.6	33610.4	34020.6	39208.7	32653.8	35627.6	36549.9	33993.4	35303.2	34672.2	36976.4	36397.1	37871.5	34129.1
P35725	S000001546	YKL063C		171913	184455	175014	140869	189450	167105	160655	173596	170794	198338	165647	167205	203644	141427	159269	158712	169309	201152	190602	178765	178891	166322	189408	194135	158759	158044	162326	160355	190923	177434
P35728	S000001542	YKL059C	MPE1	70022.4	69313.7	67658.4	66196.9	74999.7	71417	72129.2	73919.2	76400.2	93631.6	71566.9	76379.8	75420.3	68083.8	77761.2	71137.9	72474.1	70265	74406.8	75604.6	68947.9	71867	78137.4	76635	75755.5	75519.4	74315.3	69277.3	75262.3	68975
P35729	S000001540	YKL057C	NUP120	190623	194927	185187	223593	199332	212491	214595	201305	216218	205622	199846	201618	194957	217718	212762	200198	206942	195594	201907	210312	192701	195117	197552	204723	209595	213069	198014	212919	204709	221459
P35732	S000001537	YKL054C	DEF1	797972	819028	773015	547576	636319	648194	670083	738412	618338	623938	729313	721493	793118	633316	626648	652015	698411	769386	674085	556664	776818	724061	761100	737887	634430	640623	691622	698540	645650	567290
P35734	S000001535	YKL052C	ASK1	7322.77	10777.1	6049.18	3756.9	7091.5	8526.21	7788.63	6352.51	5600.75	11785.7	6655.15	6017.44	6695.87	7683.8	6994.72	7456.13	6218.27	7841.21	10242.7	6623.08	7297.72	7252.59	6496.17	8720.75	6276.52	5834.28	5675.42	7069.13	9435.55	6788.63
P35735	S000001534	YKL051W	SFK1	47497.5	45717.5	53366.3	74034.4	58870.8	54277.8	52429.4	54858	73400.5	69895.6	48630.4	47901	50422.7	73186	61964.6	51580.2	57071.3	54861.8	66626.6	70963.1	48435.9	48773.9	54637.4	56795.3	61174.8	53854.8	53528.3	55190.2	72160.2	79638.3
P35817	S000004391	YLR399C	BDF1	387653	371507	378753	398456	416366	384648	359017	405888	406883	447091	363476	374114	383371	413655	412155	362554	370674	413695	428151	436253	378383	387598	375515	426161	406585	361165	392284	371018	420649	455278
P35844	S000006066	YPL145C	KES1	1.07635e+06	1.06184e+06	1.04916e+06	1.08043e+06	1.05255e+06	1.06551e+06	1.1284e+06	1.06939e+06	1.05326e+06	1.08e+06	1.10371e+06	1.06445e+06	1.05287e+06	1.06716e+06	1.07019e+06	1.10135e+06	1.11436e+06	1.10428e+06	976017	1.06696e+06	1.07049e+06	1.09289e+06	1.02826e+06	1.0155e+06	1.10681e+06	1.09206e+06	1.11877e+06	1.08537e+06	1.01684e+06	1.14201e+06
P35845	S000000081	YAR042W	SWH1	322970	323860	305653	347712	347040	332459	310392	318295	333307	353588	310897	302221	303411	365093	348262	309440	323764	311109	379762	348172	326629	316894	297247	345059	339727	327338	317431	317870	361223	361011
P35996	S000001653	YKL170W	MRPL38	46192.4	43762.8	48332	48338.6	36605.8	47687.9	42830.7	50161.3	45317.1	31386	49420.6	39838.1	47279.8	51192.8	37664	45585.5	41940.8	46588.7	43627.6	36091.8	48534.6	44845	49269.7	44601.8	39290.8	47466.7	40311.7	50589.6	43787.5	31836
P35999	S000001617	YKL134C	OCT1	27565.8	28537.2	27581.2	30159.9	27502.7	30019.5	30815.9	29122.9	29028	27330.8	28441.2	30537.4	32675.9	30258.4	27085.6	30988.3	28545.1	31160.9	26287.9	22888.9	29714.1	28774.9	28009.3	30061.1	30165.8	29580.1	27118.9	28417.9	28324.7	27069.2
P36000	S000001618	YKL135C	APL2	172298	182003	183218	178715	181130	186796	186230	173736	173789	181334	163060	174300	165210	192297	208570	165116	167684	169587	187269	214183	164648	185724	172098	176990	192213	179903	177916	186543	173955	197382
P36004	S000001651	YKL168C	KKQ8	67016.3	60018	58148.3	84821.3	80628.9	62927.9	64746.3	63451.7	90007.2	85823.4	55029.1	58835.4	61034.9	88824	84522.9	61540.7	70213.2	63350	93318.8	84721.6	70058.7	67782.2	61250.1	78594.1	75267.4	65375.1	66902	65883.7	84767.3	77503.3
P36006	S000001612	YKL129C	MYO3	632886	659112	637404	830245	837825	695751	732887	705134	810702	827031	683329	711179	682726	781585	815625	679711	724303	709567	746883	807936	655747	686641	642352	775576	788936	682924	725477	692701	846492	904654
P36007	S000001701	YKL218C	SRY1	40151.4	45163.1	49813.3	59134.8	61119	45639.1	46762.6	51037.3	59203.4	69785.7	39015.9	43463.5	44338.8	62127.6	65645.5	43090.4	45120.9	50804.2	65955.8	74291.3	45155.8	50275.6	47285.9	54924	56675.5	41608.1	47634.3	47423.4	67619.8	69921.2
P36008	S000001564	YKL081W	TEF4	2.58492e+06	2.59948e+06	2.49278e+06	2.27976e+06	2.00146e+06	2.35469e+06	2.63309e+06	2.31093e+06	2.19963e+06	1.9319e+06	2.6414e+06	2.6522e+06	2.45227e+06	2.1674e+06	2154449	2.4451e+06	2.5333e+06	2.30772e+06	1.98658e+06	2.04195e+06	2.48878e+06	2.60628e+06	2.48625e+06	2.20357e+06	2.26655e+06	2.43012e+06	2.61774e+06	2.42715e+06	1.94898e+06	2.00601e+06
P36009	S000001561	YKL078W	DHR2	121658	133206	128540	116590	120547	126280	127742	126345	113700	124048	126484	124286	148191	108327	119513	127969	128623	141995	107707	110886	89861.7	87970.6	184816	186400	106334	121514	128803	142130	126657	106373
P36010	S000001550	YKL067W	YNK1	418428	418750	407613	479111	529379	444992	461520	443837	488206	547491	402502	430801	419036	494924	553224	413066	458379	442263	475488	557347	444674	431595	416801	476907	511580	406395	462643	438813	512384	557278
P36013	S000001512	YKL029C	MAE1	1.33091e+06	1.34303e+06	1.35667e+06	1.36642e+06	984388	1.25653e+06	1.33242e+06	1.2653e+06	1.34971e+06	1.06683e+06	1.37332e+06	1.27643e+06	1.29032e+06	1.34892e+06	953472	1.32661e+06	1.3575e+06	1.25083e+06	1.41368e+06	1073517	1.23475e+06	1.27516e+06	1.28603e+06	1.34422e+06	1.08542e+06	1.26194e+06	1.33225e+06	1.28239e+06	1.43585e+06	1.13589e+06
P36015	S000001679	YKL196C	YKT6	720189	715359	703341	660209	678785	697989	743118	681540	674688	662707	730113	757004	717559	639600	681572	704706	734491	700524	612953	667785	728883	734096	707085	667148	681381	716851	741147	704066	628502	662182
P36016	S000001556	YKL073W	LHS1	471555	488985	461356	485365	546617	488159	502532	477434	489909	526318	685973	456341	430413	489091	523435	449391	475902	459493	497939	504947	487005	485930	467700	519489	514619	484243	499536	480532	494937	521783
P36017	S000005615	YOR089C	VPS21	249979	234011	256869	257421	257587	256635	261434	255828	261715	272264	243781	247433	238222	257845	293574	248162	254350	253054	247007	284095	245895	243045	258979	247516	266376	258464	248162	261068	260611	284264
P36018	S000001722	YKR014C	YPT52	543247	581985	555977	585216	669534	582342	612828	593127	592693	692610	535868	563273	592964	575401	680421	555433	596640	621865	607106	682683	589411	582684	584974	586523	625135	558012	603511	594423	606752	697456
P36023	S000001772	YKR064W	OAF3	42085.9	45633.2	45880.9	38279.9	49159.7	46237	37897.4	44028	34960.7	41284.4	37898.4	38552.8	33912.3	41871	47402.7	44787.1	42184.4	45553.2	44754.4	49028.7	37621.2	45328.6	34151.2	41359.2	44474.7	42139.7	41356.7	38674.8	51232.1	50203.2
P36024	S000001780	YKR072C	SIS2	203259	200603	225778	255271	223561	203144	210255	210902	238866	231540	213100	210076	205290	268810	228733	185804	202380	207638	252511	235179	230709	231179	220225	224159	214024	215547	211383	220658	231083	207481
P36027	S000004324	YLR332W	MID2	42359	42769.3	46228.8	43112.1	39915.6	40921.5	40212.5	42674.8	42005.4	41758.8	48037.1	42384.2	45629.5	49566.7	34529.1	39926	37018.8	41322.5	52308.8	35021.2	46065.1	39217.9	39641.8	47590.7	40292.8	40401.8	40190.5	44306.5	42695.2	42282.1
P36036	S000001697	YKL214C	YRA2	45212.3	47057	47322.1	50422.8	52877.6	49500.2	47218.5	50934.5	50181.9	56445.4	45726.5	43753.2	47808.8	50411.5	50694.8	47506.1	49116.3	54786	52825.8	55085	53372	50203.7	45173	52262.1	53010.8	44422.7	48079.1	48865.2	50996.7	51296
P36037	S000001696	YKL213C	DOA1	409782	411897	414975	513428	477091	462712	456818	448444	501944	494889	404965	433608	410400	487510	496211	436700	447194	475907	479011	520641	439490	435061	421508	455904	459680	455775	450961	475073	485289	525862
P36040	S000001689	YKL206C	ADD66	33761.5	30249.2	33224.1	42805.3	32480.7	35495.6	36941.9	33400.9	36692.5	35895.3	33794.1	31166.8	33828.8	40537	34310.1	34553.1	32782.3	34053.9	37252.4	38378.3	35057.8	32877.5	32383	36793.6	35515.8	32969.7	31559.3	35371.5	39357.3	38342.8
P36041	S000001687	YKL204W	EAP1	208155	216317	207371	202740	237962	201246	205188	215517	216243	246861	212134	218848	217833	193488	215344	227115	222730	235406	210025	203091	223294	200745	221607	219187	220191	213829	218414	220157	214555	209934
P36046	S000001678	YKL195W	MIA40	656201	693784	621846	582370	565435	529864	587245	686737	716555	650686	604321	618640	719393	621632	541731	544996	585547	767845	788085	530928	674544	637451	700538	816482	501945	528837	595061	606962	775445	529575
P36047	S000001676	YKL193C	SDS22	291655	299775	279881	391583	442507	323979	332956	313619	400727	445928	294650	323576	300658	369530	416417	324400	346575	316482	386687	422587	317160	330081	297491	342884	384747	326673	353023	338452	392435	423806
P36048	S000001656	YKL173W	SNU114	135523	138006	141382	153863	155598	147381	152839	142624	154292	156734	144578	148421	138961	152499	151135	142131	143030	148685	149671	158343	140255	144107	142713	146935	148361	148637	145475	153227	153154	159384
P36049	S000001655	YKL172W	EBP2	658746	672677	653015	435131	508509	498946	536903	565723	465630	504009	602494	589335	635652	482585	501733	551640	567966	560481	500898	473507	630676	579193	655408	558430	499941	527782	547521	547154	484955	463144
P36051	S000001648	YKL165C	MCD4	104008	102569	103651	121503	138305	117750	111975	114978	122831	138077	104241	113870	108037	126207	135560	110263	115649	113969	115789	129697	113379	115008	106520	116733	128099	112105	115224	117895	121567	128113
P36053	S000001643	YKL160W	ELF1	76365.5	74538.3	86840.4	81578.8	75100.9	72585.8	75628	72949.9	79823.6	70813.9	74043.4	71871.4	75782.1	74666.1	78219.5	74670.9	78627.6	75546.3	81655.1	80501.7	79859.6	76741.5	78198.7	79315.2	72983.6	80760.3	79441.6	76135.5	77191.6	67074.2
P36054	S000001642	YKL159C	RCN1	25842.1	27429.9	29267.2	39224	30872.2	37601.2	26876.2	36108.4	32393.5	31217.8	24976.2	27487.1	26152.6	37786.9	33541.9	31828.8	31854.2	29416.8	40527.1	34055.3	32157.5	29341.5	32863.4	32749.2	32491.8	31329.8	28948	29473.6	28836.5	36188.6
P36056	S000001638	YKL155C	RSM22	22192.4	23086.8	23922.4	22694.3	21394	25928.5	25515	25340.3	24692.5	25048.4	18447.1	19084.3	18024.6	28714.1	27736.2	23611.7	24829.8	19547	43358.3	24959.8	24717.5	24362	26549.2	22391.2	23302	25161.5	24457.9	24135.1	23968.6	20279.6
P36057	S000001637	YKL154W	SRP102	166167	167493	167980	161344	155750	191341	162859	211340	153764	157466	166917	162786	166568	164945	156813	161788	161744	200756	150853	202025	175846	170447	164839	162778	171500	165758	162669	177083	173348	169895
P36059	S000001634	YKL151C		500725	549854	498150	877986	1.35139e+06	592446	656941	563002	920564	1.43862e+06	522361	602256	511147	859418	1.40737e+06	541588	678026	578489	851973	1.34236e+06	618303	651232	488794	758771	1.17389e+06	547955	668095	579740	901096	1.46908e+06
P36060	S000001633	YKL150W	MCR1	329074	333869	323868	483733	329698	356899	373665	346874	453198	294799	319888	347685	332587	485181	331203	330750	379393	347965	432649	312386	330103	369634	333151	406263	334638	348178	372640	361315	452724	311147
P36062	S000001629	YKL146W	AVT3	42817.2	46168.7	40214.6	24952.4	29583.9	32441	35679	36953.2	32931.4	28255.7	40497.7	38106.2	42503	28705.5	30081.6	30886.6	33256.1	39351.8	32852.9	30995.1	41692.4	34363.7	41381.8	32501.3	33011	33336.8	30294.7	36093.6	29728.3	33618
P36068	S000001613	YKL130C	SHE2	26564.6	28231.1	24537.4	27944	25982.7	29542.4	35107.1	28068.1	28767.7	26731.8	NA	NA	NA	NA	NA	NA	NA	NA	NA	NA	25880.4	25855.8	26075	30125.4	25811.8	27173.9	29780.4	28319	29206.1	32384.9
P36069	S000001611	YKL128C	PMU1	205483	210348	211631	219063	206268	204929	200498	198300	214900	215064	205666	201170	203460	218456	210356	203142	202071	211469	212632	218059	209828	215316	199755	208805	211111	221486	210384	207012	220128	191126
P36076	S000001571	YKL088W	CAB3	198605	206576	201331	177147	227959	184804	177935	208239	203561	226802	175120	179827	197934	216621	215537	183796	188968	208672	244667	204543	207225	197672	203737	216255	193149	193394	193285	202521	219821	188471
P36077	S000001569	YKL086W	SRX1	29519.5	31177.9	31375.1	45417.8	41729.6	33980.3	31746.9	30652.9	43265.4	40156.1	NA	NA	NA	NA	NA	NA	NA	NA	NA	NA	31322.2	32272.2	32409.1	42039.3	34341.7	28990.3	33254.2	37864.3	39464.9	45989.6
P36080	S000001565	YKL082C	RRP14	398115	402569	387786	288327	352283	354865	345922	369316	305324	348020	356956	353970	366768	340785	327480	361144	362599	365713	395406	310466	368339	365544	362573	345207	359539	361497	354653	354933	342212	335406
P36081	S000001560	YKL077W		482923	498722	487436	463603	482229	462151	501661	471797	469618	485588	502984	491754	474741	458250	505383	468277	496361	474727	442371	493103	491547	501420	480934	449929	495458	476056	490259	492339	456658	491977
P36084	S000001557	YKL074C	MUD2	52413.8	51633.9	52592.5	48302.6	51159.8	53453.4	51354.4	48632.6	47563.9	47942.9	51096.5	53583.4	47166.3	53728.1	54283.4	50681	49704.6	45807.2	49354.2	50058.2	52796.5	55343	52301.1	45644.1	50873.1	48894	49613.7	49066.2	51881.2	49464.3
P36088	S000001552	YKL069W		157440	154514	160060	174020	168834	157605	163264	157004	168569	174599	150939	158075	150343	158844	171595	168538	162230	164938	174118	177285	162573	168878	156529	165580	163304	165944	161459	166031	159132	171176
P36090	S000001530	YKL047W	ANR2	26665.4	24477.5	25182.1	31712.3	29412.4	22782.8	24892.4	28585.9	31381.6	28626.2	26480	25767.6	27406.6	27516.4	27910.1	28422.4	27319	28299.2	26176.9	27079.8	25321.2	26197.3	24325.3	26559.1	28590.2	28104.5	27616.2	25517.4	29101.1	30983.7
P36091	S000001529	YKL046C	DCW1	22536.9	23598.1	25667.3	23390	27491	27179.6	25963.8	27307.6	27242.3	30116.5	20582.3	26073.8	27536.5	25630.1	26478.7	26296.6	23572.7	26620.4	29053	29184	NA	NA	NA	NA	NA	NA	NA	NA	NA	NA
P36094	S000001525	YKL042W	SPC42	35829.1	38707.2	34181.7	32748.1	25983.3	30312.2	27111.9	33667.8	31097.4	26685.4	28854.3	41538.2	34167.5	37663.6	25840.8	30048.2	29899.1	34593.8	31447.8	23805.4	33588.1	28166.1	30181.9	32192.4	28482.9	35327.6	30542.7	31173	33509.6	30959.6
P36095	S000001524	YKL041W	VPS24	32604.5	33714.9	35222.6	29606.2	37772.6	35161.8	35090.2	35328.4	29620.7	35482	31644.6	31784.7	32029.8	33595.9	38507.4	32826.6	37330.7	36921	31455.4	33704.7	32972.5	33968.9	35620	36157.5	32442.1	31048.9	33422	34185.2	34648.4	34376.7
P36096	S000001517	YKL034W	TUL1	38776.6	38705.4	39022.9	37280.9	43517.1	36127.6	40369.2	33947.9	35010.7	45204.7	48958.9	43895.8	41303.7	30507.2	39949.8	38194	38216.9	35409.5	29768.5	44801	35202	39773.1	34805.8	39399.4	40366	36604.9	36548.1	36064.5	37919.9	52596
P36100	S000001511	YKL028W	TFA1	114862	113952	105048	60109.1	109724	83951.1	69261.2	104962	80519.5	78924.8	NA	NA	NA	NA	NA	NA	NA	NA	NA	NA	89574.9	89197.3	89034.6	84831.1	90157.2	88520	92970.2	97350.6	89582.4	92355
P36101	S000001510	YKL027W	TCD2	237878	214197	240897	246413	162325	243698	226548	238170	238266	166202	249958	223101	242758	237816	160054	249785	211062	232282	234187	172805	231983	214257	240889	220916	185526	247281	215114	242779	223858	186937
P36102	S000001508	YKL025C	PAN3	107605	114510	121448	121510	118831	114570	120129	109428	123825	119501	116783	122951	111161	119025	127093	110871	118398	109357	110743	125615	113694	116025	115073	116447	122435	114097	111385	117127	116536	132227
P36103	S000001506	YKL023W		103057	107547	101593	106243	115271	95233.4	100947	101144	110078	120609	89667.7	101600	100766	117084	119353	94044.7	102749	103076	116769	119606	102010	104342	103223	114307	102156	97585.3	104115	100511	122841	113771
P36104	S000001501	YKL018W	SWD2	90072.6	92603.2	86829.6	100038	94716.8	94162.7	97397.7	93476.9	90502.4	97932.1	100227	89262.8	79241	99675.9	99496.1	93587.8	91110.3	89198.6	95333.3	102391	78259	94387.7	79684.1	97007.8	95220.7	98388.6	91037.1	98950.9	101159	109861
P36105	S000001489	YKL006W	RPL14A	1.24533e+06	1.17678e+06	1.18157e+06	981254	829311	1.04934e+06	1.08277e+06	1.09312e+06	969672	776023	1.17999e+06	1.12339e+06	1.12273e+06	972090	907125	1.1038e+06	1.11811e+06	1.01972e+06	924740	861785	1.14044e+06	1.09228e+06	1.14234e+06	975253	976295	1.09305e+06	1.13395e+06	1.0835e+06	880771	857784
P36106	S000001488	YKL005C	BYE1	8798.51	6684.49	8838.7	8316.49	7534.75	8078.28	7355.27	9732.52	7427.31	5223.88	7874.08	6264.72	7962.83	7751.28	7188.66	8472.92	7713.8	7953.88	9680.69	6704.1	7652.05	7158.62	8287.11	7553.56	6576.4	8690.14	7201.84	7327.93	8264.11	7161.59
P36107	S000001487	YKL004W	AUR1	41077.7	44782	43386.1	33153.3	37866.1	45392.1	45914	39879.1	30044.3	35896.1	42638.4	43403.6	37320.9	35878.8	40478.1	40594.9	40758.9	38168.5	34872.3	40739.8	38576.5	39377.9	40274.5	36484.6	44093.2	42205.6	40241.2	42146.2	34180.9	37449.5
P36108	S000001485	YKL002W	DID4	214868	213018	210661	227613	232636	207484	213872	216447	227110	232152	201602	197814	203302	232251	243620	198815	201167	224342	247436	254086	212676	214428	203675	220553	221417	206029	216160	216518	238789	256840
P36110	S000001721	YKR013W	PRY2	26230.3	22779.7	23207.2	33991.9	42029.5	26529	23381.2	23155.1	35575	50557.2	27978.5	22406.3	28957.9	31423.4	38850	24144.2	20623.3	25257.7	37166.2	50122.3	27845.3	23658.1	24593.1	25054.4	38870.2	26903.2	19899.4	28970.5	35456.6	57986.4
P36112	S000001724	YKR016W	MIC60	306392	275950	300513	363362	266254	320180	302003	336732	360693	275293	301840	282158	306896	351481	273864	306615	306404	320468	375817	279154	297067	297900	316789	325818	295692	314030	301431	318700	362881	279461
P36114	S000001726	YKR018C		544019	553282	548460	603549	629994	566557	572296	567320	611313	640599	531719	553340	552009	617481	646364	541253	572834	558017	628148	641897	579411	571826	564731	578883	625864	563648	574185	572598	591925	633984
P36117	S000001729	YKR021W	ALY1	57120.2	56704.3	60475.1	54938.8	61830.3	57422.8	55904.1	57683	60066.6	61655.4	53841.8	64481.9	56709.4	56115.9	64737.6	54189.2	54717.2	56181.1	60801	63243	57046.8	58283.2	64557.7	59314.8	54569.6	53924.8	53598.9	59397.7	61798.7	62895.3
P36119	S000001731	YKR023W		50848.8	47958.6	51381	45497.4	53121.8	43918.3	43441.7	50019.7	49026.1	55681.4	40701.4	49171.8	53284.7	45649.7	51316.2	44525.6	48041.9	52475.2	52818.9	53546.4	46501.3	49008.2	50090.3	50112.2	47576.9	47025.5	47479.9	48998.4	49771.3	53761.9
P36120	S000001732	YKR024C	DBP7	60202.3	58634	59022.6	54862.6	53709.7	53761.4	54294.9	50719.7	48689.3	56464.6	57416	55078.8	57335.2	51329.1	53360.1	55613.5	53941	55464.4	55573	54479.3	58868.4	58828	59442.3	53889.7	57353.6	56697.3	58625.3	52636.7	45882.1	49688.3
P36121	S000001733	YKR025W	RPC37	184687	184203	187070	156940	152616	175387	175895	184251	159659	159008	180829	165686	187303	162671	158726	178816	178350	180602	163818	160834	181621	174649	190509	172180	158989	183102	173992	177503	159159	152987
P36123	S000001736	YKR028W	SAP190	206884	207190	206192	220563	211565	209999	215141	223662	216293	224238	215514	220676	208903	208917	212699	213148	222098	221593	200752	217437	209512	223918	204747	211715	212712	216327	226277	233627	197317	214887
P36124	S000001737	YKR029C	SET3	39566.7	39998.9	43868.6	39820.4	38180.5	39451.9	34813.9	39284.8	33471.9	40891	37220.8	36561.6	40662.1	34685.5	40388.7	38404.4	38960.4	40595.5	43445.7	38282.3	37301.7	39773.9	40560.7	39383.2	37917.6	40464.6	40521.9	38468	37276.6	36998.4
P36125	S000001738	YKR030W	GMH1	1592.8	1505.12	1832.79	2049.32	2016.09	3083.72	1161.18	1855.73	1909.05	1943.14	1835.44	1383.46	1661.72	1945.58	1760.41	2174.73	2441.33	1669.37	1794.28	2216.26	1095.39	1709.18	2007.05	1609.25	1628.78	1634.81	1636.04	1276.05	2456.37	2102.52
P36126	S000001739	YKR031C	SPO14	43740.4	46484.7	43460.9	62253.1	75492.3	54122.7	50900.3	49552.7	71053.6	81422	53214.2	53570.4	49211.8	57167.5	65472.5	51233.9	54217.6	55123.6	60045	68264.5	51128.7	52209.6	49025.3	52231.2	62053.7	53085	56151.2	54628.3	70489.3	68312.1
P36132	S000001746	YKR038C	KAE1	149552	155252	155750	173227	168345	150919	162909	146269	160534	177649	130422	146397	141931	165413	178543	140195	160858	160783	182961	204100	148517	146059	144969	165534	169419	145362	156244	151408	192220	191893
P36135	S000001750	YKR042W	UTH1	206782	221834	217415	419727	532679	206372	228805	199892	444307	644134	191643	218973	213035	432493	536668	175139	217703	204382	566652	659409	240763	262471	240642	403821	382628	177154	218567	235872	519630	560911
P36136	S000001751	YKR043C	SHB17	360275	374205	361278	380491	370059	359084	374792	362430	359653	361077	368232	372386	358671	371483	357575	367200	366205	358474	365386	377492	357770	368115	355184	388437	365665	362966	364345	359393	377442	379341
P36137	S000001752	YKR044W	UIP5	10960.4	11450.3	10733.6	8200.11	8749.31	9366.37	10193.2	9921.39	8376.89	7602.95	12719.1	12028.5	9952.26	8060.42	6937.75	11702.2	11231.9	9111.76	6889.08	8083.64	10381.5	11938.8	10244.7	8073.95	10175.2	10029.9	9419.37	8812.98	7471.97	7907.94
P36139	S000001754	YKR046C	PET10	985197	1.02113e+06	1.06909e+06	1.4226e+06	1.7989e+06	1.00393e+06	953219	1.14348e+06	1.56723e+06	1.96401e+06	935870	943497	1.11384e+06	1.58515e+06	1.41566e+06	945021	1.07493e+06	1.21029e+06	1.92111e+06	1.77857e+06	1.10503e+06	1.05264e+06	1.1038e+06	1.55717e+06	1.25043e+06	959005	1.04478e+06	1.08073e+06	1.89661e+06	1.88517e+06
P36141	S000001757	YKR049C	FMP46	46638	45359.7	40681.7	67336.5	84326.7	48144.7	47161.2	45315.4	71583.4	90557.1	45499.8	45131.3	49595.5	65885.2	70833.3	48269.6	50830.4	52702.9	66413.5	80379	54049.5	51102.1	45852.3	62923	66404.9	43076.3	48110.2	46029.1	72290.4	90374.4
P36144	S000001768	YKR060W	UTP30	42771.6	44298.4	41191.9	49153.6	54257.5	44826.5	45160.8	45456.2	51169.5	56643.4	41176.2	47111.8	40130.2	52418.6	57305.9	40502.1	43080.6	43955.8	54650.2	57078.6	44754.5	47875.6	44020.1	47892.8	50020.9	45987.4	43426.8	46309.6	50690.3	52868.6
P36145	S000001770	YKR062W	TFA2	62184.6	65284.2	66109.2	58182.1	58980.3	61674.4	62378.9	63373.5	59070.7	63028.6	63327.5	60179.5	63410.1	60775.8	58748.7	59894.7	62350.4	65178.5	63795	62492.3	66126.4	65032.1	68650.1	61457.8	60199.5	60631	64888.7	61876.7	57409.2	55774.6
P36147	S000001773	YKR065C	PAM17	76517.3	78917.5	75581.2	84193.6	59420.5	76994.5	72505.8	73329.2	75165.8	44888.2	75235.6	75557.9	76350.2	79733.4	61264.6	77740.4	69933.2	75372.2	75874.3	47799.7	76054.8	75901.3	77681.7	72202.5	68142.3	78110.9	70927.7	79481	72906.2	45461.6
P36148	S000001775	YKR067W	GPT2	261270	273377	263669	349045	396374	285814	292187	285221	387068	436850	283598	288994	277788	342896	374117	282575	305930	295964	363280	386809	287680	300601	275103	328375	346924	292247	305187	293358	383608	401158
P36149	S000001776	YKR068C	BET3	145835	146547	140998	151400	148022	165049	150257	177134	154566	159997	156783	154218	148667	158808	156707	151887	153298	146179	152449	158117	146030	151139	144861	143766	150963	148450	157857	182247	147242	173927
P36151	S000001778	YKR070W		150944	148794	149679	166077	142881	148807	147467	147729	158421	131405	148350	153000	148701	168576	148246	146798	141246	146925	154008	136098	151014	153424	149057	152450	148645	149795	148579	156651	148183	137668
P36152	S000001779	YKR071C	DRE2	325905	328311	355860	163557	132141	217829	254975	229322	157908	149314	355108	282082	303235	162611	148140	285439	215890	216085	175403	144164	269228	247260	304898	211455	188907	235125	225381	229190	178020	146148
P36154	S000001782	YKR074W	AIM29	157530	169703	154657	190287	215482	154635	182689	160013	196739	210176	169163	180664	165453	184172	198051	161662	180901	171620	169578	202044	163368	179611	160249	180793	187827	157532	177112	166444	187704	235762
P36156	S000001784	YKR076W	ECM4	61050.5	65599.8	64686.5	112843	142059	80177.9	78205.5	67523.5	117012	160690	62290.1	77993.4	68235.3	113045	133467	66833.1	83932.2	79672.6	108082	137880	73538	81164	69518.7	97006.3	110779	70626.2	80306.5	87301.4	114593	133939
P36159	S000001787	YKR079C	TRZ1	34835.9	36725.8	37159.2	38392.7	36522.3	38338.1	40063.1	36113.8	36204	38068.8	37823.1	40380.5	37847	34164.5	34063.4	39040.5	44140.9	35583.7	35435.4	34930.4	36707.5	43423.5	37194.8	38707.7	34958.1	40962.9	32962.1	38978	36345.1	33277.4
P36160	S000001789	YKR081C	RPF2	256880	253893	258074	212234	202829	221711	236478	227220	204551	199525	248962	243614	238125	210291	219968	244388	231878	216554	203997	210527	238632	236483	238787	216169	226001	241733	235285	217277	212946	211040
P36161	S000001790	YKR082W	NUP133	662807	676946	667535	719970	673794	702666	713062	667264	698861	701388	692790	731351	661156	707604	723808	673762	682014	650174	641877	723564	654284	703513	676952	670334	700731	677390	737127	698135	680363	715485
P36163	S000001795	YKR087C	OMA1	NA	NA	NA	NA	NA	NA	NA	NA	NA	NA	75559.9	69229.9	68437.4	93461.7	73684.5	83122.4	80658.6	69599.3	96192.2	65720.5	80379.1	75629.4	77694.4	91382.9	71533.9	79587.4	71699.7	74339.3	95973.3	59124.7
P36165	S000001797	YKR089C	TGL4	123984	128717	127395	171211	153474	134739	133619	131989	163085	175340	123828	134581	126336	168564	156176	129342	137399	134317	162948	168676	126601	137319	129658	151259	148896	129433	131299	138890	174045	179786
P36166	S000001798	YKR090W	PXL1	79732.6	76206.5	68061.7	55032.2	70231.9	71868.2	70137.3	77783.9	60566.7	69301.3	73472	73426.8	83597.5	57191.7	60447	76459.3	69343	85314.7	62018.7	60111.4	82754.4	74986.1	75607.6	69226	62001.2	75033.1	70773.9	82716.9	58111.7	52327.9
P36168	S000001804	YKR096W	ESL2	39119.3	22851.4	38879.6	28348.1	29097.5	21780.7	23940.5	23304.1	24813.6	29998.4	25388.7	25594.7	27115.6	28774.5	29577.5	27115.6	25790.2	25365.4	32310.4	30328	25031.9	28696.1	25177.5	26268	28881.9	27511.3	27844.7	26152.9	28691.3	32278.7
P36169	S000001808	YKR100C	SKG1	11256.7	11684	12431	9760.77	11535.6	11617.2	10240.4	10703.2	10365.2	10520.8	9019.65	11079.9	12577.7	11302.6	11354	10814.2	11461.1	11882.2	10681.8	10340.2	11415.8	9264.59	11641.7	12068.3	10581.8	9741.31	10520.4	10423.4	12357.4	11007
P36224	S000004908	YMR294W	JNM1	5340.78	5091.88	5997.22	5102.02	6525.96	5541.85	5245.84	5798.8	6027.43	5966.04	NA	NA	NA	NA	NA	NA	NA	NA	NA	NA	4151.5	7120.89	6479.5	4993.59	6533.61	5713.58	4787.78	4813.16	5764.96	5394.32
P36421	S000003417	YGR185C	TYS1	1.88249e+06	1.92703e+06	1.88109e+06	1.81362e+06	1.80321e+06	1.81336e+06	1.91936e+06	1.84148e+06	1.92522e+06	1.83874e+06	1.93607e+06	1.94776e+06	1.91743e+06	1.81322e+06	1.81223e+06	1.8145e+06	1.93955e+06	1.84073e+06	1.7576e+06	1.87103e+06	1.90816e+06	1.95603e+06	1.91994e+06	1.84791e+06	1.80719e+06	1.84387e+06	1.92223e+06	1.88121e+06	1.774e+06	1.86861e+06
P36516	S000004626	YMR024W	MRPL3	286907	286450	285172	289147	239955	272270	270986	289809	274786	230663	267671	276908	270356	283147	260729	272104	265840	282610	282686	257746	294819	296840	286392	269649	274792	263619	269664	266420	259138	251243
P36517	S000004431	YLR439W	MRPL4	71071.5	68908	67858.7	70320.4	51377.7	67855.7	61064	67107.9	70130.6	50165.1	67126.2	60390.7	78563.8	71299.1	46396.7	66706.7	57211.4	79446	80806.3	45473.2	61955.2	61662.4	74094	76929.7	55667.8	61684.6	65000.7	58381	76584.7	54932.7
P36519	S000002645	YDR237W	MRPL7	30606.3	30691.9	26744.1	33823.2	25231.5	30071.1	31709.3	28736.9	29571.1	22393.6	33979.3	35521.1	30307.6	32250.8	23623.3	29234.6	29802.2	27585.8	29802.8	19472.3	30646.3	31479.6	29197.3	28212.6	27491.6	30871.7	32239.6	27844.2	29987	21129.8
P36520	S000005228	YNL284C	MRPL10	54006.3	54071.5	57737.8	58060.7	58517.7	59979.9	63382.9	62526.3	61984.1	61695.4	63228	60656.9	59413.2	61805.6	52027.7	63809.5	57583.1	61350.3	59885.7	52677.5	62683	62043.7	62871.4	63907.3	56865.3	62654.1	55510.6	63454.8	60508.7	44663.6
P36521	S000002361	YDL202W	MRPL11	175448	178828	168613	190247	154094	182686	174229	175300	178926	141009	185295	197582	173154	173442	155391	178046	166758	171939	163665	152897	176433	185414	177984	173716	161986	177259	165777	169269	175153	158361
P36523	S000004304	YLR312W-A	MRPL15	41327.5	39106	37855.9	44903.3	37046.9	40303.9	45935.1	43174.5	41574.1	37122.8	46970	45055.9	33842.2	44690.9	38912.8	43912	40952.5	39231.6	38889.2	36719.1	40755.9	46069.2	36369	38289.4	41635.6	43733.4	42506.2	41508.2	41842.7	35851.9
P36525	S000004806	YMR193W	MRPL24	99639.2	95053.8	97002.2	105542	138625	98318.3	91888.9	101139	110811	196649	128494	117633	119762	114936	89332.7	119778	110059	123063	107078	82864.1	112205	113051	120201	112621	106665	113965	107669	113204	112915	95959.3
P36526	S000000486	YBR282W	MRPL27	2583.47	2385.42	2986.2	3146.5	3019.98	2892.5	2702.96	2834.54	2755.91	2835.13	3168.77	3395.63	3258.81	3449.53	1801.62	3676.45	2929.62	2712.22	3107.85	1566.13	NA	NA	NA	NA	NA	NA	NA	NA	NA	NA
P36528	S000005196	YNL252C	MRPL17	54176.9	50428	52066.5	53816.3	45425.4	64091.4	49952	61091.3	50365.3	40972.1	47356.3	48725.8	51001.8	57128.7	47508.8	54396.1	51343.2	54425.9	60199.6	48113.2	53364.4	54192.5	52706.6	50648.7	49557.4	54620.1	52872.5	53905.2	55573.2	42943.4
P36531	S000000326	YBR122C	MRPL36	NA	NA	NA	NA	NA	NA	NA	NA	NA	NA	18918.9	20677.1	21191.8	18480.2	13297.4	20119	21116.5	21436.4	16006.6	14131.6	21332.8	17093.8	19057.3	20419.4	15723.9	19868.1	19072.3	19316	18213.5	13515.3
P36532	S000000472	YBR268W	MRPL37	7609.22	6565.89	7776.64	6653.65	6720.8	6941.63	7417.84	6686.96	7087.16	6968.66	7280.41	5663.88	7092.23	7078.09	7543.93	6423.22	7367.98	7185.93	7383.72	7784.66	7092.7	6338.18	7584.61	6789.06	7543.75	7117.61	7744.3	6111.2	5821.52	7115.03
P36534	S000006094	YPL173W	MRPL40	158020	151164	156278	155926	122956	142255	144285	149082	144807	114322	149711	160392	162610	150374	128648	151568	140463	146898	132568	115705	142523	144572	150466	156519	131343	148332	142244	149615	140315	132676
P36775	S000000118	YBL022C	PIM1	983795	1.04171e+06	968669	1.13928e+06	973976	1.02263e+06	1.07255e+06	981974	1.12883e+06	1.04131e+06	1.00819e+06	1.08468e+06	992731	1.09519e+06	983235	990440	1.06276e+06	1.00346e+06	1.08595e+06	1.03976e+06	997797	1.05749e+06	986906	1.08107e+06	992458	1.03184e+06	1.08699e+06	1.02825e+06	1.09985e+06	1.02723e+06
P36973	S000002849	YDR441C	APT2	10831.8	10328.1	11295.9	9263.64	10787.9	11443.9	9926.61	9693.24	9883.02	10961.6	9356.65	10164.3	9206.15	10341.4	10054.1	11874	10434.8	11401.6	10319.8	11517.6	NA	NA	NA	NA	NA	NA	NA	NA	NA	NA
P37012	S000004711	YMR105C	PGM2	651827	751451	640389	1.6248e+06	2.18887e+06	1.01455e+06	1.11124e+06	901818	1.77999e+06	2.20097e+06	660162	908997	725501	1.6429e+06	2.2365e+06	777618	1.15042e+06	993393	1.52912e+06	2.04508e+06	916202	1.02483e+06	740986	1.26737e+06	1.73301e+06	900907	1.11563e+06	963634	1.56153e+06	2.00706e+06
P37020	S000003801	YJR040W	GEF1	117754	126195	118006	130787	131196	136473	140075	126341	130013	136074	120486	129752	120752	132095	140488	125942	131653	121831	126098	144250	121305	131145	125021	126287	133996	129653	133680	124272	127544	143549
P37254	S000005316	YNR033W	ABZ1	184959	205633	185624	216601	238907	215219	215477	200940	224877	257691	199581	208760	195703	208181	242879	196657	208585	230090	196275	258538	205015	212242	196539	208970	235122	201358	214403	215373	204032	256788
P37262	S000000718	YCR073W-A	SOL2	253415	269934	265615	295368	283104	258768	273482	257323	279322	284831	265962	269366	249702	255765	286616	269197	286271	262546	269459	307941	269686	277276	271777	277043	268312	263792	276804	274182	272443	277631
P37263	S000007223	YCR087C-A		189473	182522	187458	137213	125066	157925	170530	158949	139515	135902	190172	178535	173511	134851	138859	166336	171533	155762	127715	144025	167845	170994	173262	151373	143397	155447	171363	163654	148460	133677
P37267	S000003406	YGR174C	CBP4	20541	18789.2	20023.2	23905.6	18028.8	21190	20862.2	19159.8	22045.1	19358.8	18444.7	19643.3	25617	27290.1	14097.3	20604.6	17353.6	23046.9	24589.8	16735.5	20168	20258.7	19651.7	21505.3	19022.6	19753.1	19244.3	21443.3	21741.6	19888.3
P37291	S000004048	YLR058C	SHM2	1.846e+06	2.1796e+06	2.04152e+06	2.68831e+06	3.11489e+06	1.69186e+06	1.89608e+06	1.75984e+06	2.77568e+06	3.38758e+06	1.82904e+06	1.99376e+06	1.82787e+06	2.79339e+06	3.22392e+06	1.82973e+06	1.95706e+06	1.86319e+06	2.93146e+06	3.10929e+06	1.9575e+06	2.16851e+06	1.9224e+06	2.4619e+06	2.73759e+06	1.87255e+06	2.08352e+06	1.88803e+06	2.98155e+06	3.15798e+06
P37292	S000000467	YBR263W	SHM1	1.25693e+06	1.25636e+06	1.24918e+06	1.21465e+06	1.09933e+06	1.17323e+06	1.19387e+06	1.18636e+06	1.15976e+06	1.08902e+06	1.24603e+06	1.24627e+06	1.2629e+06	1.18346e+06	1.14404e+06	1.178e+06	1.20792e+06	1.19545e+06	1.11711e+06	1.09528e+06	1.22727e+06	1.24091e+06	1.22641e+06	1.16841e+06	1.18688e+06	1.22102e+06	1.19504e+06	1.20315e+06	1.15683e+06	1.09729e+06
P37293	S000003379	YGR147C	NAT2	104787	91319.9	98841.1	108108	64675.7	89711.9	72541.9	93733	94474.2	53785.3	84196.3	84015.9	93211.1	93262.5	73659	94849.7	72738.7	97200	96067.4	70123.2	90268.1	79410.6	97281.9	95780.1	77009.5	94106.9	76059.7	95824	97726.2	60838.7
P37296	S000004658	YMR054W	STV1	227684	225735	232027	247428	263217	240188	222575	238256	255906	253424	215964	226942	217962	261669	264377	224719	231654	229629	263171	276167	225300	228077	211359	257922	253348	236433	233083	234691	255740	283783
P37297	S000004296	YLR305C	STT4	92617.6	87867.4	91443.3	110355	115861	102639	98119.2	92516.7	108895	106739	94656.1	99608.1	100145	96744.6	98920.8	101074	102768	102411	99244.5	108187	90434.5	92660.4	93643.8	108951	108269	110313	107049	93522.7	114965	90185
P37298	S000002585	YDR178W	SDH4	19645.8	18689.9	21876.2	23855.4	18483	22174	20764.3	19663.5	21447.8	18974.1	18068.3	18791	21628.1	21599.3	19203	22684.5	19434.1	23504.3	21779	19118.5	18164.2	18121	21649.1	21128.9	20339.9	22290.1	19274	22907.1	20948.8	19914.8
P37299	S000003529	YHR001W-A	QCR10	65662.6	66703	73901.4	88471.4	64168.5	62895.1	68688.1	67976.6	71552.6	59421.9	67914.3	64401.3	72129.5	100070	60423.3	60622.3	61198.9	70665.2	84776	54280.1	NA	NA	NA	NA	NA	NA	NA	NA	NA	NA
P37302	S000000490	YBR286W	APE3	720366	764698	709990	753579	997045	656374	680444	699827	817217	945409	649022	717438	702380	833838	951963	631678	731590	711003	875753	950068	730144	735939	707947	805390	838530	659505	734349	698012	896460	950839
P37303	S000000772	YEL046C	GLY1	1.21167e+06	1.18996e+06	1.26976e+06	489404	496401	1.15031e+06	1.20186e+06	1.15763e+06	477274	485030	1.23696e+06	1.21926e+06	1.26051e+06	441246	564833	1.27629e+06	1.14088e+06	1.04795e+06	451871	503860	1.02022e+06	990995	1.11268e+06	688900	741597	1.11171e+06	1.11143e+06	1.08395e+06	448668	497945
P37304	S000002659	YDR251W	PAM1	159153	154449	161136	148807	145274	152408	140179	156939	155096	134213	146764	142449	158633	160087	140049	147706	148815	163144	162337	138127	153308	148078	153386	162701	139987	151278	150887	153468	156678	141958
P37366	S000006229	YPR025C	CCL1	23003	21896.3	22297	22948	23025.4	21406.4	21380	21177.9	20720.3	23728.9	21398.8	23164.6	22323.4	22385.4	21415.6	21472.7	20667.8	21673.7	22055.1	25308.7	21556.1	20389.9	23805.6	25207.5	21761.4	20417.2	20116	18803.6	25550	24120.2
P37370	S000004329	YLR337C	VRP1	103449	105556	101145	82300.2	100639	94212.5	90886.9	98800.4	84221.9	85978.4	101501	95611.9	103157	87873.9	89362.6	90625.8	91097.1	113716	93359.1	81418.7	107247	99444.7	105870	101646	91463.5	91380.6	93771.7	93630.7	84593.2	80853.9
P37838	S000005964	YPL043W	NOP4	393181	375973	371461	199724	224206	323060	333760	328836	221396	227640	368278	347944	373344	208541	238971	347974	311040	329649	217780	236879	337719	325777	347950	262197	275583	334283	313990	311816	211701	238357
P37898	S000001089	YHR047C	AAP1	956686	937082	924941	1.03961e+06	945397	984695	981971	914498	995493	961268	988342	957314	892585	1.02277e+06	986439	984783	954720	908455	950796	996377	957792	980575	926275	945873	977848	1.00172e+06	991631	944565	968339	984639
P38009	S000004727	YMR120C	ADE17	893779	1.03493e+06	956895	1.58734e+06	1.63677e+06	1.11318e+06	1.25621e+06	1.07359e+06	1.56992e+06	1.92532e+06	925131	1.00938e+06	893812	1.59518e+06	1.63266e+06	1.16884e+06	1.23082e+06	1.10379e+06	1.66113e+06	1.81991e+06	987338	1.14242e+06	940144	1.36394e+06	1.38577e+06	1.19981e+06	1.29838e+06	1.1303e+06	1.69301e+06	1.82356e+06
P38011	S000004722	YMR116C	ASC1	2.14427e+06	2.08182e+06	2.11695e+06	1.88611e+06	1.62933e+06	1.98715e+06	1.99349e+06	1.95697e+06	1.79447e+06	1.55477e+06	2.13431e+06	2.04111e+06	2.03367e+06	1.85895e+06	1.73014e+06	1.9867e+06	1.98964e+06	1.91879e+06	1.72074e+06	1.68836e+06	2.03797e+06	2.02761e+06	2.04839e+06	1.84471e+06	1.8423e+06	2.01447e+06	2.05299e+06	1.9901e+06	1.70086e+06	1.6295e+06
P38013	S000004099	YLR109W	AHP1	2.45084e+06	2.58405e+06	2.28686e+06	2.73693e+06	3.36897e+06	2.3542e+06	2.44836e+06	2.39037e+06	2.82271e+06	3.39188e+06	2.23957e+06	2.46353e+06	2.19223e+06	2.8035e+06	3.6003e+06	2.46097e+06	2.67186e+06	2.35042e+06	2.94551e+06	3.169e+06	2.60564e+06	2.58809e+06	2.20351e+06	2.59518e+06	3.30206e+06	2.50103e+06	2.68476e+06	2.35611e+06	2.86023e+06	3.19455e+06
P38041	S000000181	YBL085W	BOI1	70858.7	67598.1	66111.9	68267	70363.9	71714.7	66481.7	67187.7	67820.5	67800.2	66080.9	62637.8	69276.6	66045.8	66857.1	74160.9	67690.5	73766.8	70471.6	67890.7	69992.8	70832.7	78608.9	73632.2	63149.6	71371.1	65698.6	75585	56939	62619.3
P38042	S000000180	YBL084C	CDC27	NA	NA	NA	NA	NA	NA	NA	NA	NA	NA	44068.7	41199	45617.9	50836.2	60879.3	47265.9	40188.6	41217.4	46185.7	52203.3	45977.2	59874	53506.8	31277.9	52840.8	70682.3	71296.4	58315	28186.8	24351.3
P38061	S000000188	YBL092W	RPL32	1.63276e+06	1.4981e+06	1.54584e+06	1.27989e+06	1.15167e+06	1.36249e+06	1.46033e+06	1.42326e+06	1.17546e+06	1.11519e+06	1.51691e+06	1.4695e+06	1.48828e+06	1.23315e+06	1.21116e+06	1.42821e+06	1.4953e+06	1.42598e+06	1.153e+06	1.18867e+06	1.49424e+06	1.46298e+06	1.51785e+06	1.30015e+06	1.28978e+06	1.44407e+06	1.51691e+06	1.47195e+06	1.16769e+06	1.0314e+06
P38063	S000000164	YBL068W	PRS4	144374	126561	148987	126774	112678	137232	122004	135603	119568	111973	124565	130808	135750	118445	122328	131970	125203	137042	126261	129039	133786	122322	148888	127134	120357	134542	121591	131842	124978	121384
P38065	S000000133	YBL037W	APL3	216565	221535	223428	274735	255373	239805	243306	243008	268131	266508	224311	242044	218867	252309	262811	240918	247645	237145	249626	273932	236244	247892	225378	236556	266336	238845	256796	245840	239687	263322
P38066	S000000129	YBL033C	RIB1	106214	110088	102498	72032.1	83343.6	88079.1	87700.8	98892.1	76546.2	73443	100281	100263	104914	77067	98011.4	98439.9	91465.9	86711.3	67459.9	73557.9	95145.5	91669.4	99169.5	75525.7	112203	100078	96802.5	101111	66112	66848.2
P38067	S000000210	YBR006W	UGA2	455799	438072	425829	709196	765465	525767	521570	493998	706775	816988	455340	465724	430425	671592	867083	488712	516881	497361	662806	816131	531135	506249	446035	553776	735507	529644	525619	512436	675591	799399
P38068	S000000218	YBR014C	GRX7	153054	142060	158947	101995	116583	169138	154426	188154	115055	117074	154416	147169	164499	103637	118718	167936	153372	177172	110295	117385	151932	132288	156117	118336	130008	175866	156098	174037	107438	113515
P38069	S000000219	YBR015C	MNN2	592313	589591	559064	564060	494420	601348	592824	564483	552046	502008	610875	587733	566926	533379	525401	583057	581229	553356	533514	531881	579445	588069	549974	531411	546647	589110	587118	573976	543063	539338
P38070	S000000232	YBR028C	YPK3	51185.6	50180.4	53670.8	33912.5	33034.7	53949.1	54429.5	51966.7	29702.7	27705	NA	NA	NA	NA	NA	NA	NA	NA	NA	NA	37368.4	39412.9	33758.7	45717	43277.2	39409.3	40039.6	41290.6	56104.9	53958
P38071	S000000230	YBR026C	ETR1	651332	627297	633846	906294	953279	705896	685231	705520	907966	927072	563759	644502	620970	904453	925282	680538	773152	726085	988942	901141	667055	678558	615461	803557	868137	691132	741669	744643	949576	951888
P38072	S000000228	YBR024W	SCO2	100137	99312.3	101623	158693	108386	115920	104999	105749	145372	102421	113794	102200	101986	134224	121174	107253	108084	102955	127267	113820	110366	110686	108752	126860	111603	113146	101975	112281	134010	105045
P38074	S000000238	YBR034C	HMT1	593076	568170	584175	486048	451877	528078	530546	525797	486518	463762	610065	564739	555930	494204	493010	542465	528251	514928	436636	477721	555996	562362	571123	486652	508290	548726	534028	564045	433913	472805
P38075	S000000239	YBR035C	PDX3	275900	301115	295501	336932	323673	279389	293422	293690	326337	342524	287804	298457	295644	328540	335492	279525	293213	300575	311019	336077	296975	303617	303262	321140	311643	291445	300022	291795	320020	335281
P38077	S000000243	YBR039W	ATP3	666678	639434	654150	778336	571036	622771	589745	665174	697273	505944	626849	637099	676924	731963	597663	619165	605531	659167	709514	514988	662422	644928	687011	714838	616439	635351	586428	642050	684872	525673
P38079	S000000258	YBR054W	YRO2	373490	374276	345556	757429	742642	407495	442744	396297	615695	792732	364000	411208	340726	712033	754355	383587	451173	373646	624535	857840	428932	445507	341587	558514	642698	402737	452989	381275	676431	895961
P38080	S000000263	YBR059C	AKL1	350738	350501	350809	382644	410121	495037	364984	542277	375323	404472	367028	388094	382005	421854	436108	363831	402860	391974	425490	411505	385138	405588	390524	425701	410390	383483	390007	396398	403871	410796
P38081	S000000260	YBR056W		305151	311719	298427	467808	503202	369526	365403	364368	447288	508560	314671	351237	322424	448781	494751	335175	380430	363135	431013	473952	329864	349781	312426	398975	457696	361763	376927	391514	434496	509865
P38084	S000000272	YBR068C	BAP2	448472	408311	401791	462680	293440	504590	471090	441484	492367	326373	455407	440263	412315	468743	334911	481105	457184	402483	438805	333871	432111	431277	390997	410850	372406	494955	470031	474023	439988	324262
P38085	S000000273	YBR069C	TAT1	179849	144428	157998	99388.1	69851.8	160203	149917	153499	121038	68239.8	189263	157788	166751	89506.3	78259.9	179963	138851	151454	94989.5	68830	148386	132042	143489	109335	114104	159012	144422	150850	95131.7	77331.1
P38086	S000000277	YBR073W	RDH54	182680	162643	173147	111220	105610	160600	157060	148946	109485	111044	195855	179896	182456	99529.4	102029	186941	152501	156528	92847.5	101784	145627	145773	151274	126481	137292	164377	151012	149192	109522	126079
P38087	S000000308	YBR104W	YMC2	255150	234234	264299	213541	148543	184879	161578	188323	168232	134480	279610	233880	255582	199753	153089	191916	166183	180834	163983	131753	238172	226910	244676	202780	188860	194259	160343	183999	170904	133202
P38088	S000000325	YBR121C	GRS1	2.93506e+06	2.95169e+06	2.88979e+06	2.57239e+06	2.52544e+06	2.63134e+06	2.80081e+06	2.72765e+06	2.58957e+06	2.5175e+06	2.89203e+06	2.86673e+06	2.83319e+06	2.53612e+06	2.6409e+06	2.74541e+06	2.83785e+06	2.71559e+06	2.46737e+06	2.59434e+06	2.86572e+06	2.86899e+06	2.84209e+06	2.64698e+06	2.67408e+06	2.73292e+06	2.91037e+06	2.72489e+06	2.45599e+06	2.52985e+06
P38089	S000000329	YBR125C	PTC4	60860.4	92506.2	61717.7	112844	73968.2	66760.3	67509.2	66813.5	68313	61134.3	62190.6	94913.6	61429.2	104569	74930.7	61445.9	69484.5	66121.4	67028.7	68074.6	69744.9	71934.3	72407	67473.4	73242	75159.3	74514.1	72890.3	70186.2	72375.5
P38109	S000000343	YBR139W		197045	196105	193462	379786	349910	242380	241386	214106	372845	348360	212355	227621	200540	349242	346083	217325	248505	234624	315186	345942	227143	246337	216771	281027	296190	236643	252974	243188	327620	348630
P38111	S000000340	YBR136W	MEC1	7902.83	7906.36	6999.89	9357.78	7378.66	6850.34	7105.71	6336.45	8701.92	8567.6	7248.99	7139.3	6790.71	8462.67	7951.37	7626.44	8161.6	6384.19	9093.35	8226.57	7360.04	6697.18	7193.93	7928.03	8304.57	7898.2	6990.16	7133.68	7531.95	8254.91
P38112	S000000346	YBR142W	MAK5	310405	313692	313368	264704	253440	246786	264048	257410	299750	279133	324680	314290	313740	251996	261726	293761	283614	261590	247350	252206	286091	291783	290297	269489	306887	286508	294765	287964	240716	254474
P38113	S000000349	YBR145W	ADH5	252332	291949	292514	301671	404165	274020	317741	268239	308607	493723	255281	283832	265914	306522	393036	270979	314260	260843	435470	416822	267005	302410	289167	297033	358339	276950	296061	276594	340773	506196
P38115	S000000353	YBR149W	ARA1	738374	755976	732171	1.03753e+06	1.08073e+06	844854	875307	826398	1.02399e+06	1.10303e+06	737362	819410	775637	983287	1.07661e+06	800389	915642	843907	971600	1.0611e+06	810457	852476	750668	914920	1.00707e+06	801764	916972	843695	1.00082e+06	1.1128e+06
P38116	S000000368	YBR164C	ARL1	84534.9	84041.5	87903.1	99792	90899.8	87937.9	91798.7	82836.8	93884.3	85786.2	85271.4	90846.3	81922.8	98228.2	99835.2	85034	83807.9	81765.5	86232.1	97768.6	84624.7	92351.2	90643.8	88196.3	91886.2	82783	92660.5	86556	83935.8	97888.9
P38120	S000000350	YBR146W	MRPS9	91495.1	84818.2	88718.5	97633.6	68791.8	105574	84656.1	93399	88796	69809.6	89123.8	84679.5	95910.2	96602.3	70414.6	88589.8	79762.6	84188	84047	97147.7	96942.1	88760.4	99100.3	82717.8	77497.8	99276.7	85272.9	95794.5	86084.8	64331.6
P38121	S000000131	YBL035C	POL12	176137	174039	174490	178609	163380	177146	181123	174711	174157	170413	180152	179876	182212	161450	166401	188715	186530	174354	162263	164343	178589	178178	176218	168647	171741	183789	178277	178832	164719	171593
P38122	S000000380	YBR176W	ECM31	58893.5	61930.5	60134.3	70956.3	59272	68306	65922.8	66292.3	70577.2	60593.3	58508.6	67677	60808.8	64619.7	55538.3	60284.5	67602.4	67268.8	82517.1	60397.1	59225.4	61457.9	64251.7	67736.2	59757.8	64758.3	61745.6	66127.7	73549.4	65114.3
P38123	S000000379	YBR175W	SWD3	NA	NA	NA	NA	NA	NA	NA	NA	NA	NA	10067.6	8392.04	10672.4	10624.5	9385.75	9943.58	9476.04	10823.5	9946.13	9332.06	8925.17	10683.2	11177.6	8992.08	9623.11	8835.76	9285.8	10203	9988.4	9590.99
P38127	S000000396	YBR192W	RIM2	45509.4	41093.3	43068.1	47795.6	29445.4	35511.9	31688	35504.1	35768.4	23279.6	42526.1	40445.9	40924.9	42432.8	30964	36450.3	31373.9	39738.8	34018.2	26305.4	45210.6	43585	42099	43905	36583.9	35312.4	29175.3	37772.6	37942.7	19115
P38129	S000000402	YBR198C	TAF5	356538	353777	353708	340800	341497	331501	335111	340599	336486	332677	323822	343439	335171	344962	348664	329946	356074	345415	350815	344595	334543	341694	331737	348560	351310	334204	345049	332532	356777	360169
P38130	S000000409	YBR205W	KTR3	299414	290667	298385	333788	318656	319227	323823	310542	339887	325469	313731	315611	318398	311844	323549	324373	314582	317333	295284	322493	306586	317342	298512	301929	337681	330004	312680	319200	307344	340370
P38131	S000000403	YBR199W	KTR4	305289	313728	298086	388617	375141	359710	367171	344431	409391	350851	316577	340791	314952	387820	355157	337182	368733	354824	363408	362555	324968	352869	303178	353559	352535	364795	385689	357220	366785	354316
P38132	S000000406	YBR202W	MCM7	234583	234881	230897	236051	215328	246288	252116	238578	239435	205328	229152	238735	227615	236648	217653	244545	246693	242205	241128	208401	228539	244037	224523	235390	235952	246561	241568	236701	233345	213699
P38137	S000000426	YBR222C	PCS60	966579	972728	925991	1.01277e+06	1.0091e+06	953031	1.02896e+06	879526	969206	1.03356e+06	1.05105e+06	1.01499e+06	926103	978112	997080	994737	1.00598e+06	887165	909600	987739	998645	1.01647e+06	961531	946198	993305	989137	1.02602e+06	925366	951315	979121
P38138	S000000433	YBR229C	ROT2	210313	213206	208989	246569	278868	224386	233772	214906	252883	294650	196521	209468	198672	263865	303466	202655	226256	211027	265306	322417	234903	238039	216656	231501	253154	238364	248935	242808	227240	241811
P38139	S000000408	YBR204C	LDH1	51065.8	52387.2	47627.9	58285.5	52528.6	47873	51461.1	46681.5	50512.7	56568.2	46339.6	47327.5	44584.2	58422.8	59896.5	47345.7	47406.5	49585.2	55897	60509.7	47752.8	49454.2	49225.7	52584.8	54320.6	49315.9	48029.3	53228.6	51287.3	60372.5
P38143	S000000448	YBR244W	GPX2	114078	161400	127623	96090.1	129523	105199	141323	107606	92654.2	133877	117391	138809	105676	106641	128878	112797	128349	109279	108309	143211	110471	138045	105685	115616	128061	109758	136262	110486	102845	147575
P38144	S000000449	YBR245C	ISW1	407807	416226	411484	397273	372818	399985	408861	405827	398288	379128	419192	429917	409285	393068	389023	395977	403282	395952	381049	381426	394825	409895	401036	408125	390964	400224	410122	407034	386114	404074
P38145	S000000460	YBR256C	RIB5	47780.6	49154.6	53563.4	73585.7	56776.3	50104.6	57783.5	50570.4	64383.6	67866.1	56135.3	54470.2	56519.1	56641.4	53658.5	56268.7	53995.7	58140.5	59250.6	61265.5	48727.7	52433.1	48053	58465.7	58170.7	54625.1	54811.4	56387.3	74788.7	64636.1
P38149	S000000485	YBR281C	DUG2	150022	156318	154825	166294	164434	168150	168237	162349	152900	161996	147906	156240	150436	164046	164251	158910	162582	159264	167945	174641	155965	159454	161443	159415	161363	162248	162648	160760	158195	168657
P38151	S000000437	YBR233W	PBP2	46518.1	47800.2	41890.6	44598.6	49969.8	47625.1	45824	44951.7	44669.8	46985.5	42569.4	47930.6	45403.7	39859.2	45434.5	51075.7	49025.6	48078.4	44263.5	47891.3	43407.9	43194.1	41419.4	46115	48181	45131.4	50529.3	46428.8	45266	52123.3
P38152	S000000495	YBR291C	CTP1	418146	388689	352855	414162	278012	323933	306034	294580	338889	209202	429415	406312	365064	386139	283838	347794	295858	277748	303646	225473	385861	391876	350294	354795	327857	339979	316522	293456	318761	229254
P38153	S000000492	YBR288C	APM3	104193	107089	93730.3	95488.7	101163	93291.3	93741.6	94867	93300.6	100204	92289.9	97839.2	92798.4	95906.2	102111	97850.5	104644	96876.4	96006.8	100355	94016.4	97302.8	96170.2	94157.7	99836.6	100839	96659	105740	94153.5	100348
P38162	S000000203	YBL107C	MIX23	25405.7	24017.6	24626.5	21163.3	32922	22072.7	18242.2	21497.9	27504.8	26701.6	23258.8	22214.6	22340	23809.8	23291.8	22340.1	25237.6	25805.7	29957.3	24067.5	23471.3	26534.9	25497.6	25035	20283.5	23189.3	22354.8	22045.8	30909.3	22765.7
P38163	S000000202	YBL106C	SRO77	4154.4	4147.59	4239.81	2376.55	3461.75	3919.03	3396.48	2934.96	1772.64	1453.18	4493.86	4299.64	4173.31	1756.34	2606.46	4653.49	3202.66	3465.14	1585.5	1877.42	3330.4	2968.05	3740.34	2729.91	3278.76	4140.01	2924.82	4167.92	1873.15	1301.38
P38164	S000000200	YBL104C	SEA4	60890.5	61350.3	60759.4	68871.4	66922.1	63334.3	64457.8	66345.3	69105	72482.7	59814.7	62290.6	60216.4	65435.1	66642.2	61073.2	58314.8	77522.9	66013.6	79854.6	56997.7	62674.5	61111	69628.5	70982.1	62697.3	58766.5	66224.8	76449.6	71790.6
P38165	S000000199	YBL103C	RTG3	NA	NA	NA	NA	NA	NA	NA	NA	NA	NA	31271.8	28912.7	34081.8	30560.9	32291.2	28709.2	29959.5	31301.2	29653.5	32854.6	31013.4	30283.2	32307.1	30956.1	31155.7	30221	31345.7	30994.9	28766.7	31804.4
P38166	S000000198	YBL102W	SFT2	135539	145831	147613	171228	175295	134874	143529	140930	172427	182778	137059	139106	149670	176271	169226	129967	135220	150997	186975	178625	145172	148948	147424	166801	164453	137106	140546	135493	179765	189656
P38167	S000000197	YBL101C	ECM21	108771	107321	106467	139678	121323	114598	108418	111125	131579	129447	105763	115317	112844	129206	112563	106981	112651	117368	141883	123510	109767	110343	97029.6	138775	122329	107866	105686	101766	152762	144277
P38170	S000000193	YBL097W	BRN1	12730.9	17162.7	12199.1	14999.2	17117.8	16015.3	19677.3	30350.4	15850.9	21219.1	15200.4	18364.2	21806.5	11777.6	15599	19999.5	13807.6	21985.1	18229.3	17756.3	15066.3	15519	15013.3	17459.5	16987.5	19925.2	17042.8	22561.1	16570.4	15710.9
P38174	S000000187	YBL091C	MAP2	298949	296228	302474	312684	309588	301403	293513	306108	322085	319027	300417	303475	299716	310266	312246	302337	307433	311144	310149	303899	300949	309975	294307	299749	307012	298811	316861	291476	330851	325222
P38175	S000000186	YBL090W	MRP21	143296	131609	147550	121947	127272	133511	114050	142719	127096	108343	137124	122545	138420	138322	104472	139876	124814	141683	190167	81771.6	127612	119202	161780	154231	113873	132759	132474	126461	172251	80555.9
P38177	S000000182	YBL086C		27371.2	24497.6	27206.1	32298.2	28088	29048.1	27077.1	27878.9	31798.2	29894.4	29392.1	28903.1	24800.5	32385.5	29430.1	29696.7	26690.1	23551.8	31638	29202	28210.1	27696.1	27985.3	27573.6	27702	29527.7	27908.8	29217.7	31408.2	26929.9
P38179	S000000178	YBL082C	ALG3	95291.5	89873.2	97257.2	91708.4	92679.8	95405.8	90834.1	93159.5	90761.7	99784.8	96299.8	90875.7	79176.4	96704.2	92635.8	93189.2	92659.3	90719.7	99939.5	106643	89887.6	95590.4	90645.4	95122.3	92742.8	100172	95501	95837.7	88975	94906.3
P38181	S000000175	YBL079W	NUP170	203062	204046	200237	198439	189546	199200	210544	193217	193944	185729	203694	191274	193838	194544	201787	199642	204177	196590	200147	191588	196088	201435	200479	196850	196872	206174	196534	209483	194699	186228
P38182	S000000174	YBL078C	ATG8	66711.2	77929.2	64041.5	100615	112393	77972.7	88715	73207.3	99654.6	125533	66052.2	85147.8	67589.3	99150.6	120071	68351.1	84468.5	77082	105524	112891	75342.6	83293.4	73430.2	92934	100153	72275.4	84486.4	71414.3	114254	114298
P38187	S000000163	YBL067C	UBP13	3657.91	3520.14	4026.15	3348.77	3509.45	3436.19	3331.5	3335.56	3538.03	3323.74	3496.75	2779.45	2874.05	3627.54	3285.95	4824.99	2947.19	3834.7	3772.41	3995.75	NA	NA	NA	NA	NA	NA	NA	NA	NA	NA
P38193	S000000142	YBL046W	PSY4	81681	77949.4	83862.5	67894.7	67938.7	79570.6	83263.1	81711	72032.1	72882.2	87836.6	88891	86539.5	60947.8	64205.9	88766.6	85495.2	82710.2	64635.1	65157	80739.9	81251.5	83310.3	73002.6	71168.5	81787.1	84686.4	83745	66586.2	65363.4
P38197	S000000132	YBL036C		556997	595953	564384	516096	583945	535541	569666	552730	534062	596265	540019	560374	548093	543314	589759	540260	578789	543799	527001	636517	552317	573893	579246	539616	572679	539670	574558	555023	523542	618260
P38198	S000000130	YBL034C	STU1	28375	34483.7	28504.9	26317.9	31499.3	29098.4	34082.5	32073.2	26831.1	33410.9	27387	31989.6	29226.5	30862.1	31510.3	31114.8	30916.1	27385.5	31026.5	32522	28788	29575	28272.8	28093.1	32183.5	32234.9	31673.1	29315.2	29115.7	34374.8
P38199	S000000128	YBL032W	HEK2	318224	296680	297886	309259	282259	311088	302124	308370	311401	276603	313620	306777	308257	302761	286395	313850	306621	298755	295992	279984	313801	307789	304495	304668	284803	311168	314397	313947	294675	275938
P38200	S000000127	YBL031W	SHE1	13596	12312.8	15378.9	10468	10215.6	12798.5	9514.42	10891.5	9542.04	10076.7	13317.1	10880.2	12166.3	10044.3	10559.2	13087.8	11932.4	11468.7	10542.5	9906.1	NA	NA	NA	NA	NA	NA	NA	NA	NA	NA
P38202	S000000124	YBL028C		111780	101118	101365	41870	43282.2	74382.1	70909.7	77915	43394.9	44612.9	111051	91183.7	115728	38503.3	41494.9	87320	70959.9	73578.9	42824.3	44797.8	98788.1	77084.5	93885.9	60547.9	57007.4	77713.4	71869.6	71171.7	43138.9	39784.3
P38203	S000000122	YBL026W	LSM2	121291	118579	107997	132030	122692	113460	127589	114747	124104	123591	121731	126130	110409	129627	127695	114370	121731	110443	122220	121665	120640	118682	124257	128811	121337	119360	119672	122444	117713	115460
P38205	S000000120	YBL024W	NCL1	1.21002e+06	1.17404e+06	1.19719e+06	1.13883e+06	1.0599e+06	1.08357e+06	1.14489e+06	1.11881e+06	1.11143e+06	1.04406e+06	1.1849e+06	1.16891e+06	1.16843e+06	1.0925e+06	1.10467e+06	1.14728e+06	1.15597e+06	1.11547e+06	1.09486e+06	1.04484e+06	1.17575e+06	1.15608e+06	1.14449e+06	1.09761e+06	1.12488e+06	1.16378e+06	1.15225e+06	1.13176e+06	1.10297e+06	1.07366e+06
P38212	S000000209	YBR005W	RCR1	21174.6	21187.3	22439.6	18996.1	18084.7	19522.9	21078.6	19722.5	16978.2	17269.4	21087.6	19182.6	25053.6	17438.5	16653.1	22042.8	18362.8	22460.5	19873.4	15474.2	24236.3	21252.6	21892.8	16874	17842.4	20796.7	19781.1	18258.1	19119.7	16240.9
P38213	S000000211	YBR007C	DSF2	15359.3	13695.8	14390.9	13497.2	13265.9	15790.2	13839.1	15183.9	12083.2	14703.8	15053.7	14152.5	13490.3	13523.1	12594.9	15985.5	15418.8	14245.8	13790.1	13494.9	NA	NA	NA	NA	NA	NA	NA	NA	NA	NA
P38216	S000000220	YBR016W		39199.8	37260	36517.9	24315.4	19036.6	24054.9	19390.9	21807.9	20843.6	18082.6	35738.5	30631.6	34264.6	22943.4	18516.9	25154.4	24650	26243.9	24497.1	14759.6	31380.1	30738.9	32317.1	30218.7	19071.9	28680.5	25737.7	25296	21414	12889.5
P38217	S000000221	YBR017C	KAP104	511455	521272	502085	515549	533382	508042	553871	507356	505865	532205	529716	543736	516194	504106	539556	512819	529287	500122	484815	531523	511547	534354	520460	500594	530069	517732	534272	519042	512618	530750
P38218	S000000226	YBR022W	POA1	78511.8	82082.1	78867.5	85862.4	89844.5	82540.1	90679.4	83119.9	78949.7	96270.1	90717.5	89440.4	74413.7	80277.9	88828.4	84812.9	90415.7	79138.1	77583.7	91558.1	82511	87733.9	82889.8	88079.8	87509.5	79836.7	92380.6	80806.4	76608.2	90066.5
P38219	S000000229	YBR025C	OLA1	2.31442e+06	2.35638e+06	2.35302e+06	2.0768e+06	2.00193e+06	2.22854e+06	2.42735e+06	2.25817e+06	2.06695e+06	2.07213e+06	2.34183e+06	2.32833e+06	2.24594e+06	2.05163e+06	2.03435e+06	2.26639e+06	2.45819e+06	2.19839e+06	2.09608e+06	2.1265e+06	2.21044e+06	2.2849e+06	2.25818e+06	2.11656e+06	2.14298e+06	2.29198e+06	2.39649e+06	2.26429e+06	2.04845e+06	2.21287e+06
P38221	S000000233	YBR029C	CDS1	650369	611889	629713	596089	584472	596982	608923	612692	582756	533917	618338	601081	627670	589695	581957	607570	639071	612493	584163	543848	627899	625618	614122	568325	595321	632473	639885	624159	554370	551981
P38222	S000000234	YBR030W	RKM3	8651.82	9525.4	7893.29	9794.44	8174.27	7895.44	8272.36	7722.04	9878.83	8338.72	9205.41	10753.7	9490.96	9140.67	7519.91	8868.01	7522.59	7375.28	7845.74	8634.22	NA	NA	NA	NA	NA	NA	NA	NA	NA	NA
P38225	S000000245	YBR041W	FAT1	211994	219993	207544	260090	253568	217422	233130	210148	242308	258874	224019	225346	210551	242053	252047	223414	236168	217109	229723	250054	214673	232671	215026	224770	245837	227763	228489	219823	246216	264848
P38226	S000000246	YBR042C	CST26	NA	NA	NA	NA	NA	NA	NA	NA	NA	NA	34600	34630.2	30021.5	32624.1	35274	32313	31779.8	27614.7	33756.6	35864.8	31523.3	33210.6	30242.4	30497.7	35245.3	32693.8	33121.9	32160.6	31976.5	37127.7
P38227	S000000247	YBR043C	QDR3	136684	121470	126452	152487	108416	116900	102547	124769	153916	91015.3	125382	111343	123590	137830	120446	113358	123067	133903	128542	105754	137809	127231	132534	141746	111761	109862	117451	126907	149931	82920.3
P38230	S000000250	YBR046C	ZTA1	774554	797540	755058	1.17443e+06	1.23812e+06	835754	853620	772852	1.20899e+06	1.34256e+06	799452	855673	759468	1.15827e+06	1.20745e+06	807189	889851	804377	1.13062e+06	1.27888e+06	850854	923251	757466	1.01095e+06	1.10711e+06	817881	884919	810027	1.18871e+06	1.36489e+06
P38231	S000000251	YBR047W	FMP23	10671	9298.75	7692.16	8770.64	11967.5	10648.5	8440.65	8735.26	9383.23	10089.3	10640	9631.24	10304.2	8981.38	7777.48	11368.9	9748.8	9662.54	8946.3	8392.95	9663.25	8286.42	8796.46	8040.63	10672.9	11295.6	11218.1	9158.84	7459.06	10076.7
P38234	S000000256	YBR052C	RFS1	341961	340107	324815	471468	438967	366864	360226	361883	457775	434895	318088	344008	327008	481177	442548	337939	391033	349042	483091	438689	363290	364380	331721	407618	417037	366377	387462	355819	487564	421482
P38235	S000000257	YBR053C		476743	526003	480323	783938	828736	582515	605294	566338	752910	825300	498830	592027	535986	722558	829694	540874	628654	575469	666716	784579	534434	606496	472798	655089	752022	564783	641858	593274	727036	857694
P38237	S000000262	YBR058C	UBP14	251311	267541	261341	273292	258656	255452	267756	253911	255134	267991	254080	278074	242739	267458	279329	253364	262744	245769	249047	282588	247734	274248	251361	249097	264369	267608	261393	271849	254989	281030
P38238	S000000265	YBR061C	TRM7	58476.2	60308.8	59638.6	57078.1	55435.3	72813.2	64279.3	73219.2	56990.2	57456.6	NA	NA	NA	NA	NA	NA	NA	NA	NA	NA	50168	63135.8	56343.5	65189.7	59303.1	64395	63387.3	66453.1	58551.6	69382.7
P38239	S000000266	YBR062C		4757.65	6294.74	5864.23	4222.49	6195.07	5589.94	4877.4	5147.16	4403.02	6203.86	4988.9	4987.74	4834.56	4847.64	5364.02	5485.11	5466	4505.82	8571.08	5115.33	4489.08	5844.99	4860.01	5093.86	5518.47	4178.88	5935.56	4084.86	5610.41	6561.41
P38242	S000000274	YBR070C	ALG14	59551.2	59253.3	51740.4	68646.7	61852.7	61026.3	61342.1	52437.7	67330.9	67429.2	58944.4	55205.3	51783.7	65980.2	72101.7	58335.6	60414.9	53162.5	66321.1	69549.9	56623.7	62788.3	54825.6	59059.3	67881.5	61545.3	60828.9	53577.8	66812.9	67038.6
P38243	S000000275	YBR071W		39757.6	39569	41633.9	36996.6	55366.2	40942.7	43866.5	43434.4	46313.1	51736.6	51716.1	50251.3	51703.9	33612.1	45121.5	49103.7	48186.2	38671.3	34662.7	38811.2	45390.6	40993.7	40711.4	40686.2	47826.8	43536.5	43757.8	42901.4	46757.1	44815.5
P38244	S000000278	YBR074W	PFF1	96443.2	96015.7	95923.1	105816	109880	96345.9	92984.1	94171.1	108840	101063	97994.1	96114.3	97697.7	104978	104101	98175.8	102195	104143	90151.8	101307	94109.6	87461.8	96374.9	92801.1	102867	116623	101942	99539.8	108166	101647
P38247	S000000281	YBR077C	SLM4	112136	111926	110028	121201	114888	116865	119302	112073	120038	121054	106033	115197	110818	120757	120307	109453	110792	118991	119715	128725	110201	117096	107061	116117	119317	118213	118452	109645	118421	129301
P38248	S000000282	YBR078W	ECM33	1.06751e+06	1.00223e+06	1.04999e+06	840751	997606	922898	866809	1.023e+06	929875	992289	991541	917225	1.19455e+06	860878	831384	931849	947838	1.19201e+06	1.02931e+06	844126	1.04645e+06	884182	1.1048e+06	1.10408e+06	861766	921418	925424	989597	1.0375e+06	872136
P38249	S000000283	YBR079C	RPG1	3.23699e+06	3.27148e+06	3.23745e+06	2.841e+06	2.78922e+06	2.99329e+06	3.12715e+06	3.0923e+06	2.87794e+06	2.8023e+06	3.21693e+06	3.24391e+06	3.2843e+06	2.79724e+06	2.87214e+06	3.0267e+06	3.18616e+06	3.09493e+06	2.76666e+06	2.7882e+06	3.1764e+06	3.12754e+06	3.24761e+06	2.97727e+06	2.89875e+06	3.04526e+06	3.16636e+06	3.14051e+06	2.82639e+06	2.78097e+06
P38250	S000000290	YBR086C	IST2	930112	831746	865819	901157	834463	878227	840269	913326	920054	822170	913466	843691	916411	920876	833332	844468	837325	927520	901479	801182	944710	861633	918090	930849	807436	874301	856135	891076	891564	802330
P38251	S000000291	YBR087W	RFC5	54930	50080.4	55816.7	55430	55086.4	50177.9	52527.4	47793.6	53379	54286.5	53236.4	53020.3	50318.9	53681.4	53352.1	58711.3	51066.9	50014.6	50238.6	55901.3	51483.9	51386.1	50138.6	50410.9	51242.7	54948.2	51633.5	52688.9	54256.2	62398.3
P38254	S000000298	YBR094W	PBY1	156189	157012	153287	177048	164737	164314	156505	152616	168700	164000	153203	155082	161319	173124	165575	155612	157195	155092	168386	169761	155792	153815	151517	161040	168919	160299	166776	154785	160228	188124
P38255	S000000299	YBR095C	RXT2	48954.7	48446.9	47929.2	48589.1	52446.4	45272.9	48984.2	46149	52986.3	54760.5	44474.2	42626	48618.7	46818.1	53758.3	48675.6	49732	52267.2	53039.3	55452.1	45992.3	49975.8	46205.4	50961.1	52371.3	46799	49057.8	52571.5	49890.6	50924.3
P38256	S000000300	YBR096W		119319	127678	124212	139781	144836	140092	145130	127655	138044	139018	126600	136796	124581	137196	148815	126292	141860	129812	128996	144618	127003	141063	130330	131276	145014	135683	142950	133951	124721	136896
P38260	S000000305	YBR101C	FES1	278340	285505	280140	212090	252689	240478	260957	260783	238615	277905	249981	251933	258117	228965	282239	251714	254874	249648	252938	304252	256829	247955	258916	266696	267492	243963	257108	244582	247453	301138
P38261	S000000306	YBR102C	EXO84	89542.1	95392.6	91776.4	117645	111845	107963	95649.3	98865.9	109281	110989	96020.6	97227.8	93312.3	109337	110757	95804.4	100085	100334	103907	121389	96366.7	103858	92300.6	100633	108369	98222.3	98828.3	101297	109853	120763
P38262	S000000307	YBR103W	SIF2	49542	48118.4	47481.1	61589.6	57806.8	51037.7	46322.6	49840.4	61377.5	56720.3	56030.6	50068.7	51252	54775	53801.2	52017.6	52663.4	50850.5	54569.9	51426.6	48045.8	53304.6	49462.7	52068.1	52206.1	54072	52384.7	50843.8	58980.9	57222.1
P38264	S000000310	YBR106W	PHO88	1.4763e+06	1.48833e+06	1.42466e+06	958330	967155	1.21385e+06	1.34711e+06	1.24653e+06	954034	874163	1.47575e+06	1.47324e+06	1.40145e+06	948747	1.01864e+06	1.27978e+06	1.31129e+06	1.2185e+06	921664	888245	1.37972e+06	1.35539e+06	1.36675e+06	1.11093e+06	1.1367e+06	1.31536e+06	1.30118e+06	1.25079e+06	842128	885063
P38266	S000000312	YBR108W	AIM3	173003	164106	159074	172264	201798	175901	152899	176604	195834	194244	157895	166699	181453	189578	184332	161439	154626	178110	207664	184298	174510	164564	148562	191409	200112	169577	157408	160507	224511	186821
P38272	S000000334	YBR130C	SHE3	380981	384688	401583	357584	418196	353673	353228	379891	379439	426821	374711	363343	415659	370823	391919	352708	371361	402569	390128	399890	393853	384724	391191	397967	381810	354489	364074	384997	397449	395923
P38273	S000000335	YBR131W	CCZ1	2112.56	2369.34	5235.25	4481.79	3266.78	2820.73	2723.76	2868.1	5959.8	4869.02	3753.16	3444.26	2040.78	4335.3	4830.27	3665.06	3105.16	3414.1	3315.48	3680.89	3028.77	3251.23	3325.39	3262.05	3228.52	3078.35	2976.61	3025.19	4077.42	3825.08
P38276	S000000341	YBR137W		51030.2	54915.4	51244.8	60643.8	63914.9	56985.8	61531.5	59907.4	59130.4	66561.1	57224.7	57597.9	57006.9	57464.9	65328.6	58506.8	56089.4	55009.1	56681.9	63926.7	NA	NA	NA	NA	NA	NA	NA	NA	NA	NA
P38281	S000000355	YBR151W	APD1	283919	284151	278153	311460	334408	282907	289961	294036	304646	332507	282513	283407	282011	316017	321387	275926	292004	296946	323057	322323	292387	298920	275795	293798	300802	290118	307666	300087	317216	328060
P38282	S000000356	YBR152W	SPP381	29057.8	26084.5	27588.1	27193.1	38334.6	25860.4	24518.1	27470.7	28944.5	37300.4	38300.4	35142.2	32528.9	25132.9	24932.4	31766.4	29718.1	27300.4	23536.2	24596.2	NA	NA	NA	NA	NA	NA	NA	NA	NA	NA
P38286	S000000363	YBR159W	IFA38	268014	261723	255163	318016	306202	288666	306901	261513	312466	303087	291639	295286	276691	295836	298020	279822	299622	274389	269748	293393	271520	303629	262365	270684	312484	289658	298990	285589	277981	316080
P38288	S000000366	YBR162C	TOS1	173832	170330	170486	191009	194112	189325	178993	169893	237301	222616	172331	177598	180592	201378	188215	165274	169824	164974	269405	218065	172227	175149	170900	199590	181003	175671	164272	190014	253842	227453
P38291	S000000371	YBR167C	POP7	NA	NA	NA	NA	NA	NA	NA	NA	NA	NA	11786	12153.4	8683.56	10955.7	11986.6	12771.3	11144.3	9617.67	10254	11153.7	9626.72	9399.61	9720.49	10681.8	11221.6	10700.1	10134.6	10354.3	13260.8	14427.3
P38293	S000000377	YBR173C	UMP1	NA	NA	NA	NA	NA	NA	NA	NA	NA	NA	4494.19	2974.81	4852.69	4217.19	4288.16	4874.46	3791.7	3564.59	5127.57	5114.27	4181.02	3321.82	3882.14	4485.68	5207.33	4362.9	3940.43	3228.74	6032.77	3202.22
P38295	S000000381	YBR177C	EHT1	776812	734654	783033	1.06653e+06	893612	895802	860143	871705	971681	905277	805558	788152	814539	980024	865506	858879	876835	910830	946354	883553	834773	808364	841166	884623	863087	887372	880399	922372	940674	893914
P38298	S000000387	YBR183W	YPC1	NA	NA	NA	NA	NA	NA	NA	NA	NA	NA	65022.8	70150.2	58784.6	99682.4	87859.5	72766.9	70933.9	71567.8	92384.2	99526.3	62690.4	75513.4	63372.3	87943.9	77583.6	71108.5	74974.3	73414.6	101581	99805.9
P38300	S000000389	YBR185C	MBA1	58522.7	51350.2	57399.5	65981.1	48003.4	53245.7	43773.1	54450.5	54311	42289.4	63169.6	50218.6	53261.8	67731.6	51959.8	52156.4	40153.8	52482.8	59158.4	41240.2	54672.7	53128.5	54391.3	57029.3	54949.9	56273.7	43788	49781.2	58721.2	45161.6
P38301	S000000391	YBR187W	GDT1	163206	157170	153716	134057	96119.8	145358	173866	144021	126079	101847	176655	177284	143885	114307	108566	160804	161938	132997	113585	107682	158550	160858	144726	126873	119704	156410	170706	148327	105756	104499
P38302	S000000392	YBR188C	NTC20	NA	NA	NA	NA	NA	NA	NA	NA	NA	NA	8814.11	8197.38	12190.7	7525.46	7828.26	9466.46	6756.85	7997.14	10565.1	9202.7	8321.31	7971.1	9115.13	9260.57	7922.47	8673.81	8632.59	8538.77	8959.83	8654.19
P38306	S000000401	YBR197C		14698.6	13596.4	15003.2	11140.7	13807.2	14220.7	13132.8	14224.1	13595.1	12387.4	16132.2	13470.7	14657.5	11994.7	11837.8	13377.8	13042.3	14687.2	14263.6	12542.1	15282.5	13426	13617.6	12384.2	13015.1	13470.8	13318.9	13655.2	13013.8	13302.9
P38307	S000000405	YBR201W	DER1	NA	NA	NA	NA	NA	NA	NA	NA	NA	NA	10383.7	8082.49	13931.9	10240.5	9919.23	9110.64	8646.15	8083.15	12477.6	20236.3	8203.77	9053.14	12833.4	7265.04	9406.93	7792.93	7968.38	8939.7	12780.3	35503.5
P38310	S000000411	YBR207W	FTH1	86594.7	85296.7	80965.4	98032.3	119476	105088	97516.1	94629.2	108606	114162	81036	93820.9	83016.8	98116.3	125223	95565.9	99892.7	91623.1	96444.6	129149	86801	93720.2	82736.2	91140.1	117558	99635	104086	108627	86168.1	123792
P38313	S000000415	YBR211C	AME1	4077.24	4565.87	5195.05	5880.46	5881.93	5663.81	5491.18	4924.39	5289.88	6404.74	4971.55	4813.26	4638.64	5879.77	6155.8	5424.86	4955.19	4612.93	6197.1	6001.19	4585.92	4354.54	5458.79	5220.7	5819.65	5189.65	5251.83	5729.08	4289.35	6090.02
P38314	S000000418	YBR214W	SDS24	242567	256329	239552	399927	400881	308170	311744	271956	383645	396423	257184	299883	265454	368621	398284	270564	315097	292323	338894	374148	277295	304027	258635	328137	363953	288651	307383	280869	367234	414064
P38315	S000000420	YBR216C	YBP1	141495	147039	143730	167964	151387	149114	153792	139903	154571	154625	141058	152815	143305	156204	171534	139992	147010	139981	150190	163007	142295	150424	139404	144828	157447	146778	152775	151005	152620	171464
P38316	S000000421	YBR217W	ATG12	8416.34	8965.93	9152.54	7476.42	8937.5	8857.86	8740.13	8705.82	7609.4	8529.84	NA	NA	NA	NA	NA	NA	NA	NA	NA	NA	8013.2	9027.13	8835.13	7250.61	9483.53	8926.58	8553.63	8033.4	7343.5	8827.32
P38318	S000000424	YBR220C		24590.8	23336.6	23898.1	32887	21904.3	29022.4	26487.6	24626.1	31775.8	23701.4	29879	27444.5	23416.1	31473.6	24923.8	26770.9	27952.8	22828.8	22155.8	24699.5	24935.7	27697.3	26690.5	22574.8	25487	28807.7	27132.4	29651.1	24755.7	22715.6
P38321	S000000429	YBR225W		17741.2	19430.1	17652.7	24111.8	23434.1	17085	19654	19587.1	25432.2	25356.1	16494.7	17507	18972	22893.8	23262.1	19502.2	20493	20706.5	24728.2	24737.7	18686	19731.8	18821.5	23656.8	20568.9	21569.6	19739.1	19328.6	22588.8	22294.2
P38323	S000000431	YBR227C	MCX1	300387	307628	309329	320799	245697	332220	289041	321288	325537	260202	322169	321579	311867	316018	243022	306649	303894	322441	321765	245317	302121	314463	310185	321567	270317	306571	305797	297891	319974	267413
P38325	S000000434	YBR230C	OM14	125503	115921	126794	250018	101734	137861	103097	132825	202784	83246.7	145604	118501	136159	235372	105845	131516	100306	132320	190732	76714.5	135003	134072	140776	176302	107590	132015	106139	138107	202248	81480.1
P38326	S000000435	YBR231C	SWC5	21856.7	20992.4	20204.2	17377.4	19329.5	22220.5	23204.7	22687.1	19592.8	20283.5	28855.9	29078.7	23746.9	13120.4	15949.5	25011.1	19748.7	23004.6	15331.3	19778.4	22422.6	21521.9	20508.5	21405.6	22185	21392	24965.9	17601.1	20662.2	15305.6
P38328	S000000438	YBR234C	ARC40	441311	454710	443221	609920	590759	495003	522801	482192	594213	604933	476169	454829	450864	596364	609520	448931	526222	493237	553994	627561	484642	515762	461640	502332	575162	475730	527641	500716	565552	632167
P38329	S000000439	YBR235W	VHC1	26364.4	24797.7	22895.7	26127.3	26866	26432.6	24737.1	23551	24222.6	26447.8	20804.3	24481.6	20558.1	26139.9	29816.4	24575.5	25765.8	24515	27382.7	30242.1	23092.1	24952.6	22258.7	25373.4	25274	24011.7	25729.9	24525	26418.3	30802.2
P38331	S000000446	YBR242W		89612.3	86332.2	93800.3	49085.6	49703.2	104613	76406.4	108797	45496.2	44194.4	108350	95413	103859	44891.7	48226.7	95937.3	90584.4	78565.1	49719.2	39028.3	77553.6	73660	85674.8	60587.2	55289	70136.6	72039.9	116445	49252.2	66580
[truncated: 2,217 more rows]

## Sheet: WT_CRISPR_8h_ATC - WT_CRISPR_8h
Uniprot	SGDID	SysName	StdName	logFC	pvalue	comparison
Q3E827	S000028523	YJR005C-A	LSO1	0.980308	0.00541527	WT_CRISPR_8h_ATC - WT_CRISPR_8h
P28003	S000002134	YAL034C	FUN19	0.635047	0.218907	WT_CRISPR_8h_ATC - WT_CRISPR_8h
[truncated: 3,611 more rows]

## Sheet: WT_CRISPR_8h_ATC - WT_EV_8h_ATC
Uniprot	SGDID	SysName	StdName	logFC	pvalue	comparison
[truncated: 3,614 more rows]

[truncated: 3 more sheets: WT_CRISPR_24h_ATC - WT_EV_24h_A, 70_CRISPR_8h_ATC - 70_EV_8h_ATC, 70_CRISPR_24h_ATC - 70_EV_24h_A]
