# Supplementary material for: The ER-SURF pathway uses ER-mitochondria contact sites for protein targeting to mitochondria
Source: EMBO Rep. 2024 Apr 2;25(4):24. doi: 10.1038/s44319-024-00113-w (PMC11014988; doi:10.1038/s44319-024-00113-w)
Supplement: Supplementary file 7 — Data Set EV3 [file 44319_2024_113_MOESM7_ESM.xlsx]

## Sheet: Description
Sheets
Name	Description
Normalized Siganl sums	Processed LFQ protein intensities for all relevant samples. Only 3 out of 4 samples measured were considered for analysis, outlieres were determined via PCA analysis
Name of comparison	Analysis results for respective comparison made using the limma package in R
Columns
Name	Description
Uniprot	Uniprot identification number of those proteins that have at least half of the peptides that the leading protein has
SGDID	Saccharomyces Genome Database identification number
SysName	Gene systematic name
StdName	Gene standard name
logFC	Difference of average, log2-transformed, normalized signal sums for pairwise comparisons (log2 fold change) using limma
pvalue	p-value for pairwise comparisons using limma
comparison	Comparison made between two conditions
Samples
Name	Description
W_E	WT with a CRISPRi EV plasmid and no genomic bait-tag
W_RTN_E	WT with a CRISPRi EV plasmid and a genomic bait-tag on RTN1
W_SEC_E	WT with a CRISPRi EV plasmid and a genomic bait-tag on SEC63
W_TOM_E	WT with a CRISPRi EV plasmid and a genomic bait-tag on TOM20
W_C	WT with a CRISPRi MDM34 plasmid and no genomic bait-tag
W_RTN_C	WT with a CRISPRi MDM34 plasmid and a genomic bait-tag on RTN1
W_SEC_C	WT with a CRISPRi MDM34 plasmid and a genomic bait-tag on SEC63
W_TOM_C	WT with a CRISPRi MDM34 plasmid and a genomic bait-tag on TOM20
DELTA_E	∆tom70 with a CRISPRi EV plasmid and no genomic bait-tag
DELTA_RTN_E	∆tom70 with a CRISPRi EV plasmid and a genomic bait-tag on RTN1
DELTA_SEC_E	∆tom70 with a CRISPRi EV plasmid and a genomic bait-tag on SEC63
DELTA_TOM_E	∆tom70 with a CRISPRi EV plasmid and a genomic bait-tag on TOM20
DELTA_C	∆tom70 with a CRISPRi MDM34 plasmid and no genomic bait-tag
DELTA_RTN_C	∆tom70 with a CRISPRi MDM34 plasmid and a genomic bait-tag on RTN1
DELTA_SEC_C	∆tom70 with a CRISPRi MDM34 plasmid and a genomic bait-tag on SEC63
DELTA_TOM_C	∆tom70 with a CRISPRi MDM34 plasmid and a genomic bait-tag on TOM20

## Sheet: Normalized Signal Sums
Uniprot	SGDID	SysName	StdName	DELTA_RTN_C_rep1	DELTA_RTN_C_rep2	DELTA_RTN_C_rep4	DELTA_RTN_E_rep2	DELTA_RTN_E_rep3	DELTA_RTN_E_rep4	DELTA_TOM_C_rep2	DELTA_TOM_C_rep3	DELTA_TOM_C_rep4	DELTA_TOM_E_rep2	DELTA_TOM_E_rep3	DELTA_TOM_E_rep4	DELTA_SEC_C_rep2	DELTA_SEC_C_rep3	DELTA_SEC_C_rep4	DELTA_SEC_E_rep2	DELTA_SEC_E_rep3	DELTA_SEC_E_rep4	DELTA_C_rep2	DELTA_C_rep3	DELTA_C_rep4	DELTA_E_rep2	DELTA_E_rep3	DELTA_E_rep4	W_RTN_C_rep1	W_RTN_C_rep2	W_RTN_C_rep3	W_RTN_E_rep1	W_RTN_E_rep2	W_RTN_E_rep4	W_TOM_C_rep2	W_TOM_C_rep3	W_TOM_C_rep4	W_TOM_E_rep2	W_TOM_E_rep3	W_TOM_E_rep4	W_SEC_C_rep2	W_SEC_C_rep3	W_SEC_C_rep4	W_SEC_E_rep2	W_SEC_E_rep3	W_SEC_E_rep4	W_C_rep2	W_C_rep3	W_C_rep4	W_E_rep2
A5Z2X5	S000122558	YPR010C-A		3.9024e+07	6.98594e+07	3.95766e+07	4.31033e+07	4.10497e+07	4.10264e+07	1.2537e+08	1.15462e+08	2.60335e+08	8.92935e+07	7.86625e+07	4.64723e+07	3.78645e+07	3.69814e+07	4.07643e+07	1.83165e+07	3.75509e+07	5.29997e+07	4.53146e+07	3.25472e+07	4.23694e+07	4.78355e+07	7.29614e+07	6.22134e+07	6.31179e+07	8.05821e+07	5.86572e+07	7.5807e+07	5.29469e+07	1.05152e+08	7.00687e+07	9.70772e+07	1.18052e+08	9.37728e+07	1.11275e+08	1.42014e+08	5.64249e+07	6.76757e+07	9.22502e+07	5.2656e+07	3.9495e+07	4.09995e+07	9.74438e+07	4.46194e+07	6.75641e+07	1.16533e+08
D6VTK4	S000001868	YFL026W	STE2	8.78835e+06	9.65828e+06	9.6982e+06	9.31658e+06	1.07403e+07	8.64933e+06	NA	NA	NA	NA	5.02557e+06	NA	NA	NA	1.06512e+07	1.24205e+07	NA	NA	NA	NA	NA	1.14676e+07	1.09672e+07	NA	9.54267e+06	1.54116e+07	8.68044e+06	1.06172e+07	1.33779e+07	1.32264e+07	9.39445e+06	NA	6.09735e+06	1.11216e+07	9.0789e+06	7.88357e+06	7.12515e+06	NA	8.96917e+06	8.43744e+06	8.99346e+06	9.66136e+06	6.87931e+06	6.28653e+06	6.77932e+06	NA
O13297	S000006149	YPL228W	CET1	9.77072e+06	1.67678e+07	2.09945e+07	1.78049e+07	1.73604e+07	1.21372e+07	1.49574e+07	1.59626e+07	1.23657e+07	1.12607e+07	1.4007e+07	1.31015e+07	8.75301e+06	1.15696e+07	1.6e+07	1.11018e+07	1.33941e+07	1.40913e+07	1.70074e+07	1.2464e+07	1.23265e+07	1.44376e+07	9.06366e+06	1.41082e+07	1.70082e+07	7.50496e+06	1.77507e+07	1.31159e+07	1.40943e+07	1.32083e+07	1.22742e+07	1.40535e+07	1.19588e+07	1.3613e+07	1.89335e+07	1.26787e+07	1.42095e+07	1.6069e+07	1.01276e+07	1.52377e+07	1.72681e+07	1.21021e+07	1.38245e+07	1.89208e+07	1.15023e+07	1.20244e+07
O13329	S000002517	YDR110W	FOB1	9.46551e+06	1.27721e+07	7.24805e+06	6.92651e+06	8.32335e+06	NA	NA	NA	NA	NA	NA	NA	NA	NA	NA	NA	NA	NA	NA	NA	NA	NA	NA	NA	NA	NA	NA	NA	NA	NA	NA	NA	NA	NA	NA	NA	NA	NA	NA	8.93461e+06	NA	NA	NA	NA	NA	NA
O13516	S000006002	YPL081W	RPS9A	1.18947e+07	2.21936e+07	2.9832e+07	2.31898e+07	1.59463e+07	2.5151e+07	1.7195e+07	1.51486e+07	1.63189e+07	2.1277e+07	8.17611e+07	1.73602e+07	NA	3.05529e+07	3.08786e+07	2.7745e+07	2.63524e+07	3.01331e+07	2.34409e+07	3.24672e+07	4.52999e+07	2.22135e+07	2.56002e+07	3.86569e+07	8.74456e+06	1.65577e+07	1.20158e+07	1.29468e+07	1.50221e+07	1.77264e+07	1.71901e+07	1.28235e+07	9.76466e+06	9.92802e+06	2.7535e+07	2.76403e+07	NA	1.92236e+07	3.33337e+07	1.47877e+07	3.24231e+07	3.03707e+07	1.58854e+07	3.08617e+07	4.41105e+07	5.52786e+06
O13525	S000002612	YDR204W	COQ4	5.14128e+07	3.9005e+07	4.27401e+07	4.86222e+07	3.66716e+07	5.55785e+07	4.33996e+07	3.25824e+07	9.82519e+07	6.83995e+07	6.46983e+07	5.79314e+07	1.68713e+08	6.12948e+07	7.88143e+07	7.64695e+07	5.45919e+07	3.8576e+07	5.91877e+07	5.15497e+07	7.34165e+07	4.60312e+07	5.76018e+07	6.09905e+07	8.72957e+07	1.51521e+08	5.37024e+07	1.28837e+08	8.15497e+07	6.94102e+07	8.09839e+07	9.21911e+07	9.48627e+07	6.71576e+07	3.60797e+07	5.68612e+07	5.1183e+07	8.01171e+07	8.8923e+07	6.57621e+07	4.20613e+07	6.47304e+07	6.06682e+07	5.47387e+07	5.90121e+07	1.04011e+08
O13539	S000001210	YHR167W	THP2	8.35977e+07	7.90553e+07	5.31673e+07	3.4591e+07	6.43976e+07	3.17126e+07	4.58812e+07	5.34844e+07	4.30036e+07	NA	4.99704e+07	5.28644e+07	5.30052e+07	3.42254e+07	5.09445e+07	3.00777e+07	4.6908e+07	4.8128e+07	4.64587e+07	6.88171e+07	3.27393e+07	9.66151e+07	5.26374e+07	4.68941e+07	5.02589e+07	2.7398e+07	4.70936e+07	5.01404e+07	4.66383e+07	4.62222e+07	4.93324e+07	4.37293e+07	4.63141e+07	6.14685e+07	5.31813e+07	5.2822e+07	3.52892e+07	6.00889e+07	4.60308e+07	4.04187e+07	4.94922e+07	5.68524e+07	5.60631e+07	6.08822e+07	3.92096e+07	4.54394e+07
O13547	S000006429	YLR390W-A	CCW14	6.37565e+07	4.89596e+07	3.73464e+07	5.7912e+07	5.7977e+07	5.06532e+07	4.36212e+07	3.98504e+07	8.13784e+06	2.3611e+07	2.44426e+07	2.68609e+07	3.52459e+07	3.24876e+07	3.42263e+07	4.53703e+07	3.26832e+07	4.04056e+07	3.83483e+07	3.21801e+07	2.53822e+07	2.24164e+07	2.99094e+07	3.74065e+07	7.19797e+07	5.3511e+07	4.37868e+07	7.8311e+07	6.03319e+07	4.56906e+07	5.10874e+07	3.66268e+07	2.76112e+07	6.05846e+07	4.68424e+07	4.08009e+07	1.97297e+07	3.7297e+07	3.36263e+07	3.9718e+07	2.82204e+07	3.79055e+07	4.41474e+07	2.61956e+07	2.44113e+07	3.54972e+07
O13563	S000004413	YLR421C	RPN13	1.99165e+08	2.18819e+08	2.8473e+08	2.39108e+08	2.79698e+08	2.87531e+08	3.13477e+08	2.661e+08	3.64865e+08	1.76117e+08	3.77595e+08	4.02948e+08	3.00837e+08	1.83097e+08	3.06026e+08	1.97329e+08	8.83248e+07	2.14152e+08	2.70006e+08	1.71417e+08	2.45166e+08	6.444e+08	2.26447e+08	2.36821e+08	1.72486e+08	1.55924e+08	3.03333e+08	2.15233e+08	2.06542e+08	2.52892e+08	2.3691e+08	3.08744e+08	3.1228e+08	1.92354e+08	3.45527e+08	2.42672e+08	1.78429e+08	3.77709e+08	1.34955e+08	2.10392e+08	3.59843e+08	1.87986e+08	4.91968e+07	2.17905e+08	5.11173e+07	2.40144e+08
O13585	S000006293	YPR089W		NA	NA	NA	NA	NA	NA	NA	NA	5.0256e+06	NA	NA	NA	NA	NA	NA	NA	NA	NA	NA	NA	NA	NA	6.3557e+06	8.01433e+06	5.96285e+06	NA	4.17231e+06	5.14024e+06	NA	NA	NA	NA	NA	NA	NA	NA	NA	NA	NA	NA	NA	NA	NA	NA	NA	5.38189e+06
O14455	S000006438	YPL249C-A	RPL36B	2.41641e+08	3.82094e+08	1.59558e+08	6.4165e+08	3.22723e+08	5.53461e+08	2.53733e+08	2.62025e+08	8.44073e+07	2.85928e+08	8.2302e+08	3.50668e+08	2.56352e+08	3.69677e+08	4.17107e+08	5.25818e+08	4.85802e+08	NA	2.93274e+08	4.14143e+08	2.58524e+08	4.21162e+08	1.45268e+08	3.13265e+08	1.82275e+08	2.59791e+08	1.89218e+08	2.22242e+08	NA	2.20303e+08	1.25294e+08	2.01056e+08	7.66611e+07	2.29135e+08	4.37419e+08	1.9941e+08	NA	NA	2.51333e+08	2.38602e+08	4.66338e+08	2.83283e+08	3.11317e+08	3.18015e+08	4.98247e+08	2.6328e+08
O14467	S000007253	YOR298C-A	MBF1	4.03368e+08	3.94781e+08	3.73769e+08	4.01016e+08	3.27125e+08	3.2793e+08	4.01183e+08	2.52217e+08	4.33713e+08	6.46417e+08	4.57856e+08	4.69902e+08	1.14322e+09	6.44117e+08	4.13261e+08	6.02637e+08	4.93837e+08	3.31267e+08	6.07958e+08	4.8146e+08	4.75533e+08	3.55443e+08	3.64059e+08	3.63603e+08	4.43553e+08	5.65479e+08	3.50196e+08	3.9972e+08	3.72432e+08	3.20934e+08	4.85923e+08	5.68211e+08	5.3566e+08	3.68509e+08	2.98766e+08	2.93654e+08	5.17505e+08	6.62443e+08	3.96711e+08	3.76481e+08	3.71345e+08	2.10652e+08	4.1991e+08	6.74696e+08	2.43651e+08	3.08755e+08
O60200	S000007243	YKL053C-A	MDM35	NA	NA	NA	NA	NA	NA	NA	9.0201e+06	1.5158e+07	NA	NA	NA	NA	NA	NA	NA	NA	NA	NA	NA	NA	NA	NA	NA	NA	NA	NA	NA	NA	NA	NA	NA	1.04831e+07	NA	NA	NA	NA	NA	NA	NA	NA	NA	NA	NA	NA	NA
O74700	S000007256	YEL020W-A	TIM9	1.13127e+08	7.35238e+07	6.04994e+07	2.61249e+07	5.73445e+07	5.27334e+07	1.00323e+08	1.40356e+08	1.22478e+08	7.59209e+07	9.70288e+07	1.11909e+08	NA	5.5967e+07	7.60837e+07	4.32341e+07	3.79945e+07	6.73115e+07	4.92471e+07	5.30982e+07	7.27123e+07	3.90004e+07	3.27035e+07	6.24332e+07	7.10825e+07	1.05287e+08	2.97547e+07	5.70472e+07	4.91314e+07	4.79104e+07	1.44594e+08	9.86719e+07	1.02062e+08	1.34447e+08	1.51004e+08	1.80328e+08	4.35609e+07	4.35045e+07	7.18013e+07	2.71408e+07	5.54858e+07	7.00853e+07	6.34748e+07	3.97947e+07	6.34043e+07	4.75503e+07
O75012	S000006430	YDL045W-A	MRP10	NA	NA	5.12468e+07	1.64727e+08	1.29017e+08	1.42738e+08	1.49441e+08	1.13045e+08	1.37704e+08	9.79015e+07	1.95929e+08	1.17601e+08	3.99936e+07	1.04953e+08	7.76278e+07	2.23364e+08	1.83562e+08	1.3229e+08	9.64164e+07	1.00194e+08	6.01853e+07	1.10488e+08	1.39465e+08	1.33014e+08	5.04681e+07	9.036e+07	5.33173e+07	8.80507e+07	1.08568e+08	1.06599e+08	7.30469e+07	1.36596e+08	1.16783e+08	1.10518e+08	9.3012e+07	1.23478e+08	NA	1.0446e+08	6.13266e+07	6.39172e+07	1.48115e+08	NA	NA	NA	NA	1.12912e+08
O94742	S000007235	YDR363W-A	SEM1	5.43153e+07	7.99033e+07	1.24372e+08	5.55547e+07	3.75881e+07	3.83201e+07	6.30139e+07	3.35957e+07	8.16313e+07	1.45244e+07	4.74589e+07	7.99119e+07	9.69283e+07	4.92349e+07	9.11416e+07	5.02077e+07	4.74246e+07	4.78027e+06	1.06579e+08	5.58717e+07	9.63503e+07	2.58482e+07	1.56528e+07	3.59815e+07	3.81578e+07	2.02372e+07	7.96674e+07	4.94606e+07	7.62648e+07	5.6028e+07	2.29528e+07	9.02878e+07	5.25516e+07	6.53591e+07	8.1154e+07	5.11312e+07	1.04341e+08	5.95187e+07	5.93152e+07	1.3089e+08	1.21724e+08	NA	1.1361e+08	1.60231e+08	9.09673e+07	5.96844e+07
P00044	S000003809	YJR048W	CYC1	1.92709e+08	1.32811e+08	7.32969e+08	2.01419e+08	2.20346e+08	2.02778e+08	1.95909e+08	4.15544e+08	1.10218e+09	1.73876e+08	2.4966e+08	1.97922e+09	2.7056e+08	3.28908e+08	7.33912e+08	1.84078e+08	2.0077e+08	2.24372e+08	2.98077e+08	2.24816e+08	7.45605e+08	1.93464e+08	8.41826e+07	5.70726e+08	2.50925e+08	8.57591e+07	1.69914e+08	1.74357e+08	8.51395e+07	6.35175e+08	1.12515e+08	3.7464e+08	1.89344e+09	1.90034e+08	1.52321e+08	6.55349e+08	NA	4.26787e+07	6.76609e+08	1.04104e+08	1.8725e+08	9.02971e+07	1.82153e+08	1.55068e+08	1.14444e+08	1.7212e+08
P00045	S000000765	YEL039C	CYC7	1.24954e+07	1.12298e+07	3.30209e+07	1.18237e+07	1.18432e+07	2.6208e+07	8.1367e+06	8.80491e+06	4.24916e+07	1.97655e+07	2.3882e+07	3.76085e+07	1.33108e+07	1.99879e+07	3.04331e+07	1.35354e+07	1.26665e+07	2.9657e+07	1.41559e+07	1.44826e+07	2.44104e+07	NA	1.88828e+07	1.95483e+07	1.2067e+07	3.65773e+06	7.05072e+06	NA	5.325e+06	9.29669e+06	1.76516e+07	1.79902e+07	2.80837e+07	9.66451e+06	1.10424e+07	1.7643e+07	NA	1.82652e+07	2.31803e+07	8.25362e+06	NA	2.12927e+07	1.13749e+07	2.43073e+07	2.79079e+07	3.44495e+06
P00127	S000001929	YFR033C	QCR6	1.1252e+08	7.40797e+07	6.31858e+07	NA	1.15078e+08	7.22672e+07	1.35756e+08	1.38837e+08	1.40802e+08	1.2897e+08	1.97455e+08	1.64247e+08	9.04732e+07	8.51258e+07	8.8649e+07	8.27445e+07	1.04583e+08	NA	1.17719e+08	1.00416e+08	6.62739e+07	9.34834e+07	1.03247e+08	8.59171e+07	1.35782e+08	NA	2.88887e+07	9.65505e+07	NA	9.62308e+07	1.74805e+08	1.94884e+08	1.43842e+08	1.74061e+08	1.62272e+08	1.50623e+08	1.48673e+08	9.89606e+07	6.92693e+07	7.58943e+07	NA	1.90194e+07	1.47928e+08	8.26795e+07	1.01937e+08	2.2651e+08
P00128	S000002937	YDR529C	QCR7	1.40274e+08	1.98589e+08	2.10872e+08	4.26013e+08	4.09238e+08	5.72217e+08	5.41524e+08	5.80449e+08	5.2902e+08	7.08144e+08	5.61016e+08	3.70918e+08	2.66395e+08	3.60375e+08	3.35081e+08	4.22795e+08	3.65052e+08	8.74879e+07	3.19008e+08	2.53625e+08	2.94351e+08	2.89341e+08	4.40632e+08	4.7061e+08	5.32559e+08	5.21503e+08	4.73474e+08	5.04767e+08	4.53396e+08	4.83425e+08	5.40646e+08	5.4965e+08	5.04024e+08	6.55336e+08	6.66403e+08	7.30158e+08	4.08356e+08	3.73173e+08	4.56809e+08	4.4947e+08	4.45577e+08	3.90913e+08	5.70889e+08	3.37333e+08	3.54729e+08	5.19173e+08
P00175	S000004518	YML054C	CYB2	1.16893e+08	9.44476e+07	1.55807e+08	1.13217e+08	1.15481e+08	1.63792e+08	2.06612e+08	3.06811e+08	3.62214e+08	2.06932e+08	2.22691e+08	1.93198e+08	1.30348e+08	1.32775e+08	1.85762e+08	1.54901e+08	1.39359e+08	2.05687e+08	1.80288e+08	1.21963e+08	1.90846e+08	1.31475e+08	1.48498e+08	1.69063e+08	1.34896e+08	7.99048e+07	1.01052e+08	1.06445e+08	4.5792e+07	1.48936e+08	1.28892e+08	1.97712e+08	2.23304e+08	1.87108e+08	1.99154e+08	2.10333e+08	1.22332e+08	1.25918e+08	2.22822e+08	1.18072e+08	1.44058e+08	1.89202e+08	1.68277e+08	2.08391e+08	2.29987e+08	1.26889e+08
P00330	S000005446	YOL086C	ADH1	2.04585e+08	2.54329e+08	2.30035e+08	2.48519e+08	2.82639e+08	1.93933e+08	2.09635e+08	2.32543e+08	1.4388e+08	2.43204e+08	2.63112e+08	1.86374e+08	3.76435e+08	2.51358e+08	2.09178e+08	2.67862e+08	2.33621e+08	2.82938e+08	1.9901e+08	2.26463e+08	1.7427e+08	2.17256e+08	2.48762e+08	2.09871e+08	1.36268e+08	5.5223e+08	1.75325e+08	2.09832e+08	2.79348e+08	1.91453e+08	2.38161e+08	1.66424e+08	1.44386e+08	2.7921e+08	2.06621e+08	2.29672e+08	2.89159e+08	2.17734e+08	1.9711e+08	1.72089e+08	1.55647e+08	2.80049e+08	1.74594e+08	1.55541e+08	2.03673e+08	1.96497e+08
P00331	S000004918	YMR303C	ADH2	2.33982e+07	2.24639e+07	NA	2.13788e+07	2.7018e+07	2.58369e+07	1.87514e+07	2.70668e+07	1.68766e+07	2.54168e+07	2.62091e+07	2.66591e+07	4.10487e+07	2.97716e+07	2.33583e+07	1.63459e+07	2.71481e+07	2.3863e+07	2.76527e+07	2.74189e+07	2.75641e+07	2.67391e+07	3.54253e+07	2.48647e+07	2.09744e+07	5.73222e+07	2.08917e+07	1.85874e+07	1.9594e+07	2.78215e+07	2.35551e+07	2.44295e+07	2.70075e+07	2.12269e+07	2.90062e+07	2.84038e+07	3.03527e+07	2.18928e+07	1.74207e+07	2.04116e+07	1.0105e+07	2.81983e+07	2.30365e+07	2.24895e+07	2.13443e+07	2.40399e+07
P00358	S000003769	YJR009C	TDH2	7.36184e+06	2.0599e+07	2.91926e+07	1.69867e+07	7.80799e+06	1.93751e+07	1.12992e+07	1.43149e+07	1.46227e+07	2.59109e+07	1.32862e+07	1.53212e+07	2.79789e+07	2.33729e+07	2.60682e+07	2.51362e+07	1.77541e+07	9.79808e+06	3.15829e+07	1.76769e+07	2.0558e+07	1.69046e+07	2.02688e+07	1.089e+07	5.19004e+06	1.65802e+07	1.11331e+07	1.15271e+07	2.71606e+07	1.33681e+07	1.2853e+07	1.35373e+07	1.73846e+07	1.72716e+07	1.0558e+07	1.2185e+07	2.06044e+07	7.39397e+06	2.58787e+07	2.8247e+07	1.07514e+07	2.0211e+07	2.52495e+07	1.07488e+07	1.75698e+07	2.87546e+07
P00359	S000003424	YGR192C	TDH3	3.21781e+08	3.66213e+08	3.2768e+08	2.7053e+08	3.17657e+08	2.48388e+08	2.83625e+08	2.72651e+08	2.74292e+08	3.9986e+08	4.42002e+08	2.91553e+08	3.84734e+08	3.30443e+08	2.8098e+08	3.41528e+08	3.04283e+08	2.36672e+08	2.78432e+08	3.13898e+08	2.50008e+08	3.10973e+08	5.6079e+08	3.61778e+08	1.81603e+08	2.45541e+08	1.83343e+08	1.95898e+08	2.19266e+08	2.92395e+08	2.62975e+08	2.56493e+08	3.35042e+08	2.14722e+08	2.21536e+08	2.91159e+08	2.12424e+08	2.13986e+08	2.86673e+08	2.34016e+08	2.0739e+08	3.18732e+08	2.30096e+08	2.27661e+08	3.28449e+08	2.86937e+08
P00360	S000003588	YJL052W	TDH1	2.46513e+07	1.8079e+07	1.75781e+07	1.08817e+07	1.07444e+07	7.51105e+06	1.19263e+07	NA	1.04033e+07	2.42503e+07	1.43483e+07	1.61074e+07	1.10727e+07	2.03945e+07	1.54925e+07	1.38115e+07	1.39019e+07	1.24716e+07	2.128e+07	1.61341e+07	1.27891e+07	9.59701e+06	1.49866e+07	1.00617e+07	NA	2.09267e+07	1.70408e+07	1.14788e+07	1.07855e+07	1.34495e+07	1.79156e+07	1.61475e+07	1.12441e+07	1.73137e+07	1.38106e+07	1.46661e+07	1.03121e+07	NA	2.00746e+07	9.40661e+06	1.18783e+07	1.47229e+07	1.33839e+07	1.02595e+07	1.15006e+07	1.31485e+07
P00401	S000007260	Q0045	COX1	NA	2.07712e+07	1.94101e+07	6.21598e+07	4.03296e+07	6.69855e+07	6.71102e+07	6.93642e+07	5.52301e+07	5.93724e+07	3.42013e+07	2.86712e+07	3.22319e+07	2.97625e+07	3.15414e+07	5.62428e+07	3.38651e+07	3.27264e+07	2.94595e+07	1.97607e+07	2.25134e+07	3.22957e+07	3.23873e+07	3.61003e+07	7.89925e+07	7.66207e+07	4.81334e+07	6.98973e+07	NA	4.71155e+07	4.44018e+07	4.33141e+07	2.15977e+07	7.4173e+07	6.23573e+07	7.4047e+07	5.84852e+07	3.67515e+07	4.25699e+07	8.95474e+07	5.92808e+07	6.32455e+07	5.84783e+07	4.08138e+07	4.94738e+07	5.04875e+07
P00410	S000007281	Q0250	COX2	NA	NA	NA	NA	4.87434e+07	NA	NA	NA	NA	NA	NA	NA	2.21783e+07	2.04381e+07	2.32757e+07	NA	NA	NA	2.00974e+07	2.04401e+07	2.39673e+07	NA	1.63428e+07	3.36427e+07	NA	NA	NA	7.71089e+07	NA	4.27051e+07	NA	NA	NA	1.02067e+08	7.36529e+07	6.84058e+07	5.00959e+07	NA	3.91664e+07	2.65568e+07	NA	NA	NA	2.46805e+07	NA	5.47946e+07
P00424	S000004997	YNL052W	COX5A	8.83589e+07	7.84602e+07	8.7033e+07	1.30643e+08	1.65103e+08	1.45894e+08	1.62074e+08	1.51516e+08	1.50198e+08	7.10122e+07	1.18949e+08	8.86521e+07	1.15559e+08	1.28285e+08	8.61031e+07	1.74799e+08	1.31451e+08	7.40534e+07	9.72146e+07	8.90045e+07	9.16171e+07	5.27321e+07	8.28357e+07	1.00931e+08	1.04838e+08	2.02464e+08	7.52833e+07	1.78876e+08	1.02736e+08	1.07082e+08	1.50265e+08	1.11926e+08	6.34843e+07	2.6065e+08	3.05575e+08	2.25046e+08	1.02371e+08	NA	NA	1.55074e+08	1.12717e+08	1.48387e+08	1.47047e+08	1.18394e+08	1.281e+08	1.51099e+08
P00425	S000001373	YIL111W	COX5B	NA	NA	NA	2.10876e+07	1.27607e+07	2.429e+07	1.19539e+07	1.36686e+07	1.70208e+07	NA	NA	NA	NA	NA	NA	1.62599e+07	NA	1.24962e+07	NA	NA	NA	NA	NA	NA	NA	NA	NA	2.46872e+07	2.70554e+07	NA	2.06248e+07	NA	NA	2.91528e+07	2.03835e+07	1.76901e+07	NA	NA	NA	1.88896e+07	1.45999e+07	1.23529e+07	NA	NA	NA	NA
P00427	S000001093	YHR051W	COX6	8.73543e+07	1.62425e+08	1.24045e+08	1.47551e+08	1.73795e+08	1.71951e+08	2.74076e+08	2.58562e+08	3.06765e+08	2.86951e+08	2.60018e+08	2.48499e+08	2.59354e+08	1.78195e+08	1.45211e+08	1.56175e+08	1.54554e+08	1.83388e+08	1.51446e+08	1.40674e+08	1.40003e+08	1.11516e+08	1.58482e+08	1.54272e+08	2.51868e+08	3.51125e+08	1.8359e+08	2.31552e+08	1.82307e+08	2.37407e+08	2.16319e+08	3.47404e+08	3.09038e+08	2.98345e+08	2.53818e+08	3.11109e+08	2.19047e+08	1.50496e+08	1.9589e+08	2.16213e+08	1.29343e+08	1.88477e+08	2.50547e+08	1.59535e+08	2.45036e+08	2.92353e+08
P00431	S000001774	YKR066C	CCP1	3.64746e+07	2.76979e+07	2.40211e+07	3.30462e+07	5.24114e+07	6.16423e+07	7.15496e+07	1.12177e+08	8.68085e+07	3.92785e+07	3.68993e+07	4.37883e+07	1.07926e+07	2.3366e+07	2.6115e+07	4.28019e+07	2.10693e+07	3.51062e+07	1.42506e+07	1.98831e+07	2.47538e+07	3.44888e+07	3.1541e+07	3.13599e+07	3.85062e+07	3.98145e+07	2.70452e+07	4.41814e+07	3.85539e+07	3.73871e+07	5.15333e+07	3.65258e+07	2.86853e+07	7.80841e+07	9.57731e+07	8.25879e+07	2.62475e+07	2.70411e+07	2.62753e+07	4.48492e+07	2.89843e+07	3.79146e+07	3.3226e+07	2.14327e+07	2.9548e+07	2.31893e+07
P00445	S000003865	YJR104C	SOD1	1.02366e+08	5.78459e+07	8.90567e+07	6.11143e+07	9.22344e+07	5.0987e+07	1.03903e+08	1.41353e+08	1.56709e+08	9.834e+07	1.23107e+08	1.35529e+08	1.14163e+08	6.90498e+07	6.93567e+07	6.97963e+07	7.68674e+07	7.78855e+07	7.03425e+07	7.86232e+07	6.16284e+07	8.25104e+07	1.03477e+08	9.55862e+07	9.28315e+07	7.55828e+07	5.97305e+07	6.95169e+07	4.40748e+07	7.89577e+07	8.35514e+07	1.12266e+08	1.18884e+08	9.50498e+07	1.10241e+08	1.29357e+08	5.24553e+07	6.96561e+07	9.31918e+07	6.18131e+07	9.50079e+07	8.88305e+07	9.65534e+07	6.45709e+07	9.63055e+07	7.02136e+07
P00447	S000001050	YHR008C	SOD2	1.40313e+07	1.74763e+07	3.21222e+07	NA	7.04879e+06	NA	NA	1.52009e+07	2.00924e+07	2.05061e+07	2.0406e+07	2.34292e+07	3.54341e+07	1.81505e+07	NA	8.00986e+06	9.1566e+06	1.19575e+07	2.05637e+07	1.28071e+07	2.79682e+07	1.19294e+07	NA	1.32249e+07	1.34225e+07	NA	NA	NA	NA	1.6004e+07	NA	1.45473e+07	2.11188e+07	8.0939e+06	1.24417e+07	1.55849e+07	1.09004e+07	NA	NA	NA	NA	NA	NA	NA	1.85938e+07	NA
P00546	S000000364	YBR160W	CDC28	2.03293e+07	2.60346e+07	2.22555e+07	4.62279e+07	3.25382e+07	3.89661e+07	3.21626e+07	3.2761e+07	2.42966e+07	2.60551e+07	1.73656e+07	2.39669e+07	1.38763e+07	2.82596e+07	2.6642e+07	2.71175e+07	2.9974e+07	2.42783e+07	2.15442e+07	2.54094e+07	2.48167e+07	2.10085e+07	2.83611e+07	3.32551e+07	4.08483e+07	2.7445e+07	3.57196e+07	3.48368e+07	3.95046e+07	2.54219e+07	3.46482e+07	2.49749e+07	1.60236e+07	3.22335e+07	3.01563e+07	2.63018e+07	2.9947e+07	3.04291e+07	2.4582e+07	3.10243e+07	3.31792e+07	2.78858e+07	3.0758e+07	2.45664e+07	3.72716e+07	2.95642e+07
P00549	S000000036	YAL038W	CDC19	6.95841e+07	7.52557e+07	6.33828e+07	5.74923e+07	7.0508e+07	7.24554e+07	5.80281e+07	5.76601e+07	6.22895e+07	8.1045e+07	6.04653e+07	5.94677e+07	9.45179e+07	7.24245e+07	6.79604e+07	6.70155e+07	8.14638e+07	7.71598e+07	5.55123e+07	7.20469e+07	6.06783e+07	7.32284e+07	8.37034e+07	7.90235e+07	5.21641e+07	1.01254e+08	5.57809e+07	5.3214e+07	6.49632e+07	6.79782e+07	6.76812e+07	4.83136e+07	5.33196e+07	6.34394e+07	5.54702e+07	7.06899e+07	8.03799e+07	5.56497e+07	8.19134e+07	6.60223e+07	6.61683e+07	8.14682e+07	7.11703e+07	7.09049e+07	7.30676e+07	7.6759e+07
P00560	S000000605	YCR012W	PGK1	1.80666e+08	1.7061e+08	1.15533e+08	1.05452e+08	1.71176e+08	1.17079e+08	1.17843e+08	1.28477e+08	1.23484e+08	1.03836e+08	1.0144e+08	9.51737e+07	1.30338e+08	1.21114e+08	1.15004e+08	1.54859e+08	1.62424e+08	1.67401e+08	1.09496e+08	1.28036e+08	8.29165e+07	1.52668e+08	1.83525e+08	1.57197e+08	8.79399e+07	1.50663e+08	9.97286e+07	1.17037e+08	1.38575e+08	1.14156e+08	1.2899e+08	8.36353e+07	8.74157e+07	1.35504e+08	1.35917e+08	1.31659e+08	1.56291e+08	9.41951e+07	1.15212e+08	1.96625e+08	1.45649e+08	2.67017e+08	1.83591e+08	1.66999e+08	1.57636e+08	1.42162e+08
P00724	S000001424	YIL162W	SUC2	1.36752e+07	1.2735e+07	1.40069e+07	1.746e+07	NA	3.12114e+07	NA	NA	NA	NA	1.50231e+07	3.07055e+07	3.80527e+07	2.48288e+07	4.17368e+07	NA	NA	NA	3.15315e+07	3.05961e+07	6.2585e+07	NA	2.88311e+07	4.55152e+07	1.48947e+07	NA	2.61891e+07	NA	2.42295e+07	4.28498e+07	2.26047e+07	1.72866e+07	3.26498e+07	2.17997e+07	2.31922e+07	3.65946e+07	1.71038e+07	NA	NA	NA	2.3975e+07	NA	2.35948e+07	2.88197e+07	3.31949e+07	NA
P00729	S000004912	YMR297W	PRC1	2.79178e+07	2.76521e+07	2.46005e+07	3.25618e+07	2.57208e+07	3.07977e+07	2.6802e+07	2.00988e+07	1.47679e+07	1.78486e+07	2.34979e+07	2.32052e+07	5.31775e+07	3.24166e+07	2.66191e+07	3.69718e+07	2.78612e+07	2.93519e+07	5.12981e+07	3.54854e+07	3.66633e+07	1.61128e+07	1.55644e+07	2.05288e+07	3.21608e+07	4.29322e+07	3.73094e+07	2.79793e+07	3.0713e+07	2.28373e+07	1.85638e+07	3.14411e+07	1.99519e+07	2.33806e+07	2.75927e+07	2.04936e+07	4.55941e+07	2.82453e+07	1.98467e+07	4.09391e+07	3.88505e+07	3.97721e+07	3.82819e+07	4.40441e+07	3.36087e+07	4.2057e+07
P00812	S000006032	YPL111W	CAR1	2.18858e+07	2.66166e+07	2.22576e+07	7.14616e+07	4.58347e+07	5.21421e+07	4.71885e+07	4.37833e+07	2.97379e+07	4.98649e+07	3.64045e+07	2.64095e+07	5.04426e+07	3.67959e+07	2.42895e+07	4.35951e+07	3.71356e+07	2.74067e+07	2.94653e+07	2.92877e+07	3.05379e+07	3.26014e+07	4.90565e+07	4.27515e+07	4.15441e+07	5.72538e+07	2.64607e+07	5.56928e+07	4.78674e+07	3.15266e+07	4.45182e+07	3.03279e+07	1.54391e+07	4.36333e+07	3.23672e+07	2.75322e+07	2.60731e+07	2.92479e+07	2.49001e+07	3.16396e+07	2.30849e+07	2.1606e+07	3.30999e+07	2.06805e+07	2.19503e+07	5.5828e+07
P00815	S000000535	YCL030C	HIS4	NA	NA	NA	5.84066e+06	5.27871e+06	7.74162e+06	NA	NA	NA	NA	NA	NA	NA	NA	NA	NA	NA	NA	NA	NA	NA	NA	NA	NA	NA	NA	NA	NA	NA	NA	NA	NA	NA	NA	NA	NA	NA	NA	NA	NA	NA	NA	NA	NA	NA	NA
P00817	S000000215	YBR011C	IPP1	4.78939e+07	4.94173e+07	2.54749e+07	2.86089e+07	4.36502e+07	2.90115e+07	3.57861e+07	3.32573e+07	2.99594e+07	2.59781e+07	3.12476e+07	2.90503e+07	3.55609e+07	3.03765e+07	3.20716e+07	3.10439e+07	3.95831e+07	4.12706e+07	3.2415e+07	3.69287e+07	2.99963e+07	4.75027e+07	5.83419e+07	3.82074e+07	4.14662e+07	3.67295e+07	3.96081e+07	2.98539e+07	3.33241e+07	3.76263e+07	4.00041e+07	2.80195e+07	3.01028e+07	3.36368e+07	4.30539e+07	3.62477e+07	3.83606e+07	3.86656e+07	3.12088e+07	4.22579e+07	4.48595e+07	4.48236e+07	4.0647e+07	3.48887e+07	3.7426e+07	4.34569e+07
P00830	S000003882	YJR121W	ATP2	5.19058e+08	5.95288e+08	6.92548e+08	7.85309e+08	9.18326e+08	9.02419e+08	1.40056e+09	1.43612e+09	2.24266e+09	1.76507e+09	1.32895e+09	1.24973e+09	7.92789e+08	7.44577e+08	9.73666e+08	1.05078e+09	9.0317e+08	1.06031e+09	8.07015e+08	5.54417e+08	8.78697e+08	8.44875e+08	9.53189e+08	1.27508e+09	1.07524e+09	1.58437e+09	9.16654e+08	1.41741e+09	8.04445e+08	1.26667e+09	8.90989e+08	1.34206e+09	1.15577e+09	1.33143e+09	1.12633e+09	1.76109e+09	9.78623e+08	6.51099e+08	1.23472e+09	9.49396e+08	7.57326e+08	9.5347e+08	9.68595e+08	6.32579e+08	8.63258e+08	1.17375e+09
P00890	S000005284	YNR001C	CIT1	7.17362e+07	1.91058e+08	7.19084e+08	3.04171e+08	1.92035e+08	7.07749e+08	3.22494e+08	3.47107e+08	6.80782e+08	3.97268e+08	2.61883e+08	5.74532e+08	3.42426e+08	3.31451e+08	7.14527e+08	4.32691e+08	4.13593e+08	7.57367e+08	5.4284e+08	3.24397e+08	9.40882e+08	3.03877e+08	6.21268e+08	9.53948e+08	1.8136e+08	1.97714e+08	3.29253e+08	1.73023e+08	2.15523e+08	6.83148e+08	2.44829e+08	4.25398e+08	5.81737e+08	2.36044e+08	3.5106e+08	6.47211e+08	2.5615e+08	3.78054e+08	9.74542e+08	3.03017e+08	3.87214e+08	8.81639e+08	2.89261e+08	5.17453e+08	9.39301e+08	3.90257e+08
P00899	S000000892	YER090W	TRP2	5.36794e+06	7.44862e+06	NA	1.36245e+07	9.72088e+06	1.27286e+07	8.94381e+06	9.46125e+06	NA	5.7932e+06	5.89292e+06	4.36448e+06	8.70681e+06	6.98207e+06	NA	9.88324e+06	7.90756e+06	6.78317e+06	7.15124e+06	7.28006e+06	6.29533e+06	NA	1.13487e+07	8.94689e+06	6.48841e+06	1.41715e+07	6.10043e+06	1.0676e+07	1.28685e+07	5.24375e+06	9.47472e+06	5.26936e+06	NA	9.76265e+06	7.33429e+06	7.15359e+06	NA	6.17997e+06	NA	1.38742e+07	1.05369e+07	6.25247e+06	9.39842e+06	8.51296e+06	7.32783e+06	7.21562e+06
P00924	S000003486	YGR254W	ENO1	9.33051e+07	7.32535e+07	5.29018e+07	4.68695e+07	6.71008e+07	4.71491e+07	5.04739e+07	6.02639e+07	5.40701e+07	5.7474e+07	5.1941e+07	4.8292e+07	6.23875e+07	5.99202e+07	5.96068e+07	6.08562e+07	5.95161e+07	6.99965e+07	6.02827e+07	5.31348e+07	4.81914e+07	5.24395e+07	7.04138e+07	5.97029e+07	4.70633e+07	8.02981e+07	5.07125e+07	3.65884e+07	5.75053e+07	4.65558e+07	6.7866e+07	5.06096e+07	4.95566e+07	5.32438e+07	6.12346e+07	5.70668e+07	7.28636e+07	5.03352e+07	5.01702e+07	3.97465e+07	6.18083e+07	5.9234e+07	5.16092e+07	6.00527e+07	5.70447e+07	5.08341e+07
P00925	S000001217	YHR174W	ENO2	1.62793e+08	2.06361e+08	1.07643e+08	1.4646e+08	1.76534e+08	1.25161e+08	1.42997e+08	1.36607e+08	1.34749e+08	1.4196e+08	1.15394e+08	1.27107e+08	1.63543e+08	1.38125e+08	1.26478e+08	1.78409e+08	1.72725e+08	1.25571e+08	1.44259e+08	1.6293e+08	9.51272e+07	1.58875e+08	1.91284e+08	1.54184e+08	1.01783e+08	2.06979e+08	1.26033e+08	1.25706e+08	1.61044e+08	1.42424e+08	1.57402e+08	1.05315e+08	1.43341e+08	1.53078e+08	1.50579e+08	1.50013e+08	2.12089e+08	9.67149e+07	1.2537e+08	1.6907e+08	1.59442e+08	1.6687e+08	1.62592e+08	1.21952e+08	1.56796e+08	1.55795e+08
P00927	S000000888	YER086W	ILV1	6.80619e+06	7.39554e+06	9.36583e+06	1.82477e+07	1.14715e+07	2.53687e+07	1.15331e+07	1.28112e+07	NA	1.31864e+07	NA	NA	1.1226e+07	9.62063e+06	1.00643e+07	1.87115e+07	1.18717e+07	1.08844e+07	8.25187e+06	6.91248e+06	1.3216e+07	NA	1.16342e+07	1.09381e+07	1.40929e+07	2.36062e+07	1.00993e+07	1.61128e+07	2.19427e+07	1.27642e+07	1.35433e+07	1.27977e+07	8.55268e+06	1.50512e+07	1.15034e+07	1.2472e+07	1.18185e+07	NA	1.3892e+07	1.70864e+07	1.14289e+07	1.1058e+07	1.33357e+07	9.97622e+06	2.00199e+07	1.13222e+07
P00931	S000002994	YGL026C	TRP5	2.53664e+07	3.31422e+07	2.97962e+07	5.13863e+07	4.47399e+07	3.90797e+07	4.1065e+07	3.75356e+07	2.24276e+07	3.71648e+07	3.70749e+07	2.68562e+07	3.83825e+07	3.59413e+07	2.71929e+07	4.19918e+07	3.1081e+07	2.68177e+07	3.47605e+07	2.97497e+07	2.99052e+07	2.3886e+07	2.87044e+07	2.51523e+07	3.83262e+07	7.32333e+07	4.11899e+07	4.20557e+07	6.2404e+07	3.21557e+07	4.98125e+07	3.08429e+07	2.17449e+07	4.62797e+07	3.32183e+07	2.74422e+07	4.9711e+07	3.25519e+07	3.46007e+07	6.47566e+07	2.47583e+07	3.1419e+07	5.05834e+07	3.22888e+07	3.27904e+07	5.417e+07
P00942	S000002457	YDR050C	TPI1	4.27277e+07	3.51411e+07	2.01054e+07	1.70505e+07	2.998e+07	2.98144e+07	2.69246e+07	2.98661e+07	3.13225e+07	2.49198e+07	1.89006e+07	2.64631e+07	4.89827e+07	NA	2.26086e+07	2.5819e+07	2.43436e+07	3.46971e+07	2.90995e+07	2.49508e+07	1.99036e+07	3.1374e+07	3.57635e+07	2.50728e+07	2.29751e+07	3.32401e+07	3.52684e+07	2.4952e+07	2.95586e+07	NA	NA	NA	1.94527e+07	2.91416e+07	2.62472e+07	2.28494e+07	1.1982e+07	1.99035e+07	2.49764e+07	2.01467e+07	1.5554e+07	2.715e+07	1.95323e+07	1.79752e+07	2.34704e+07	3.63145e+07
P00950	S000001635	YKL152C	GPM1	1.06435e+08	1.19818e+08	6.93443e+07	7.88563e+07	9.57001e+07	6.42775e+07	8.37251e+07	9.25977e+07	7.44571e+07	1.13494e+08	1.10753e+08	8.2926e+07	1.73999e+08	1.03208e+08	7.58544e+07	1.0692e+08	1.02501e+08	8.13711e+07	1.02414e+08	9.91845e+07	6.13965e+07	8.21747e+07	1.02703e+08	6.93043e+07	6.23726e+07	1.33757e+08	7.4915e+07	6.13849e+07	9.16757e+07	7.77186e+07	9.92378e+07	8.53658e+07	7.29632e+07	8.9835e+07	8.55839e+07	8.81188e+07	9.26665e+07	7.58963e+07	7.65239e+07	8.11869e+07	8.40323e+07	8.57639e+07	9.98738e+07	7.29382e+07	1.09021e+08	8.62394e+07
P00958	S000003496	YGR264C	MES1	1.24064e+07	1.13595e+07	1.46453e+07	2.49e+07	1.37588e+07	2.03697e+07	2.0844e+07	1.33913e+07	8.51346e+06	2.00617e+07	1.44788e+07	1.05358e+07	4.2516e+07	1.94381e+07	1.64563e+07	1.97733e+07	1.64554e+07	1.38753e+07	1.99782e+07	1.89659e+07	2.15926e+07	1.04103e+07	1.25681e+07	1.65274e+07	1.68846e+07	3.66754e+07	1.90284e+07	1.51996e+07	2.21083e+07	1.66139e+07	1.7633e+07	1.15431e+07	1.12025e+07	1.72839e+07	1.43152e+07	1.26497e+07	1.98372e+07	1.58082e+07	1.61515e+07	1.60287e+07	1.18036e+07	1.44679e+07	1.62045e+07	2.04688e+07	2.21358e+07	1.14739e+07
P01097	S000002340	YDL181W	INH1	NA	NA	NA	NA	NA	NA	4.70925e+06	6.37667e+06	1.1615e+07	NA	NA	3.5194e+06	NA	NA	NA	NA	NA	NA	NA	NA	NA	NA	NA	NA	3.10797e+06	NA	NA	4.89194e+06	5.07985e+06	4.90208e+06	3.97645e+06	4.4957e+06	4.67226e+06	4.96991e+06	8.18116e+06	1.08272e+07	NA	NA	NA	NA	NA	NA	NA	NA	NA	NA
P01119	S000005627	YOR101W	RAS1	1.44832e+07	1.9109e+07	1.46316e+07	2.42048e+07	1.73281e+07	2.29763e+07	NA	9.85277e+06	1.86227e+07	NA	NA	NA	NA	NA	NA	NA	NA	NA	NA	NA	NA	1.45058e+07	1.499e+07	1.12895e+07	1.34799e+07	NA	NA	2.53765e+07	1.27531e+07	1.30787e+07	NA	1.14758e+07	NA	NA	1.45897e+07	1.46897e+07	NA	NA	NA	NA	NA	1.39979e+07	NA	NA	NA	NA
P01120	S000005042	YNL098C	RAS2	5.26718e+07	3.54627e+07	2.77746e+07	2.97459e+07	2.72819e+07	2.98838e+07	2.56837e+07	2.71625e+07	2.78365e+07	3.24178e+07	2.93362e+07	2.689e+07	2.90879e+07	2.53271e+07	2.12014e+07	2.46691e+07	2.22317e+07	2.89966e+07	2.00062e+07	2.49645e+07	2.65035e+07	2.48619e+07	4.05978e+07	3.32197e+07	5.10597e+07	3.56927e+07	3.10304e+07	4.73716e+07	3.15228e+07	3.39122e+07	3.22166e+07	3.00574e+07	2.16851e+07	2.99843e+07	2.83355e+07	2.58788e+07	2.45352e+07	2.94786e+07	2.56529e+07	2.57536e+07	3.12332e+07	2.69591e+07	2.73522e+07	1.97175e+07	2.67664e+07	2.45139e+07
P01123	S000001856	YFL038C	YPT1	2.60571e+08	1.47045e+08	1.30556e+08	1.77854e+08	2.20396e+08	1.5643e+08	1.57213e+08	2.10806e+08	2.17318e+08	2.1046e+08	1.95688e+08	1.27352e+08	1.36787e+08	9.94309e+07	1.43864e+08	1.46651e+08	1.16665e+08	1.26805e+08	1.12464e+08	9.67358e+07	1.4801e+08	2.25847e+08	1.94462e+08	1.26507e+08	1.59777e+08	1.62359e+08	1.2312e+08	1.74242e+08	1.38923e+08	1.32506e+08	1.50206e+08	1.5307e+08	1.77952e+08	1.80857e+08	1.65575e+08	1.64416e+08	1.98914e+08	1.06299e+08	8.73432e+07	1.42066e+08	1.67944e+08	1.41046e+08	1.7438e+08	1.20656e+08	1.19362e+08	1.99431e+08
P02294	S000000098	YBL002W	HTB2	2.90056e+09	3.73058e+09	3.10129e+09	2.91783e+09	2.9134e+09	1.98997e+09	3.9817e+09	3.30807e+09	4.32026e+09	4.83534e+09	1.14823e+10	5.26778e+09	1.67825e+09	3.69539e+09	3.82445e+09	3.26843e+09	2.96958e+09	3.16462e+09	4.29329e+09	3.02049e+09	3.61249e+09	3.83778e+09	4.84735e+09	3.88041e+09	3.29548e+09	4.43797e+09	3.61896e+09	3.86049e+09	2.83762e+09	3.72445e+09	2.05417e+09	4.47741e+09	4.33063e+09	2.61235e+09	2.36786e+09	3.18262e+09	3.38027e+09	1.93819e+09	4.40628e+09	3.4283e+09	3.89777e+09	4.48336e+09	3.95414e+09	3.36956e+09	1.31272e+09	4.12253e+09
P02309	S000004975	YNL030W	HHF2	4.72904e+09	6.51028e+09	4.71194e+09	4.55549e+09	5.16369e+09	3.00633e+09	7.4831e+09	6.3598e+09	4.9808e+09	3.05798e+09	5.18269e+09	6.35234e+09	1.06932e+10	5.96659e+09	5.00557e+09	6.21505e+09	5.45647e+09	7.38506e+09	8.07634e+09	5.96687e+09	5.2215e+09	6.71987e+09	5.88688e+09	5.23107e+09	6.34429e+09	1.12193e+10	5.95824e+09	7.7671e+09	4.42029e+09	5.23581e+09	5.82277e+09	8.10845e+09	6.08103e+09	6.36252e+09	4.67938e+09	5.707e+09	5.46186e+09	1.88443e+09	6.65242e+09	3.69777e+09	2.5096e+09	3.11915e+09	4.90178e+09	4.50583e+09	4.16185e+09	5.22174e+09
P02309	S000000213	YBR009C	HHF1	4.72904e+09	6.51028e+09	4.71194e+09	4.55549e+09	5.16369e+09	3.00633e+09	7.4831e+09	6.3598e+09	4.9808e+09	3.05798e+09	5.18269e+09	6.35234e+09	1.06932e+10	5.96659e+09	5.00557e+09	6.21505e+09	5.45647e+09	7.38506e+09	8.07634e+09	5.96687e+09	5.2215e+09	6.71987e+09	5.88688e+09	5.23107e+09	6.34429e+09	1.12193e+10	5.95824e+09	7.7671e+09	4.42029e+09	5.23581e+09	5.82277e+09	8.10845e+09	6.08103e+09	6.36252e+09	4.67938e+09	5.707e+09	5.46186e+09	1.88443e+09	6.65242e+09	3.69777e+09	2.5096e+09	3.11915e+09	4.90178e+09	4.50583e+09	4.16185e+09	5.22174e+09
P02381	S000007275	Q0140	VAR1	4.52644e+07	5.2091e+07	6.45205e+07	1.24449e+08	1.21715e+08	9.72743e+07	1.85655e+08	1.72315e+08	2.14261e+08	2.3495e+08	1.18839e+08	1.19922e+08	1.56154e+08	1.21022e+08	7.63967e+07	2.05845e+08	1.67151e+08	1.17961e+08	1.19437e+08	1.35448e+08	9.09259e+07	2.18433e+08	2.6535e+08	1.54204e+08	8.37936e+07	1.26647e+08	1.13819e+08	1.38946e+08	1.21581e+08	1.33038e+08	1.11635e+08	1.28886e+08	1.31043e+08	1.35535e+08	1.30212e+08	1.59886e+08	7.67248e+07	1.48516e+08	1.13834e+08	1.32077e+08	2.18134e+08	1.36904e+08	1.04697e+08	1.30809e+08	9.90585e+07	1.41054e+08
P02400	S000002790	YDR382W	RPP2B	2.48108e+09	3.36272e+09	2.01875e+09	1.79028e+09	2.68307e+09	1.3104e+09	3.88488e+09	3.43851e+09	2.26389e+09	3.91898e+09	4.2844e+09	2.82046e+09	4.7453e+09	3.32883e+09	2.59161e+09	3.86058e+09	3.62795e+09	1.96852e+09	3.88905e+09	4.3593e+09	3.02368e+09	4.14702e+09	3.47276e+09	2.21579e+09	3.10642e+09	4.68211e+09	3.7183e+09	3.73565e+09	3.09108e+09	2.2371e+09	3.46609e+09	2.95064e+09	3.31511e+09	3.26061e+09	3.05109e+09	2.5776e+09	3.52774e+09	2.01661e+09	3.617e+09	3.35225e+09	2.7079e+09	1.35037e+09	4.02658e+09	4.61587e+09	1.86408e+09	3.08412e+09
P02406	S000003071	YGL103W	RPL28	2.76976e+09	3.82192e+09	2.93969e+09	4.91205e+09	4.47903e+09	4.4553e+09	5.09304e+09	6.57785e+09	2.75185e+09	5.55932e+09	4.80437e+09	4.90781e+09	8.73927e+09	8.35026e+09	5.09836e+09	7.91791e+09	7.90319e+09	9.94709e+08	6.23513e+09	7.69385e+09	5.92309e+09	3.7098e+09	8.64728e+09	4.33541e+09	5.2529e+09	7.58413e+09	6.13637e+09	4.58669e+09	1.38558e+09	3.96532e+09	6.2819e+09	5.10361e+09	3.58998e+09	5.25909e+09	6.36542e+09	4.33687e+09	5.21896e+09	4.39209e+09	5.233e+09	4.95274e+09	6.19121e+09	1.75111e+08	4.06897e+09	5.99647e+09	1.06629e+09	4.77043e+09
P02557	S000001857	YFL037W	TUB2	9.10815e+06	3.16282e+07	4.06047e+07	5.85416e+07	4.94212e+07	9.71702e+07	4.34976e+07	4.54242e+07	4.37654e+07	6.41525e+07	3.46665e+07	3.43343e+07	1.65436e+07	4.4331e+07	3.92833e+07	3.86695e+07	4.36531e+07	3.60973e+07	3.28158e+07	3.72329e+07	5.11154e+07	3.14628e+07	5.17995e+07	5.08238e+07	2.35073e+07	4.13672e+07	4.1496e+07	3.97093e+07	4.9083e+07	5.48703e+07	3.64032e+07	2.70398e+07	3.56961e+07	4.10084e+07	3.97973e+07	6.29767e+07	3.84934e+07	2.30917e+07	3.64488e+07	3.81447e+07	3.60571e+07	4.07445e+07	3.28161e+07	3.7042e+07	7.90462e+07	2.57288e+07
P02829	S000006161	YPL240C	HSP82	4.55128e+07	1.01192e+08	1.01055e+08	9.54584e+07	5.56474e+07	1.00803e+08	7.01005e+07	7.02117e+07	4.89721e+07	1.49951e+08	1.54795e+08	7.9625e+07	8.82278e+07	1.12887e+08	1.01238e+08	7.82575e+07	6.6664e+07	4.31461e+07	9.59735e+07	9.93995e+07	1.11933e+08	3.32754e+07	5.10033e+07	5.65525e+07	1.01403e+08	1.0732e+08	1.07934e+08	7.15807e+07	8.41116e+07	5.11763e+07	9.65569e+07	9.78481e+07	4.74266e+07	5.85182e+07	4.98467e+07	4.59301e+07	9.9028e+07	8.8519e+07	9.13267e+07	5.15109e+07	6.79716e+07	4.92459e+07	9.71563e+07	6.21353e+07	1.45969e+08	5.48666e+07
P02992	S000005713	YOR187W	TUF1	7.17959e+07	8.47067e+07	8.88239e+07	1.25429e+08	1.10626e+08	1.08287e+08	1.48052e+08	1.30795e+08	1.36506e+08	1.91993e+08	1.01406e+08	1.22617e+08	9.21795e+07	1.05948e+08	6.93741e+07	1.08608e+08	9.67781e+07	6.72771e+07	1.10307e+08	8.27416e+07	8.89162e+07	7.28498e+07	1.1432e+08	1.12669e+08	1.07057e+08	1.19936e+08	1.25401e+08	1.03752e+08	1.06649e+08	9.09853e+07	1.13982e+08	1.37786e+08	1.16985e+08	9.53753e+07	6.73293e+07	8.66678e+07	6.1637e+07	9.8934e+07	8.39354e+07	9.76001e+07	4.94748e+07	5.99656e+07	7.57086e+07	4.55418e+07	7.40656e+07	1.1629e+08
P02994	S000006284	YPR080W	TEF1	2.82836e+09	4.19533e+09	3.27701e+09	3.30758e+09	3.66897e+09	2.8081e+09	5.01726e+09	4.64927e+09	4.4256e+09	5.61087e+09	6.52074e+09	5.42875e+09	7.00107e+09	5.62431e+09	3.79902e+09	3.86207e+09	4.5444e+09	2.38233e+09	5.35057e+09	5.63314e+09	4.03435e+09	3.78299e+09	5.22686e+09	3.60237e+09	4.02071e+09	7.21608e+09	4.49776e+09	4.32115e+09	3.53528e+09	3.72324e+09	4.84554e+09	6.13593e+09	5.21036e+09	4.07302e+09	3.08706e+09	3.25811e+09	6.38012e+09	5.29956e+09	4.4787e+09	4.05963e+09	2.70945e+09	2.51392e+09	4.07268e+09	2.95091e+09	2.82403e+09	5.84472e+09
P02994	S000000322	YBR118W	TEF2	2.82836e+09	4.19533e+09	3.27701e+09	3.30758e+09	3.66897e+09	2.8081e+09	5.01726e+09	4.64927e+09	4.4256e+09	5.61087e+09	6.52074e+09	5.42875e+09	7.00107e+09	5.62431e+09	3.79902e+09	3.86207e+09	4.5444e+09	2.38233e+09	5.35057e+09	5.63314e+09	4.03435e+09	3.78299e+09	5.22686e+09	3.60237e+09	4.02071e+09	7.21608e+09	4.49776e+09	4.32115e+09	3.53528e+09	3.72324e+09	4.84554e+09	6.13593e+09	5.21036e+09	4.07302e+09	3.08706e+09	3.25811e+09	6.38012e+09	5.29956e+09	4.4787e+09	4.05963e+09	2.70945e+09	2.51392e+09	4.07268e+09	2.95091e+09	2.82403e+09	5.84472e+09
P03871	S000029675	R0020C	REP1	NA	NA	NA	NA	NA	NA	2.15905e+07	1.90954e+07	2.12687e+07	4.10775e+07	4.85769e+07	7.15333e+07	3.06081e+07	2.87201e+07	5.4176e+07	1.76943e+07	1.35021e+07	3.65206e+07	2.47778e+07	1.86193e+07	3.20037e+07	2.73476e+07	1.97716e+07	2.05768e+07	NA	NA	NA	NA	NA	NA	NA	2.53879e+07	2.52689e+07	4.30502e+07	2.73587e+07	3.0175e+07	2.68963e+07	3.3459e+07	3.3322e+07	1.72611e+07	1.2846e+07	2.82058e+07	1.25213e+07	1.57059e+07	2.17036e+07	2.62449e+07
P03872	S000029676	R0040C	REP2	NA	NA	NA	NA	NA	NA	2.4065e+07	2.16539e+07	1.70696e+07	5.24639e+07	7.03084e+07	4.5328e+07	5.56481e+07	5.14801e+07	4.23659e+07	2.97167e+07	3.51978e+07	2.73468e+07	4.60427e+07	4.26117e+07	3.41271e+07	3.28052e+07	3.99631e+07	3.32825e+07	NA	NA	NA	NA	NA	NA	2.74434e+07	2.64495e+07	NA	3.77974e+07	3.92248e+07	3.75134e+07	NA	3.38506e+07	2.4494e+07	2.4823e+07	3.00966e+07	2.36143e+07	2.49304e+07	2.54424e+07	2.61185e+07	NA
P03873	S000007271	Q0110	BI2	NA	NA	NA	NA	NA	NA	NA	NA	NA	NA	NA	NA	NA	NA	NA	NA	NA	NA	NA	NA	NA	NA	NA	NA	NA	NA	NA	NA	NA	NA	NA	NA	NA	NA	NA	NA	NA	NA	NA	NA	NA	NA	2.82741e+06	NA	NA	NA
P03874	S000001030	YHL038C	CBP2	1.26294e+07	1.5982e+07	2.8473e+07	2.25778e+07	2.07354e+07	2.9608e+07	2.10155e+07	2.05932e+07	2.33662e+07	2.02966e+07	1.78967e+07	2.77404e+07	2.80043e+07	2.15549e+07	3.08883e+07	2.63785e+07	2.00488e+07	3.49749e+07	3.27878e+07	2.84802e+07	2.34451e+07	2.71121e+07	2.28325e+07	1.94011e+07	2.07214e+07	1.15257e+07	2.86063e+07	2.3048e+07	2.1986e+07	2.98514e+07	1.74375e+07	2.30705e+07	3.1788e+07	2.2545e+07	2.92504e+07	2.65074e+07	1.84393e+07	2.80163e+07	4.18214e+07	2.35744e+07	3.70054e+07	3.05582e+07	1.74928e+07	3.0562e+07	3.12418e+07	1.44266e+07
P03875	S000007261	Q0050	AI1	5.73019e+06	3.97843e+06	4.55423e+06	1.15778e+07	1.35634e+07	8.62947e+06	1.28546e+07	1.16064e+07	7.98446e+06	7.40781e+06	4.68423e+06	4.85287e+06	6.01823e+06	5.87013e+06	6.06292e+06	9.63585e+06	1.15663e+07	1.04197e+07	8.49741e+06	7.94638e+06	7.48433e+06	1.39917e+07	1.19444e+07	8.80203e+06	NA	NA	NA	1.07653e+07	1.05987e+07	1.13614e+07	6.10288e+06	6.3275e+06	6.0357e+06	1.34272e+07	9.3317e+06	1.0242e+07	NA	6.39623e+06	NA	1.08444e+07	1.11892e+07	1.28979e+07	4.3526e+06	NA	NA	8.35503e+06
P03876	S000007262	Q0055	AI2	NA	NA	NA	5.31243e+06	4.56595e+06	5.81053e+06	7.56418e+06	8.19425e+06	4.62438e+06	NA	NA	NA	NA	NA	NA	6.96752e+06	6.62905e+06	7.16594e+06	NA	NA	NA	4.90573e+06	7.21371e+06	4.30047e+06	NA	NA	NA	6.57289e+06	5.44519e+06	6.9372e+06	NA	NA	NA	7.82966e+06	6.16115e+06	9.29761e+06	4.68935e+06	NA	NA	5.91849e+06	6.2873e+06	7.67442e+06	4.87525e+06	4.43284e+06	5.16704e+06	3.19287e+06
P03878	S000007264	Q0065	AI4	6.79327e+06	7.98139e+06	NA	8.27011e+06	7.41902e+06	6.96485e+06	7.94859e+06	7.67722e+06	8.0904e+06	9.02602e+06	9.06013e+06	7.97195e+06	1.39303e+07	9.97058e+06	8.56457e+06	1.24758e+07	1.07871e+07	1.11992e+07	1.03833e+07	1.03472e+07	7.7062e+06	8.71817e+06	1.49721e+07	8.8035e+06	NA	NA	NA	8.65071e+06	7.90558e+06	6.32833e+06	6.62351e+06	7.68582e+06	6.54255e+06	7.42541e+06	8.51148e+06	7.22287e+06	NA	1.18597e+07	8.1028e+06	6.35393e+06	9.28609e+06	8.37723e+06	NA	NA	NA	NA
P03962	S000000747	YEL021W	URA3	7.32506e+06	1.47383e+07	1.33716e+07	4.16362e+07	2.42675e+07	3.64271e+07	2.72789e+07	2.95237e+07	1.38344e+07	3.5013e+07	1.81117e+07	1.12551e+07	2.9626e+07	2.94876e+07	1.24577e+07	4.27955e+07	3.16024e+07	2.44008e+07	2.02621e+07	1.70959e+07	1.37165e+07	1.44413e+07	2.79889e+07	2.17261e+07	1.16622e+07	2.17286e+07	1.88378e+07	1.37674e+07	2.40946e+07	1.91794e+07	2.22566e+07	1.77041e+07	1.14628e+07	1.97887e+07	1.98424e+07	1.99828e+07	2.08683e+07	1.38021e+07	1.92338e+07	2.66233e+07	2.28986e+07	2.52075e+07	2.46197e+07	1.6083e+07	2.76158e+07	2.35658e+07
P03965	S000003870	YJR109C	CPA2	6.74475e+06	3.56284e+07	2.91315e+07	3.9986e+07	1.9838e+07	4.15822e+07	2.97841e+07	2.75779e+07	2.02397e+07	3.85466e+07	3.09491e+07	2.07254e+07	5.53722e+07	5.22865e+07	2.46937e+07	4.25492e+07	2.17521e+07	1.55824e+07	2.56543e+07	3.47923e+07	5.03874e+07	1.271e+07	2.09197e+07	2.85216e+07	2.56481e+07	7.33682e+07	3.75088e+07	2.41366e+07	5.31778e+07	1.88719e+07	3.40508e+07	1.74078e+07	1.51383e+07	2.70228e+07	1.50234e+07	1.61803e+07	4.99297e+07	1.81388e+07	3.24653e+07	3.64612e+07	1.57491e+07	1.91069e+07	3.74916e+07	2.59596e+07	4.09655e+07	2.092e+07
P04037	S000003155	YGL187C	COX4	1.25551e+08	1.27939e+08	1.1723e+08	2.06938e+08	2.10848e+08	2.00844e+08	2.53845e+08	2.7499e+08	2.94383e+08	3.32023e+08	2.68433e+08	2.50762e+08	2.40748e+08	2.64165e+08	2.03137e+08	1.95737e+08	1.94515e+08	2.30218e+08	2.19064e+08	2.02617e+08	1.78636e+08	1.19304e+08	1.65009e+08	2.06397e+08	3.62117e+08	4.25358e+08	1.77872e+08	2.44392e+08	2.59722e+08	2.76276e+08	3.21638e+08	3.76043e+08	2.40551e+08	3.33555e+08	2.6159e+08	2.79509e+08	2.61617e+08	1.4978e+08	2.25059e+08	2.08427e+08	1.64227e+08	1.79969e+08	2.59284e+08	1.50185e+08	1.92082e+08	2.71686e+08
P04039	S000004387	YLR395C	COX8	NA	NA	NA	NA	NA	NA	NA	NA	NA	NA	NA	NA	NA	NA	NA	NA	NA	NA	NA	NA	NA	NA	NA	NA	NA	NA	NA	NA	NA	NA	NA	NA	NA	NA	NA	NA	NA	NA	NA	4.79911e+07	NA	5.88056e+07	NA	NA	NA	NA
P04046	S000004915	YMR300C	ADE4	2.17517e+07	3.95925e+07	4.93064e+07	7.16243e+07	3.48789e+07	2.88606e+07	5.90412e+07	4.86141e+07	3.59523e+07	3.96186e+07	5.79044e+07	3.28961e+07	1.03732e+08	4.41729e+07	3.77827e+07	4.77381e+07	3.17552e+07	4.18922e+07	9.86263e+07	3.97719e+07	5.19799e+07	6.421e+07	3.18095e+07	3.43013e+07	1.88327e+07	3.01735e+07	6.61428e+07	1.94774e+07	6.53469e+07	5.44412e+07	4.42073e+07	6.13773e+07	6.02642e+07	4.30913e+07	5.67206e+07	4.51645e+07	NA	NA	NA	NA	NA	NA	4.20179e+07	8.3686e+07	4.80285e+07	3.48903e+07
P04050	S000002299	YDL140C	RPO21	8.14221e+07	8.8587e+07	1.38046e+08	1.08724e+08	6.84343e+07	8.12186e+07	8.14355e+07	7.69636e+07	1.01757e+08	8.12526e+07	7.84541e+07	9.57522e+07	1.55868e+08	7.45883e+07	1.03283e+08	6.23129e+07	6.22282e+07	1.00176e+08	1.31509e+08	6.50898e+07	1.05374e+08	1.30886e+08	7.15091e+07	9.7501e+07	5.53441e+07	7.10289e+07	8.7382e+07	6.58812e+07	7.92536e+07	8.44092e+07	8.97198e+07	9.0905e+07	1.11279e+08	7.9354e+07	9.24173e+07	8.4313e+07	6.6222e+07	9.89429e+07	7.32879e+07	6.40739e+07	9.6886e+07	8.90638e+07	5.95496e+07	1.04925e+08	8.67035e+07	5.35387e+07
P04051	S000005642	YOR116C	RPO31	1.36693e+08	1.26958e+08	1.33316e+08	1.03954e+08	1.03788e+08	1.07801e+08	1.24727e+08	1.16784e+08	1.19228e+08	1.06906e+08	1.24402e+08	1.69823e+08	1.53099e+08	1.30679e+08	1.42962e+08	1.23887e+08	1.15643e+08	1.48549e+08	1.38345e+08	1.41223e+08	1.4945e+08	1.28577e+08	9.79957e+07	1.0735e+08	9.33803e+07	8.94294e+07	1.21906e+08	1.009e+08	1.15944e+08	1.13031e+08	1.17335e+08	1.34239e+08	1.64854e+08	1.13443e+08	1.24092e+08	1.24527e+08	1.15908e+08	1.53989e+08	1.62777e+08	9.75812e+07	1.43271e+08	1.22796e+08	1.20947e+08	1.71147e+08	1.43602e+08	9.79592e+07
P04076	S000001060	YHR018C	ARG4	NA	NA	NA	9.56063e+06	1.15138e+07	8.99037e+06	NA	NA	NA	NA	NA	NA	NA	NA	6.97348e+06	NA	NA	NA	NA	NA	NA	NA	NA	NA	NA	NA	NA	NA	NA	NA	NA	NA	NA	NA	NA	NA	NA	NA	NA	NA	NA	NA	NA	NA	NA	NA
P04147	S000000967	YER165W	PAB1	5.0277e+08	6.43573e+08	7.86454e+08	4.90863e+08	5.16742e+08	5.40801e+08	3.61118e+08	5.22037e+08	5.94464e+08	3.75936e+08	4.91321e+08	4.5405e+08	5.07059e+08	4.37594e+08	4.70578e+08	4.25577e+08	3.88389e+08	5.68768e+08	6.00303e+08	4.98193e+08	1.30535e+08	6.96807e+08	4.65437e+08	4.84458e+08	4.67442e+08	5.07417e+08	6.04148e+08	4.78508e+08	5.97055e+08	7.10461e+08	5.57032e+08	7.02136e+08	6.67844e+08	6.43459e+08	8.09666e+08	7.33788e+08	6.79931e+08	5.53624e+08	5.11806e+08	5.89722e+08	8.72605e+08	5.20983e+08	5.73366e+08	8.45359e+08	4.41592e+08	6.58555e+08
P04173	S000000523	YCL018W	LEU2	NA	1.54599e+07	1.41364e+07	2.9941e+07	2.62032e+07	2.41053e+07	2.53539e+07	2.66534e+07	1.63159e+07	1.88484e+07	1.26377e+07	8.20127e+06	1.42865e+07	1.74357e+07	1.00075e+07	2.93695e+07	2.30002e+07	1.6137e+07	1.32233e+07	1.84226e+07	1.25346e+07	1.92931e+07	2.31333e+07	1.81978e+07	1.58026e+07	1.73494e+07	1.20425e+07	2.48984e+07	3.51067e+07	2.3612e+07	1.7548e+07	9.57653e+06	NA	2.70228e+07	2.58175e+07	1.62081e+07	1.61396e+07	1.49489e+07	1.42748e+07	3.37978e+07	1.22452e+07	2.40359e+07	1.57017e+07	1.71127e+07	1.10423e+07	2.80701e+07
P04385	S000000224	YBR020W	GAL1	3.29284e+08	2.404e+08	1.79205e+08	2.71344e+08	3.15573e+08	2.395e+08	2.59217e+08	2.54151e+08	2.06785e+08	2.32445e+08	2.0022e+08	2.20528e+08	2.33411e+08	2.04702e+08	1.72734e+08	2.64677e+08	2.59059e+08	2.10696e+08	1.94324e+08	2.0853e+08	1.18867e+08	3.03681e+08	4.05001e+08	2.26025e+08	1.85564e+08	2.94962e+08	1.78672e+08	2.43415e+08	2.60418e+08	2.3198e+08	2.32656e+08	1.89015e+08	1.6798e+08	2.70895e+08	2.30838e+08	2.13513e+08	3.01891e+08	1.84933e+08	1.70485e+08	2.68265e+08	2.46408e+08	2.83583e+08	2.52439e+08	2.07985e+08	2.00526e+08	2.91467e+08
P04387	S000004515	YML051W	GAL80	NA	NA	1.63055e+07	2.16413e+07	NA	1.97922e+07	NA	1.44066e+07	1.1546e+07	1.62308e+07	NA	NA	3.45703e+07	1.53326e+07	1.58022e+07	1.78026e+07	1.83757e+07	2.51239e+07	NA	NA	1.87639e+07	NA	1.41648e+07	1.45734e+07	NA	NA	NA	NA	1.22328e+07	NA	NA	NA	NA	1.25269e+07	NA	NA	NA	NA	NA	NA	NA	1.66145e+07	1.00532e+07	NA	NA	NA
P04397	S000000223	YBR019C	GAL10	6.13206e+07	6.05338e+07	4.06279e+07	5.69145e+07	6.65882e+07	4.91054e+07	5.87297e+07	5.41988e+07	5.13591e+07	5.6631e+07	5.26333e+07	4.06436e+07	7.53811e+07	5.78434e+07	4.06556e+07	5.57862e+07	5.60959e+07	4.76669e+07	6.4227e+07	6.11327e+07	4.18624e+07	5.03866e+07	5.66271e+07	4.1667e+07	4.21211e+07	9.38403e+07	2.56303e+07	6.43187e+07	4.69719e+07	4.93836e+07	4.58645e+07	4.77031e+07	3.84276e+07	5.60996e+07	4.29313e+07	4.01637e+07	8.69746e+07	4.9093e+07	4.63192e+07	5.15736e+07	4.06568e+07	4.66385e+07	5.94633e+07	4.50245e+07	3.5352e+07	1.23799e+08
P04449	S000002999	YGL031C	RPL24A	1.09135e+09	1.65302e+09	1.23877e+09	2.06577e+09	1.42039e+09	1.57592e+09	1.78547e+09	2.02458e+09	1.86359e+09	3.01433e+09	2.68411e+09	2.31376e+09	3.49129e+09	3.0475e+09	2.35245e+09	2.79998e+09	2.41636e+09	9.90565e+08	2.60236e+09	2.84768e+09	2.9382e+09	1.47199e+09	2.74119e+09	2.40531e+09	1.4451e+09	2.5737e+09	1.61847e+09	1.23215e+09	1.2344e+09	1.62783e+09	1.64432e+09	2.31266e+09	1.9025e+09	1.3421e+09	1.45715e+09	1.66643e+09	1.39348e+09	1.59647e+09	2.02761e+09	1.49928e+09	1.47406e+09	9.33804e+08	1.78443e+09	1.89972e+09	1.49587e+09	1.75431e+09
P04456	S000005487	YOL127W	RPL25	4.02527e+09	5.60159e+09	4.19658e+09	2.0813e+09	2.86647e+09	9.37364e+08	6.01391e+09	6.45837e+09	7.35125e+09	1.01673e+10	7.16086e+09	8.82508e+09	1.49959e+10	7.2389e+09	4.33688e+09	5.8068e+09	3.22415e+09	9.74782e+08	6.95151e+09	7.24392e+09	5.06387e+09	8.40771e+09	6.76682e+09	6.94397e+09	5.78897e+09	1.02448e+10	5.82662e+09	5.94567e+09	3.78578e+09	4.41049e+09	6.15666e+09	6.15164e+09	7.98268e+09	4.81963e+09	4.22048e+09	5.08142e+09	5.93409e+09	6.63335e+09	6.55084e+09	4.31391e+09	5.69679e+09	3.64863e+09	4.96197e+09	4.50564e+09	2.80985e+09	7.01416e+09
P04650	S000003725	YJL189W	RPL39	NA	NA	1.91962e+07	NA	1.97705e+07	NA	NA	NA	NA	3.27862e+07	7.24556e+07	2.05399e+07	NA	4.31133e+07	3.65853e+07	2.98707e+07	NA	NA	2.37576e+07	3.68063e+07	3.73317e+07	1.35532e+07	3.19676e+07	3.1564e+07	1.47741e+07	1.48559e+07	1.94254e+07	6.98049e+06	1.00852e+07	2.42984e+07	2.55887e+07	3.31693e+07	2.78448e+07	1.11206e+07	1.54571e+07	1.79643e+07	NA	NA	NA	NA	3.83332e+07	2.60842e+07	NA	1.84741e+07	4.54014e+07	2.76892e+07
P04710	S000004660	YMR056C	AAC1	NA	NA	1.63203e+08	2.10395e+08	1.78881e+08	3.1135e+08	2.4162e+08	8.37787e+07	2.34149e+08	1.48022e+08	2.92155e+07	8.99013e+07	4.63408e+07	1.5777e+08	1.79612e+08	1.487e+08	1.72949e+08	1.15581e+08	1.55104e+08	1.19161e+08	1.68572e+08	1.18677e+08	9.97802e+07	1.61947e+08	3.46373e+08	3.12685e+08	1.89218e+08	1.95562e+08	2.27941e+08	4.02913e+08	2.61118e+08	5.76975e+08	7.8757e+08	3.63202e+08	2.19115e+08	3.81784e+08	1.24709e+08	1.27712e+08	2.53274e+08	1.18793e+08	4.70356e+07	7.73725e+07	8.65215e+07	5.58738e+07	1.11439e+08	1.65818e+08
P04786	S000005366	YOL006C	TOP1	6.42554e+07	4.39392e+07	6.92084e+07	3.12241e+07	3.69737e+07	3.90008e+07	3.95821e+07	3.7802e+07	5.42722e+07	3.47635e+07	3.63518e+07	4.58856e+07	5.31363e+07	3.1947e+07	5.30949e+07	2.57638e+07	2.86287e+07	6.19504e+07	4.8609e+07	3.30356e+07	5.32691e+07	5.29537e+07	4.45671e+07	4.7693e+07	3.10243e+07	2.95963e+07	3.24464e+07	2.88189e+07	2.91231e+07	4.1255e+07	3.85082e+07	3.57246e+07	6.39408e+07	3.28371e+07	3.89097e+07	4.06274e+07	3.94793e+07	4.00413e+07	3.87136e+07	3.19805e+07	3.12827e+07	5.18109e+07	3.17096e+07	3.56207e+07	4.02529e+07	2.53899e+07
P04801	S000001340	YIL078W	THS1	2.43021e+07	1.74523e+07	2.01791e+07	3.51207e+07	1.77511e+07	2.28627e+07	2.37913e+07	2.62804e+07	2.24652e+07	1.40411e+07	2.5654e+07	1.54204e+07	1.01436e+08	2.47314e+07	2.73254e+07	2.159e+07	1.98679e+07	2.52897e+07	3.25342e+07	2.57011e+07	3.77087e+07	2.2981e+07	1.84953e+07	2.78729e+07	1.61149e+07	3.34862e+07	1.56327e+07	2.7269e+07	2.70969e+07	2.59022e+07	2.24972e+07	2.40715e+07	1.66646e+07	2.30008e+07	1.93409e+07	2.30272e+07	1.56688e+07	2.4478e+07	2.5814e+07	1.90823e+07	2.60909e+07	3.0289e+07	2.34733e+07	3.49178e+07	3.83199e+07	2.32391e+07
P04802	S000003941	YLL018C	DPS1	1.24807e+08	8.65684e+07	8.11579e+07	9.02261e+07	7.56788e+07	8.19782e+07	8.57881e+07	8.40372e+07	6.88746e+07	9.70751e+07	9.7979e+07	9.14422e+07	1.79972e+08	9.4e+07	9.94322e+07	8.41099e+07	7.72089e+07	8.85283e+07	1.2805e+08	8.7409e+07	9.68367e+07	9.89522e+07	1.22027e+08	9.55322e+07	7.47179e+07	1.59918e+08	8.97094e+07	7.4277e+07	8.65826e+07	9.29589e+07	1.02161e+08	9.88581e+07	9.05985e+07	9.463e+07	8.44106e+07	7.61694e+07	1.20977e+08	9.48936e+07	1.03547e+08	9.16448e+07	9.98367e+07	8.2884e+07	9.21589e+07	8.78851e+07	8.03891e+07	1.01221e+08
P04803	S000002676	YDR268W	MSW1	1.90684e+07	1.72005e+07	1.30872e+07	1.88495e+07	1.95701e+07	1.7568e+07	2.05192e+07	1.87115e+07	2.4582e+07	2.35086e+07	2.02754e+07	2.28821e+07	3.95274e+07	2.65344e+07	2.41189e+07	2.1539e+07	2.08776e+07	1.94119e+07	3.00157e+07	2.84585e+07	1.72602e+07	2.53892e+07	2.51609e+07	1.86522e+07	1.75376e+07	1.50929e+07	1.23693e+07	1.32242e+07	1.44848e+07	1.09855e+07	2.12535e+07	2.58109e+07	2.54716e+07	1.65951e+07	1.59759e+07	1.51116e+07	NA	2.38865e+07	1.90069e+07	1.22487e+07	1.58821e+07	1.50004e+07	1.45841e+07	1.71379e+07	1.26228e+07	1.81479e+07
P04806	S000001949	YFR053C	HXK1	7.74816e+07	5.76879e+07	4.08038e+07	8.67751e+07	6.92259e+07	7.60366e+07	5.47356e+07	5.97509e+07	5.75856e+07	6.88166e+07	5.19981e+07	4.15919e+07	6.1471e+07	4.57526e+07	4.49965e+07	6.58157e+07	5.71815e+07	6.48179e+07	5.12677e+07	4.97735e+07	4.15969e+07	5.94274e+07	7.54844e+07	6.06971e+07	4.66128e+07	7.37911e+07	4.1576e+07	6.04886e+07	7.09604e+07	5.65465e+07	5.13553e+07	4.06567e+07	4.91726e+07	6.25351e+07	4.57056e+07	4.91244e+07	7.24398e+07	3.50548e+07	4.33122e+07	7.33573e+07	5.34727e+07	5.07476e+07	5.5898e+07	3.93112e+07	5.84229e+07	8.20973e+07
P04807	S000003222	YGL253W	HXK2	8.08351e+07	9.37915e+07	5.18631e+07	1.02207e+08	9.84355e+07	9.40225e+07	7.37454e+07	7.23834e+07	6.30097e+07	7.39027e+07	5.16502e+07	4.98352e+07	7.41538e+07	6.0108e+07	5.47867e+07	9.17058e+07	7.35552e+07	7.60982e+07	6.19539e+07	6.1e+07	4.59142e+07	9.21504e+07	8.39413e+07	6.41959e+07	6.29691e+07	1.08311e+08	5.99359e+07	6.99373e+07	1.00809e+08	6.91268e+07	6.97754e+07	4.63419e+07	4.50587e+07	8.96728e+07	5.89679e+07	5.49733e+07	1.19667e+08	5.0833e+07	4.73211e+07	1.16647e+08	6.81337e+07	7.56159e+07	8.86427e+07	6.53337e+07	7.19521e+07	9.16341e+07
P04819	S000002323	YDL164C	CDC9	1.30618e+07	1.15077e+07	8.82119e+06	1.84473e+07	1.49079e+07	2.17701e+07	1.58571e+07	1.69987e+07	1.0193e+07	1.29281e+07	8.23711e+06	8.96657e+06	NA	9.84297e+06	1.03053e+07	1.44177e+07	1.13659e+07	1.28551e+07	7.4732e+06	7.68482e+06	1.00495e+07	8.41314e+06	1.43781e+07	1.7714e+07	1.45979e+07	1.95732e+07	1.37547e+07	1.75313e+07	1.72902e+07	1.39068e+07	1.93616e+07	1.09759e+07	8.54286e+06	1.57564e+07	1.31844e+07	1.15703e+07	1.50878e+07	1.16599e+07	9.43231e+06	1.74586e+07	9.83031e+06	8.75556e+06	1.29944e+07	1.14033e+07	7.49108e+06	1.61621e+07
P04821	S000004301	YLR310C	CDC25	3.26027e+07	1.98044e+07	2.31299e+07	2.00069e+07	2.67642e+07	2.21863e+07	1.46623e+07	1.74377e+07	1.35389e+07	1.35509e+07	1.9131e+07	1.14539e+07	1.60647e+07	1.70222e+07	1.65378e+07	1.89217e+07	1.90799e+07	1.7815e+07	1.67831e+07	1.84043e+07	1.66351e+07	2.01691e+07	1.76022e+07	1.95346e+07	1.71016e+07	NA	1.52743e+07	1.19538e+07	1.57512e+07	1.68722e+07	1.56659e+07	1.42353e+07	1.53484e+07	1.47894e+07	1.95557e+07	1.79504e+07	1.62733e+07	1.64068e+07	8.94797e+06	2.18112e+07	2.14077e+07	1.80878e+07	1.56693e+07	2.07085e+07	1.69655e+07	1.23655e+07
P04840	S000005000	YNL055C	POR1	1.95428e+09	1.95374e+09	2.16203e+09	4.41165e+09	4.42635e+09	4.13515e+09	1.12298e+10	1.12551e+10	1.48116e+10	7.60301e+09	5.91475e+09	6.6604e+09	1.54737e+09	2.30281e+09	2.27085e+09	3.6822e+09	2.59613e+09	2.87849e+09	2.03077e+09	1.79583e+09	2.25654e+09	3.5563e+09	3.45169e+09	5.08581e+09	4.2485e+09	5.54917e+09	3.88833e+09	6.72535e+09	1.80049e+09	5.51316e+09	8.67016e+09	8.6892e+09	7.1983e+09	1.01496e+10	1.17334e+10	1.30684e+10	4.10281e+09	1.3078e+09	3.51563e+09	6.29145e+09	3.76838e+09	4.02671e+09	4.03131e+09	2.44823e+09	3.31773e+09	5.97807e+09
P04912	S000000099	YBL003C	HTA2	7.2466e+08	1.53356e+09	1.28365e+09	1.05082e+09	5.62054e+08	3.65381e+08	1.98952e+09	1.44826e+09	3.16282e+09	1.49981e+09	1.63935e+09	3.26826e+09	1.44715e+09	1.18915e+09	1.50209e+09	1.28463e+09	1.17462e+09	7.03227e+08	1.97935e+09	9.83793e+08	1.22529e+09	1.24903e+09	1.05363e+09	1.37362e+09	1.62687e+09	1.91983e+09	1.4671e+09	1.19884e+09	7.35672e+08	1.45258e+09	6.51685e+08	1.44216e+09	1.94165e+09	1.10015e+09	8.94758e+08	7.68054e+08	1.40956e+09	1.00207e+09	1.31657e+09	1.41126e+09	1.22471e+09	1.34537e+09	7.27452e+08	1.08648e+09	6.26002e+08	1.51321e+09
P05030	S000002976	YGL008C	PMA1	1.9986e+09	1.82098e+09	1.68628e+09	8.97814e+08	1.7169e+09	9.01812e+08	1.07141e+09	1.04046e+09	1.75632e+09	1.99584e+09	1.8487e+09	1.71887e+09	2.51056e+09	1.31905e+09	1.28315e+09	9.72015e+08	1.00662e+09	1.33471e+09	1.12525e+09	1.18784e+09	1.18867e+09	1.26147e+09	1.71807e+09	1.31611e+09	3.35688e+09	3.27027e+09	1.68393e+09	3.09215e+09	1.25375e+09	2.29719e+09	1.23759e+09	1.77175e+09	1.99146e+09	1.25208e+09	8.47926e+08	1.10414e+09	1.5676e+09	1.09066e+09	1.61738e+09	1.13485e+09	7.66343e+08	1.40921e+09	1.32847e+09	8.36676e+08	1.41663e+09	1.57047e+09
P05066	S000005913	YOR386W	PHR1	1.2199e+07	NA	8.11642e+06	NA	NA	NA	NA	1.0151e+07	NA	NA	NA	NA	1.46534e+07	1.78046e+07	8.32617e+06	7.38841e+06	8.86467e+06	1.13253e+07	1.66954e+07	1.63285e+07	1.21814e+07	1.08216e+07	1.13173e+07	7.19787e+06	NA	NA	NA	NA	NA	NA	NA	NA	NA	NA	NA	NA	NA	NA	NA	9.13125e+06	1.0997e+07	5.79707e+06	6.50924e+06	1.22087e+07	9.66832e+06	NA
P05317	S000004332	YLR340W	RPP0	2.65531e+09	4.56614e+09	3.72547e+09	2.98005e+09	3.91935e+09	2.95551e+09	4.67861e+09	4.64908e+09	5.68532e+09	5.88247e+09	6.96577e+09	6.82568e+09	4.41165e+09	6.25938e+09	6.03522e+09	5.33474e+09	5.22797e+09	4.99356e+09	6.21012e+09	6.6038e+09	6.63519e+09	4.81571e+09	5.79289e+09	4.98217e+09	5.41171e+09	8.25465e+09	5.74536e+09	5.73404e+09	4.69345e+09	5.31329e+09	4.20954e+09	4.85335e+09	5.4272e+09	5.01416e+09	4.48605e+09	4.88674e+09	5.14947e+09	6.55263e+09	7.77082e+09	4.05203e+09	3.34335e+09	1.21271e+09	5.33678e+09	5.34982e+09	5.04223e+09	5.17235e+09
P05318	S000002239	YDL081C	RPP1A	1.18967e+09	3.43542e+09	2.6225e+09	2.20296e+09	2.28222e+09	1.86337e+09	2.81777e+09	3.33362e+09	3.20528e+09	3.60168e+09	4.17128e+09	4.07742e+09	8.13192e+09	1.9808e+09	3.49587e+09	4.98733e+09	2.98359e+09	3.38762e+09	4.40817e+09	5.70874e+09	3.53882e+09	3.07205e+09	3.12317e+09	2.39628e+09	1.58804e+09	4.00566e+09	2.98465e+09	4.82732e+09	4.18058e+09	2.95188e+09	2.11235e+09	3.75774e+09	3.31917e+09	3.49651e+09	3.27147e+09	2.88857e+09	5.8955e+09	2.24489e+09	5.11658e+09	5.71558e+09	5.18605e+09	6.7592e+09	4.50601e+09	7.29566e+09	2.47034e+09	6.74935e+09
P05319	S000005399	YOL039W	RPP2A	4.90062e+09	5.67364e+09	3.2807e+09	3.28752e+09	3.56141e+09	1.11677e+09	5.62695e+09	4.51449e+09	4.0775e+09	6.03138e+09	4.47202e+09	2.7037e+09	7.2419e+09	4.26437e+09	3.38058e+09	5.15339e+09	5.13974e+09	1.32898e+09	4.60614e+09	5.29553e+09	4.13348e+09	6.46924e+09	5.25303e+09	3.87433e+09	4.55667e+09	7.37482e+09	5.5304e+09	6.0414e+09	4.82027e+09	3.552e+09	4.97382e+09	3.55215e+09	5.70964e+09	5.11024e+09	5.46616e+09	4.28997e+09	8.25622e+09	5.18577e+09	5.16196e+09	6.77352e+09	5.7823e+09	1.64003e+09	4.01258e+09	6.72578e+09	3.0196e+09	6.88048e+09
P05374	S000003389	YGR157W	CHO2	1.30667e+08	8.96671e+07	1.08423e+08	1.0278e+08	1.59876e+08	1.38333e+08	6.77465e+07	6.66271e+07	7.96303e+07	4.34446e+07	5.09261e+07	4.05841e+07	2.8997e+07	6.76145e+07	6.88416e+07	8.82274e+07	1.26168e+08	1.01376e+08	2.98673e+07	4.0616e+07	4.53573e+07	4.88956e+07	6.87202e+07	7.04221e+07	1.41581e+08	8.31584e+07	1.0978e+08	1.3241e+08	1.28439e+08	1.57035e+08	7.82297e+07	5.82227e+07	4.47078e+07	8.74596e+07	6.88947e+07	7.62872e+07	7.887e+07	6.47916e+07	7.28659e+07	9.54827e+07	1.09882e+08	1.0188e+08	7.02252e+07	4.56298e+07	5.07018e+07	8.92607e+07
P05453	S000002579	YDR172W	SUP35	2.00026e+08	1.7751e+08	1.37214e+08	1.46987e+08	1.67651e+08	1.48166e+08	1.31202e+08	1.51328e+08	1.6255e+08	2.08326e+08	1.15888e+08	1.01636e+08	1.29894e+08	1.45479e+08	1.25272e+08	1.37828e+08	1.27628e+08	9.88978e+07	1.10209e+08	1.48371e+08	1.28996e+08	1.98157e+08	2.06461e+08	1.803e+08	1.52217e+08	1.7995e+08	1.44468e+08	1.3241e+08	1.36486e+08	1.28365e+08	1.67414e+08	1.15768e+08	1.52791e+08	1.5122e+08	1.58229e+08	1.27279e+08	1.5461e+08	1.38985e+08	1.11893e+08	1.41487e+08	1.49522e+08	1.1788e+08	1.27931e+08	1.17969e+08	1.27646e+08	1.37621e+08
P05626	S000005999	YPL078C	ATP4	3.85006e+08	4.39327e+08	4.66569e+08	7.26227e+08	8.37955e+08	5.11102e+08	8.86793e+08	9.12736e+08	1.06379e+09	1.05746e+09	1.05079e+09	5.71173e+08	6.81575e+08	6.21321e+08	5.99708e+08	9.66196e+08	7.1597e+08	7.48329e+08	5.24329e+08	4.64728e+08	6.1078e+08	6.04165e+08	6.71923e+08	9.43565e+08	9.30222e+08	1.10323e+09	6.25891e+08	1.11499e+09	7.55306e+08	1.03213e+09	8.22902e+08	9.18578e+08	6.63012e+08	1.13372e+09	1.17486e+09	1.16035e+09	7.17901e+08	2.90454e+08	8.28295e+08	8.32122e+08	8.59124e+08	8.30082e+08	8.65771e+08	5.80976e+08	6.22519e+08	9.48858e+08
P05694	S000000893	YER091C	MET6	8.06482e+07	5.82492e+07	5.1604e+07	7.3158e+07	1.53249e+08	1.27216e+08	4.65726e+07	8.11857e+07	6.40244e+07	1.70611e+07	2.67029e+07	3.43343e+07	8.0649e+07	5.5022e+07	3.69417e+07	1.00432e+08	7.57546e+07	8.64095e+07	3.18973e+07	1.3348e+07	4.26001e+07	9.98871e+07	1.53928e+08	1.71173e+08	2.8251e+07	3.57765e+07	2.07821e+07	6.93782e+07	5.86894e+07	1.13855e+08	3.99562e+07	NA	3.78506e+07	1.06576e+08	8.41674e+07	9.33359e+07	NA	NA	2.2542e+07	1.7847e+08	7.55084e+07	1.17155e+08	4.25456e+07	3.97425e+07	5.20422e+07	9.56057e+07
P05737	S000003044	YGL076C	RPL7A	5.54491e+09	7.10387e+09	5.02777e+09	5.03639e+09	5.30782e+09	3.86843e+09	6.76985e+09	6.18574e+09	5.77583e+09	9.88955e+09	8.14561e+09	8.35477e+09	1.65985e+10	1.02025e+10	7.93913e+09	9.25106e+09	6.49111e+09	3.42862e+08	9.51753e+09	1.04256e+10	9.68757e+09	8.3232e+09	6.52531e+09	7.59103e+09	7.34957e+09	1.26055e+10	6.4638e+09	7.81891e+09	6.09889e+09	6.20935e+09	7.29657e+09	7.46015e+09	7.051e+09	6.41765e+09	6.01068e+09	7.11504e+09	7.4594e+09	7.7531e+09	9.45797e+09	6.33038e+09	6.75184e+09	7.45518e+09	7.65814e+09	9.12518e+09	7.15962e+09	8.07406e+09
P05738	S000003115	YGL147C	RPL9A	8.8849e+08	1.2335e+09	9.11721e+08	1.06006e+09	7.30108e+08	1.92095e+08	2.06244e+09	1.26257e+09	2.96557e+08	1.60808e+09	1.15043e+09	9.11751e+08	3.17097e+09	1.40599e+09	1.23762e+09	2.5253e+09	6.57983e+08	1.67278e+07	1.80955e+09	1.69175e+09	1.79481e+09	1.77011e+09	1.83602e+09	1.46715e+09	1.70491e+09	2.21485e+09	2.14328e+09	2.14319e+09	1.95142e+08	9.66499e+08	1.92199e+09	1.34924e+09	1.72513e+09	1.35761e+09	1.32452e+09	1.27461e+09	1.98707e+09	8.71159e+08	3.28194e+09	1.05339e+08	1.15366e+09	2.47534e+08	2.44073e+09	2.98919e+09	6.58409e+08	1.96773e+09
P05739	S000004440	YLR448W	RPL6B	4.9199e+09	5.78721e+09	3.59526e+09	3.15717e+09	4.35354e+09	2.11501e+09	4.48579e+09	4.34498e+09	4.27852e+09	7.46521e+09	7.28912e+09	8.34486e+09	1.70711e+10	8.04613e+09	5.99067e+09	6.84011e+09	4.85316e+09	8.62781e+08	8.10275e+09	8.47396e+09	6.36608e+09	6.50935e+09	5.25244e+09	5.09946e+09	5.00078e+09	1.19864e+10	5.14807e+09	6.01303e+09	7.29662e+08	4.2085e+09	6.11471e+09	6.26892e+09	6.38821e+09	3.99069e+09	4.15168e+09	4.28269e+09	5.49936e+09	3.77488e+09	6.02472e+09	4.19636e+09	4.07325e+09	3.64113e+09	5.63729e+09	6.45061e+09	2.07904e+09	6.59795e+09
P05740	S000001663	YKL180W	RPL17A	7.15425e+09	9.34231e+09	5.25363e+09	4.99451e+09	6.41378e+09	1.65396e+09	7.90661e+09	8.04387e+09	8.08644e+09	1.10804e+10	1.22208e+10	1.01313e+10	1.40793e+10	1.12903e+10	8.47536e+09	1.0455e+10	7.76418e+09	1.71907e+09	1.29405e+10	1.14609e+10	9.71411e+09	8.23327e+09	7.97043e+09	8.444e+09	8.21375e+09	1.60092e+10	8.54033e+09	7.92882e+09	2.3334e+08	5.60249e+09	8.24896e+09	1.0787e+10	9.15232e+09	5.50926e+09	6.52572e+09	7.00828e+09	6.32364e+09	6.1729e+09	7.91715e+09	5.92323e+09	3.35267e+09	1.30771e+09	5.51198e+09	8.25267e+09	4.15723e+09	1.08292e+10
P05744	S000006064	YPL143W	RPL33A	4.7891e+09	7.1333e+09	4.75092e+09	3.13785e+09	4.18554e+09	1.68101e+09	5.20231e+09	5.50207e+09	7.01585e+09	9.6313e+09	7.41234e+09	1.06686e+10	9.68342e+09	9.71616e+09	7.11669e+09	6.84308e+09	5.25501e+09	4.18191e+09	8.67785e+09	9.22937e+09	8.90885e+09	6.50981e+09	8.27729e+09	6.58418e+09	6.25545e+09	1.17382e+10	8.91001e+09	6.08511e+09	2.92921e+09	6.68014e+09	7.44117e+09	9.68572e+09	7.82536e+09	5.40004e+09	5.10758e+09	5.93541e+09	8.07585e+09	5.57196e+09	9.19343e+09	4.81326e+09	6.0991e+09	5.49241e+09	5.78467e+09	6.20976e+09	8.2563e+09	4.13017e+09
P05745	S000004807	YMR194W	RPL36A	2.69767e+09	2.78385e+09	2.8432e+09	2.09572e+09	2.68025e+09	2.28514e+09	3.63426e+09	3.16253e+09	4.21321e+09	6.98808e+09	6.03171e+09	5.35759e+09	5.41173e+09	4.97618e+09	4.41316e+09	4.36227e+09	3.08972e+09	1.41328e+09	4.72207e+09	4.78658e+09	4.77765e+09	4.45065e+09	4.56004e+09	4.21675e+09	3.73083e+09	7.23191e+09	4.70857e+09	4.31842e+09	2.41761e+09	3.27154e+09	4.10581e+09	5.63004e+09	4.84366e+09	2.7148e+09	2.79565e+09	3.57305e+09	2.42523e+09	4.8124e+09	4.70688e+09	2.73554e+09	3.77964e+09	2.86166e+09	4.01035e+09	3.86808e+09	2.57878e+09	4.10259e+09
P05747	S000006437	YFR032C-A	RPL29	NA	NA	NA	3.86696e+06	3.05914e+06	2.51822e+06	NA	NA	NA	NA	NA	NA	1.73703e+07	1.41504e+07	4.88659e+06	NA	NA	NA	5.68212e+06	8.72592e+06	NA	NA	1.37654e+06	3.21058e+06	NA	NA	NA	NA	NA	NA	NA	NA	NA	NA	NA	NA	NA	NA	NA	NA	NA	NA	NA	NA	NA	NA
P05748	S000004019	YLR029C	RPL15A	3.18044e+09	3.1322e+09	2.59827e+09	2.53659e+09	2.86113e+09	1.28881e+09	3.14896e+09	3.50314e+09	4.3871e+09	4.99068e+09	6.52217e+09	8.85541e+09	7.99502e+09	7.124e+09	4.16173e+09	4.64002e+09	4.00694e+09	2.72454e+09	7.03764e+09	6.80314e+09	4.52262e+09	3.97903e+09	4.5371e+09	3.35132e+09	3.43901e+09	7.47493e+09	2.45885e+09	3.97902e+09	2.44375e+09	2.99087e+09	3.52563e+09	6.86459e+09	6.63695e+09	3.38483e+09	2.53879e+09	2.97306e+09	2.91744e+09	3.3711e+09	4.48973e+09	2.94405e+09	2.76604e+09	4.11437e+09	3.75464e+09	3.85561e+09	4.37538e+09	8.97037e+09
P05749	S000004051	YLR061W	RPL22A	1.39941e+08	4.91797e+08	4.08544e+08	7.41342e+08	3.98099e+08	5.73544e+08	5.89462e+08	5.07434e+08	6.3679e+08	7.43159e+08	4.20617e+08	5.10051e+08	8.95831e+08	1.11065e+09	6.81821e+08	8.75426e+08	9.79581e+08	5.25615e+08	9.88063e+08	9.91559e+08	7.11837e+08	4.37493e+08	7.61166e+08	6.71991e+08	6.21458e+08	4.01189e+08	6.29179e+08	3.77968e+08	4.16411e+08	3.93085e+08	5.49856e+08	1.0431e+09	5.39179e+08	3.50042e+08	5.76305e+08	5.44839e+08	5.43592e+08	6.25398e+08	6.76651e+08	6.24607e+08	1.18055e+09	4.64569e+08	8.12412e+08	1.0159e+09	4.68442e+08	5.76166e+08
P05750	S000005122	YNL178W	RPS3	9.60471e+09	1.08231e+10	9.25669e+09	9.03684e+09	9.69389e+09	7.57678e+09	1.14463e+10	1.13913e+10	1.36303e+10	1.49396e+10	1.18444e+10	1.27772e+10	3.86172e+09	9.96359e+09	9.23521e+09	7.9263e+09	7.45571e+09	7.84393e+09	1.12815e+10	8.5761e+09	9.9933e+09	8.81399e+09	1.07777e+10	8.97084e+09	9.93792e+09	1.65455e+10	1.4431e+10	1.30361e+10	8.16024e+09	1.252e+10	1.06629e+10	1.11162e+10	1.12388e+10	1.1796e+10	9.97086e+09	1.16507e+10	1.20986e+10	1.18615e+10	1.24087e+10	8.03058e+09	8.2953e+09	8.29757e+09	7.34214e+09	6.96064e+09	7.06117e+09	9.75561e+09
P05755	S000000393	YBR189W	RPS9B	3.91629e+09	5.5654e+09	5.42218e+09	5.91591e+09	4.76839e+09	5.54259e+09	6.47143e+09	6.43163e+09	8.04937e+09	8.29931e+09	8.41947e+09	8.2863e+09	3.72386e+09	1.1332e+10	8.9942e+09	7.27267e+09	7.19141e+09	3.46998e+09	1.0062e+10	1.14091e+10	1.05158e+10	6.78568e+09	7.13638e+09	7.79184e+09	4.98638e+09	7.50762e+09	6.97992e+09	4.80567e+09	2.46905e+09	6.07982e+09	5.16438e+09	9.06166e+09	9.42228e+09	4.17229e+09	6.47222e+09	6.31812e+09	3.7588e+09	4.74786e+09	8.13217e+09	3.60463e+09	5.68883e+09	4.39386e+09	3.06281e+09	6.34841e+09	4.53149e+09	4.40727e+09
P05756	S000002471	YDR064W	RPS13	5.32363e+09	7.47674e+09	5.41418e+09	7.5887e+09	6.26502e+09	5.02084e+09	1.03822e+10	9.00481e+09	8.02529e+09	9.86032e+09	1.02458e+10	1.01673e+10	4.18056e+09	1.46315e+10	1.00224e+10	1.0761e+10	1.23221e+10	2.85698e+09	1.13549e+10	1.49023e+10	1.05349e+10	8.68555e+09	1.01624e+10	8.85424e+09	7.52268e+09	1.26995e+10	9.2717e+09	9.45414e+09	6.7205e+08	7.80432e+09	6.20711e+09	8.71332e+09	1.00732e+10	7.89988e+09	9.07961e+09	9.21601e+09	9.89015e+09	6.13983e+08	9.79865e+09	8.04235e+09	1.06806e+10	5.00984e+09	6.73879e+09	1.35962e+10	7.56712e+09	7.98712e+09
P05759	S000004157	YLR167W	RPS31	3.55698e+09	4.09833e+09	3.42545e+09	3.46927e+09	3.27477e+09	2.73587e+09	4.20607e+09	3.78e+09	2.80183e+09	4.81965e+09	4.48146e+09	4.2097e+09	6.5188e+09	5.11387e+09	3.35146e+09	4.08217e+09	3.77873e+09	2.5481e+09	5.87378e+09	4.25831e+09	3.63816e+09	3.91527e+09	2.81682e+09	3.0511e+09	2.69656e+09	6.28364e+09	4.91978e+09	6.40171e+09	4.3624e+09	3.60074e+09	4.61441e+09	5.20652e+09	4.09544e+09	3.96267e+09	3.68447e+09	3.47581e+09	3.66067e+09	2.90401e+09	3.872e+09	3.10946e+09	2.68984e+09	2.70241e+09	2.46308e+09	3.41307e+09	2.63929e+09	4.95472e+09
P06100	S000002324	YDL165W	CDC36	NA	NA	NA	NA	NA	NA	NA	NA	NA	NA	NA	NA	NA	NA	1.47352e+07	NA	NA	NA	NA	NA	1.1631e+07	NA	NA	1.7131e+07	NA	NA	NA	NA	NA	NA	NA	NA	NA	NA	NA	NA	NA	NA	NA	7.28179e+06	NA	NA	NA	NA	NA	NA
P06101	S000002575	YDR168W	CDC37	NA	NA	NA	2.19233e+07	1.78025e+07	2.15013e+07	1.86431e+07	2.84886e+07	1.9482e+07	3.70965e+07	NA	NA	NA	NA	NA	NA	NA	NA	1.93027e+07	NA	NA	2.97773e+07	3.91192e+07	2.45016e+07	NA	NA	NA	NA	2.41489e+07	NA	NA	3.8694e+07	2.66982e+07	NA	NA	NA	NA	NA	NA	NA	NA	NA	1.23071e+07	NA	NA	NA
P06102	S000001300	YIL038C	NOT3	1.31489e+08	9.40792e+07	1.2434e+08	1.42088e+08	1.33005e+08	1.45096e+08	8.47423e+07	8.27772e+07	8.44876e+07	1.15706e+08	1.16875e+08	1.07022e+08	1.37738e+08	1.44952e+08	1.12874e+08	1.39006e+08	1.08775e+08	1.54105e+08	1.1415e+08	1.50338e+08	1.32301e+08	7.84233e+07	1.29114e+08	1.1157e+08	1.39518e+08	1.19333e+08	1.03718e+08	1.32189e+08	1.58624e+08	8.87956e+07	1.02699e+08	NA	5.92552e+07	9.72487e+07	1.17982e+08	9.31977e+07	8.82939e+07	2.27522e+08	1.15573e+08	6.65673e+07	9.61833e+07	8.49556e+07	7.00508e+07	1.00342e+08	1.37626e+08	NA
P06103	S000005888	YOR361C	PRT1	4.22777e+08	4.01037e+08	5.40175e+08	2.2966e+08	2.87614e+08	2.60407e+08	3.50783e+08	2.78285e+08	6.67923e+08	3.63559e+08	2.89368e+08	5.13959e+08	3.2604e+08	2.77143e+08	4.1175e+08	2.67247e+08	2.27882e+08	3.34344e+08	3.67472e+08	3.55403e+08	4.23466e+08	5.731e+08	3.26423e+08	3.61739e+08	3.21988e+08	3.57489e+08	3.68068e+08	3.07313e+08	2.90824e+08	3.32832e+08	2.89814e+08	3.61521e+08	5.40054e+08	2.90943e+08	2.97753e+08	3.49391e+08	2.74105e+08	4.21208e+08	3.35585e+08	2.30427e+08	3.58572e+08	3.56405e+08	2.90337e+08	2.97411e+08	3.31748e+08	3.20572e+08
P06105	S000003616	YJL080C	SCP160	3.17359e+08	3.4921e+08	3.76561e+08	3.70204e+08	2.96165e+08	4.50039e+08	3.7273e+08	4.39155e+08	4.61382e+08	3.5627e+08	2.93406e+08	3.31807e+08	1.94518e+08	3.97559e+08	4.16064e+08	4.78103e+08	5.09227e+08	5.13649e+08	3.49066e+08	4.09442e+08	5.037e+08	3.17105e+08	4.64893e+08	5.66329e+08	3.16918e+08	2.0227e+08	3.02395e+08	2.62676e+08	2.75587e+08	3.09699e+08	2.94448e+08	3.96389e+08	3.12814e+08	2.19444e+08	4.0155e+08	3.46907e+08	3.00265e+08	3.44191e+08	2.68298e+08	2.50205e+08	4.45072e+08	2.87233e+08	2.14328e+08	2.81661e+08	3.71432e+08	2.53955e+08
P06106	S000004294	YLR303W	MET17	1.1389e+07	1.53433e+07	1.47264e+07	1.02854e+07	1.10133e+07	1.08712e+07	1.09316e+07	9.47329e+06	9.29376e+06	8.45524e+06	1.07338e+07	1.25591e+07	1.28287e+07	1.07572e+07	8.30205e+06	8.47926e+06	1.09554e+07	9.57235e+06	7.6222e+06	8.99434e+06	7.43092e+06	8.91823e+06	9.17583e+06	1.10402e+07	NA	NA	NA	NA	NA	NA	1.38513e+07	9.86315e+06	8.50777e+06	1.02222e+07	9.28955e+06	9.3882e+06	7.41973e+06	NA	NA	8.79655e+06	8.46535e+06	9.99885e+06	NA	NA	8.04932e+06	9.28823e+06
P06115	S000003320	YGR088W	CTT1	NA	NA	5.96166e+06	5.81376e+06	NA	3.4894e+06	NA	NA	NA	NA	6.32829e+06	3.33836e+06	7.21103e+06	6.50761e+06	7.13788e+06	4.46961e+06	2.45002e+06	NA	6.6632e+06	4.3561e+06	1.18076e+07	1.99737e+06	1.94598e+06	3.94793e+06	NA	NA	3.04419e+06	2.77502e+06	2.68847e+06	5.56562e+06	NA	5.47787e+06	NA	2.94896e+06	3.71264e+06	5.42634e+06	4.0082e+06	7.19769e+06	8.12751e+06	3.03682e+06	3.22397e+06	5.39875e+06	3.99208e+06	7.59404e+06	1.01501e+07	NA
P06168	S000004347	YLR355C	ILV5	8.64689e+07	5.69435e+07	5.75118e+07	2.56969e+07	3.11645e+07	3.11723e+07	3.69217e+07	3.39993e+07	4.52392e+07	2.76485e+07	3.11301e+07	3.54307e+07	5.44789e+07	4.26024e+07	3.96647e+07	2.58221e+07	2.05673e+07	2.64783e+07	3.4071e+07	3.6366e+07	4.21863e+07	2.94183e+07	1.78384e+07	2.59679e+07	3.98821e+07	6.10314e+07	3.17493e+07	3.71222e+07	3.94197e+07	2.5032e+07	6.56925e+07	3.32557e+07	3.45889e+07	5.3408e+07	6.33421e+07	5.71139e+07	5.56505e+07	2.50341e+07	3.11675e+07	3.2214e+07	2.80079e+07	2.08518e+07	3.53677e+07	2.30358e+07	2.90511e+07	2.708e+07
P06169	S000004034	YLR044C	PDC1	1.99967e+08	2.36836e+08	1.8483e+08	1.6323e+08	1.44265e+08	1.64589e+08	1.91191e+08	1.55857e+08	1.87242e+08	2.37006e+08	2.11642e+08	1.98389e+08	3.36369e+08	1.64013e+08	1.75483e+08	1.23186e+08	1.79768e+08	1.58125e+08	1.66405e+08	1.78736e+08	1.45225e+08	1.73346e+08	2.10259e+08	1.67325e+08	1.60342e+08	3.5516e+08	1.89899e+08	1.39324e+08	1.58989e+08	1.57678e+08	1.77631e+08	2.14006e+08	1.94282e+08	1.81339e+08	1.16189e+08	1.4679e+08	2.8559e+08	1.13849e+08	1.6036e+08	1.81034e+08	1.50842e+08	1.50729e+08	1.81253e+08	1.54313e+08	1.68908e+08	1.97172e+08
P06182	S000000037	YAL039C	CYC3	2.00779e+07	1.55067e+07	2.78062e+07	4.48505e+07	5.04455e+07	4.7313e+07	6.34766e+07	8.45522e+07	1.43565e+08	6.99821e+07	6.06211e+07	4.61959e+07	2.47313e+07	1.91299e+07	2.225e+07	4.50752e+07	3.0939e+07	4.04929e+07	1.9568e+07	1.6603e+07	2.99486e+07	2.64867e+07	2.79388e+07	4.91387e+07	3.46285e+07	4.37749e+07	2.83861e+07	5.24185e+07	4.99921e+07	4.38356e+07	5.83225e+07	5.27564e+07	7.79731e+07	7.69724e+07	9.03077e+07	1.12437e+08	4.03278e+07	2.35585e+07	3.68083e+07	6.43692e+07	3.98502e+07	3.25623e+07	3.17875e+07	3.0037e+07	3.60008e+07	5.70352e+07
P06197	S000006317	YPR113W	PIS1	2.62087e+07	1.91548e+07	2.21333e+07	NA	1.73654e+07	NA	NA	NA	NA	NA	NA	NA	NA	NA	NA	NA	NA	NA	NA	NA	NA	NA	NA	NA	3.90706e+07	1.64648e+07	2.66661e+07	3.07282e+07	3.85734e+07	4.36657e+07	NA	NA	NA	NA	NA	NA	NA	NA	NA	1.986e+07	1.4728e+07	1.5147e+07	8.75872e+06	NA	NA	1.37277e+07
P06208	S000005048	YNL104C	LEU4	NA	2.00671e+07	1.96566e+07	1.20215e+07	9.92563e+06	1.77301e+07	8.24373e+06	1.30815e+07	1.75297e+07	3.08751e+07	2.78528e+07	2.93617e+07	3.46105e+07	3.00935e+07	2.17947e+07	1.02195e+07	9.0923e+06	1.5958e+07	1.54485e+07	1.79686e+07	2.61839e+07	NA	NA	3.01174e+07	1.3872e+07	2.40168e+07	1.24078e+07	NA	NA	NA	1.95142e+07	3.56988e+07	2.03871e+07	1.27107e+07	NA	1.65337e+07	1.74932e+07	1.73351e+07	1.68216e+07	NA	NA	1.29429e+07	1.88952e+07	1.15609e+07	2.82638e+07	1.4833e+07
P06243	S000002175	YDL017W	CDC7	NA	NA	NA	8.43863e+06	7.8669e+06	6.50189e+06	5.17372e+06	NA	NA	NA	NA	NA	NA	NA	NA	NA	NA	NA	NA	NA	NA	NA	NA	NA	NA	NA	NA	NA	NA	NA	NA	NA	NA	NA	NA	NA	NA	NA	NA	NA	NA	NA	NA	NA	NA	NA
P06245	S000006124	YPL203W	TPK2	NA	NA	6.17678e+06	1.5442e+07	2.23579e+07	NA	1.55222e+07	NA	1.26359e+07	NA	NA	NA	NA	NA	1.1069e+07	NA	1.09806e+07	NA	NA	NA	1.47728e+07	NA	NA	NA	NA	NA	NA	NA	NA	NA	NA	NA	NA	NA	NA	NA	2.00785e+07	NA	1.25465e+07	2.38213e+07	1.94568e+07	1.34029e+07	2.3043e+07	1.61304e+07	1.72794e+07	2.04249e+07
P06367	S000000627	YCR031C	RPS14A	NA	NA	3.68154e+07	8.54069e+07	8.97437e+07	5.55091e+07	7.44255e+07	5.70177e+07	3.52047e+07	4.57777e+07	2.57406e+07	1.9041e+07	1.99424e+07	1.08365e+08	9.03756e+07	1.5419e+08	9.09055e+07	5.17873e+07	8.62561e+07	9.89466e+07	7.04838e+07	5.1945e+07	8.35903e+07	9.454e+07	7.84136e+07	1.6617e+08	2.03654e+08	5.44035e+07	7.951e+07	6.55413e+07	1.40869e+08	1.43879e+08	6.08754e+07	7.81734e+07	1.26028e+08	5.24783e+07	1.20417e+08	8.59214e+07	NA	7.38728e+07	NA	NA	8.71485e+07	1.03929e+08	1.09063e+08	1.08351e+08
P06634	S000005730	YOR204W	DED1	8.46552e+07	8.15241e+07	8.38158e+07	7.43274e+07	6.87103e+07	1.14556e+08	7.35789e+07	7.41782e+07	9.15551e+07	6.72827e+07	8.08449e+07	6.75499e+07	4.8396e+07	6.48332e+07	7.59283e+07	5.7845e+07	7.98821e+07	1.02857e+08	4.89433e+07	7.22574e+07	7.04221e+07	7.11699e+07	8.09526e+07	9.37166e+07	6.59184e+07	5.84234e+07	7.00707e+07	6.17085e+07	7.39245e+07	7.71589e+07	6.04021e+07	6.37676e+07	6.89421e+07	7.17421e+07	7.08077e+07	7.70389e+07	9.37328e+07	6.72804e+07	7.19063e+07	7.56684e+07	7.4828e+07	7.60884e+07	7.43962e+07	6.32666e+07	8.36365e+07	6.85501e+07
P06701	S000004434	YLR442C	SIR3	1.35803e+08	1.48582e+08	8.31563e+07	1.59578e+08	1.24132e+08	1.19776e+08	9.98662e+07	1.0823e+08	1.03149e+08	1.17314e+08	1.45897e+08	7.63274e+07	NA	9.14799e+07	9.4548e+07	8.1258e+07	1.09544e+08	1.05211e+08	7.63319e+07	1.10761e+08	9.61878e+07	1.10236e+08	1.01726e+08	1.06162e+08	1.5716e+08	1.12091e+08	1.23782e+08	1.51177e+08	1.45051e+08	1.07866e+08	1.16006e+08	1.23444e+08	1.18158e+08	1.16369e+08	1.0863e+08	1.01185e+08	1.13531e+08	1.02258e+08	8.76846e+07	1.62803e+08	6.04786e+07	9.26471e+07	1.42307e+08	8.87689e+07	5.38073e+07	1.14274e+08
P06704	S000005783	YOR257W	CDC31	NA	NA	NA	NA	NA	NA	NA	NA	NA	NA	NA	NA	NA	NA	NA	NA	NA	NA	NA	NA	NA	NA	NA	NA	NA	NA	NA	NA	NA	NA	NA	NA	NA	NA	NA	NA	1.14986e+07	NA	NA	NA	NA	6.79937e+06	8.73905e+06	1.229e+07	7.57451e+06	5.82457e+06
P06738	S000006364	YPR160W	GPH1	NA	1.06498e+07	1.67048e+07	4.31171e+07	1.97101e+07	3.74278e+07	3.73711e+07	3.43703e+07	1.37836e+07	4.28989e+07	2.51262e+07	1.16041e+07	1.79211e+07	2.22033e+07	1.3077e+07	2.81145e+07	2.84088e+07	1.53849e+07	1.88118e+07	1.07195e+07	2.19869e+07	1.81928e+07	3.64102e+07	3.50619e+07	2.0954e+07	4.38587e+07	2.10299e+07	3.09688e+07	3.32477e+07	2.22414e+07	3.11079e+07	1.6868e+07	NA	2.93653e+07	2.35985e+07	2.43604e+07	2.7293e+07	1.38234e+07	2.27233e+07	4.20339e+07	2.54532e+07	2.02369e+07	2.98128e+07	2.06041e+07	3.05116e+07	2.80358e+07
P06774	S000003206	YGL237C	HAP2	NA	NA	NA	NA	NA	NA	NA	2.90994e+07	1.7356e+07	NA	NA	NA	NA	4.57468e+07	2.43004e+07	3.49958e+07	4.72106e+07	NA	NA	2.67487e+07	3.63621e+07	NA	NA	4.02252e+07	NA	NA	NA	NA	NA	NA	NA	NA	NA	NA	3.86675e+07	2.84231e+07	NA	NA	NA	9.42531e+06	4.63339e+07	1.0983e+07	1.18628e+07	2.7263e+07	NA	1.47599e+07
P06777	S000005943	YPL022W	RAD1	1.40293e+07	1.02655e+07	9.10625e+06	9.34524e+06	7.26271e+06	7.88357e+06	6.58776e+06	6.32842e+06	8.82387e+06	NA	NA	NA	NA	7.76732e+06	8.0768e+06	NA	NA	1.03245e+07	6.69873e+06	8.84807e+06	6.5067e+06	8.36901e+06	6.62796e+06	8.5343e+06	NA	7.6352e+06	5.09436e+06	5.30564e+06	6.27248e+06	8.77907e+06	NA	1.24712e+07	1.03171e+07	6.4352e+06	9.21964e+06	8.90429e+06	NA	1.13964e+07	6.49529e+06	NA	NA	NA	7.58236e+06	6.6815e+06	4.88494e+06	6.50481e+06
P06778	S000004494	YML032C	RAD52	2.29442e+07	1.77292e+07	1.12236e+07	1.11276e+07	1.77622e+07	1.18155e+07	1.25452e+07	1.67372e+07	1.80457e+07	7.67922e+06	1.17687e+07	1.8515e+07	3.30607e+07	1.37048e+07	1.27043e+07	1.32254e+07	1.41237e+07	1.48602e+07	1.72961e+07	1.05259e+07	1.00581e+07	2.75842e+07	1.77866e+07	1.17027e+07	1.24776e+07	1.05175e+07	1.36974e+07	1.01815e+07	1.56859e+07	1.29149e+07	1.32646e+07	1.96141e+07	2.35432e+07	9.94342e+06	1.55463e+07	8.32658e+06	9.84768e+06	1.94844e+07	1.18085e+07	1.74292e+07	1.36827e+07	1.33362e+07	2.05869e+07	2.54733e+07	1.24767e+07	1.71444e+07
P06780	S000006369	YPR165W	RHO1	2.5789e+08	2.57752e+08	1.91214e+08	2.26323e+08	2.45766e+08	NA	1.91548e+08	1.62744e+08	8.7033e+07	1.49942e+08	1.64999e+08	1.38784e+08	2.35938e+08	1.52467e+08	1.1307e+08	NA	1.33571e+08	NA	1.24567e+08	1.36626e+08	1.96696e+08	1.36271e+08	NA	NA	2.97544e+08	2.39341e+08	2.29178e+08	3.03278e+08	1.564e+08	2.19891e+08	1.48994e+08	3.30189e+08	1.17188e+08	NA	NA	NA	9.39044e+07	5.53412e+07	2.23787e+08	1.02509e+08	8.7443e+07	1.09672e+08	1.56851e+08	1.45225e+08	1.25817e+08	2.0961e+08
P06781	S000005034	YNL090W	RHO2	4.67063e+07	2.45621e+07	2.92294e+07	3.2792e+07	3.68166e+07	3.50857e+07	NA	NA	NA	1.84508e+07	1.53226e+07	1.50168e+07	NA	1.30897e+07	NA	NA	NA	2.56635e+07	1.68427e+07	1.53335e+07	NA	1.96586e+07	3.42611e+07	1.97711e+07	4.30251e+07	3.47284e+07	1.75374e+07	5.11986e+07	2.58016e+07	3.13618e+07	NA	3.71756e+07	1.8112e+07	3.64208e+07	2.65136e+07	2.21148e+07	1.53806e+07	NA	3.10254e+07	1.42645e+07	2.2159e+07	2.12002e+07	1.79157e+07	NA	6.67348e+06	2.67832e+07
P06782	S000002885	YDR477W	SNF1	4.47341e+07	4.91361e+07	4.97404e+07	6.13288e+07	4.17376e+07	6.33167e+07	3.64356e+07	4.41533e+07	3.02184e+07	2.93461e+07	2.78462e+07	2.6883e+07	1.72603e+07	3.5781e+07	4.01591e+07	3.94881e+07	5.04149e+07	4.0447e+07	3.29572e+07	3.06853e+07	3.78864e+07	2.2063e+07	3.25547e+07	4.58656e+07	4.9207e+07	3.0533e+07	4.34738e+07	3.88266e+07	4.83869e+07	4.29342e+07	4.27808e+07	3.4112e+07	2.63878e+07	4.61925e+07	4.65253e+07	4.13695e+07	4.31362e+07	3.55853e+07	4.08512e+07	5.60477e+07	5.04056e+07	3.89638e+07	4.49228e+07	3.94911e+07	5.05247e+07	4.15542e+07
P06785	S000005600	YOR074C	CDC21	NA	NA	NA	6.27441e+06	NA	4.2282e+06	NA	NA	NA	NA	NA	NA	NA	NA	NA	6.26676e+06	4.16716e+06	NA	NA	NA	NA	NA	NA	NA	NA	NA	NA	NA	NA	NA	NA	NA	NA	NA	NA	NA	NA	NA	NA	NA	NA	NA	NA	NA	NA	NA
P06786	S000005032	YNL088W	TOP2	1.9264e+08	1.61662e+08	1.15249e+08	1.21103e+08	1.53048e+08	1.04333e+08	1.39545e+08	1.32532e+08	1.44561e+08	1.13669e+08	1.67435e+08	1.53096e+08	1.55181e+08	1.13838e+08	1.31944e+08	9.568e+07	1.13834e+08	1.26629e+08	1.45895e+08	1.40903e+08	1.13591e+08	2.28632e+08	1.76685e+08	1.25477e+08	1.77964e+08	1.92566e+08	1.36618e+08	1.9945e+08	1.58718e+08	1.539e+08	1.56962e+08	1.32926e+08	1.82837e+08	1.75549e+08	1.28054e+08	1.46929e+08	1.4908e+08	1.54289e+08	1.55567e+08	1.33245e+08	1.27062e+08	1.63495e+08	1.44144e+08	1.22523e+08	9.79086e+07	1.52007e+08
P06787	S000000313	YBR109C	CMD1	1.97502e+08	1.75461e+08	1.51362e+08	1.35043e+08	1.58295e+08	1.11799e+08	1.5036e+08	1.67816e+08	1.6902e+08	1.39923e+08	1.30722e+08	1.32788e+08	1.45688e+08	1.73005e+08	1.41941e+08	1.60836e+08	1.44943e+08	1.41936e+08	1.45089e+08	1.89556e+08	1.31358e+08	2.17349e+08	1.80534e+08	1.37745e+08	1.76106e+08	1.6712e+08	1.45762e+08	1.82228e+08	1.5e+08	1.27089e+08	1.82148e+08	1.28684e+08	1.62871e+08	1.44178e+08	1.74015e+08	1.44712e+08	1.37577e+08	1.89363e+08	1.39641e+08	1.05405e+08	2.05749e+08	1.85586e+08	1.01349e+08	1.404e+08	1.29098e+08	1.00091e+08
P06839	S000000973	YER171W	RAD3	NA	NA	NA	NA	NA	NA	9.53389e+09	9.84912e+09	NA	NA	NA	NA	1.1706e+10	1.43211e+10	7.82232e+09	NA	NA	NA	8.14915e+09	1.32771e+10	8.00846e+09	NA	NA	NA	3.28517e+08	NA	2.61398e+08	1.34848e+10	7.91017e+09	9.67936e+09	NA	NA	NA	1.01357e+10	6.85026e+09	1.16528e+10	NA	NA	NA	NA	NA	NA	NA	NA	NA	6.77704e+09
P06843	S000000963	YER161C	SPT2	NA	NA	NA	NA	1.96365e+07	NA	NA	NA	NA	2.35564e+07	9.95634e+06	NA	NA	NA	NA	2.15751e+07	2.53786e+07	NA	1.85898e+07	2.86678e+07	2.40778e+07	1.66709e+07	2.21408e+07	1.54969e+07	1.25049e+07	1.67957e+07	1.07588e+07	NA	1.47131e+07	NA	NA	2.27237e+07	NA	NA	NA	NA	NA	NA	NA	1.5459e+07	1.9483e+07	1.30888e+07	1.42381e+07	1.75101e+07	1.23953e+07	1.3071e+07
P06844	S000002800	YDR392W	SPT3	1.0534e+07	1.02161e+07	7.78405e+06	NA	NA	NA	NA	NA	NA	NA	NA	NA	NA	NA	NA	NA	5.96591e+06	6.51979e+06	NA	6.58435e+06	NA	NA	NA	NA	4.84665e+06	NA	NA	NA	NA	NA	NA	4.72868e+06	8.29018e+06	NA	NA	7.29558e+06	NA	NA	NA	5.47013e+06	6.87112e+06	5.97539e+06	8.49837e+06	6.38854e+06	7.2381e+06	7.1969e+06
P07143	S000005591	YOR065W	CYT1	9.85799e+07	1.02394e+08	2.19995e+08	2.32036e+08	1.97e+08	2.67734e+08	2.92122e+08	3.09406e+08	5.22143e+08	4.3737e+08	2.09228e+08	2.58041e+08	3.5044e+07	1.51619e+08	1.95933e+08	1.77856e+08	1.48805e+08	1.4459e+08	1.45053e+08	1.35882e+08	1.73371e+08	1.97708e+08	2.15859e+08	2.3687e+08	3.35085e+08	1.91513e+08	2.1257e+08	3.07586e+08	1.87443e+08	3.66847e+08	1.93949e+08	3.48178e+08	3.5198e+08	3.67944e+08	3.809e+08	5.70272e+08	1.83291e+08	1.69788e+08	2.90766e+08	2.58295e+08	2.9158e+08	2.18868e+08	2.72e+08	2.21927e+08	1.88003e+08	2.98311e+08
P07149	S000001665	YKL182W	FAS1	2.02149e+09	3.47466e+09	3.6906e+09	4.81803e+09	4.27528e+09	2.97026e+09	7.06438e+09	5.91302e+09	6.44987e+09	6.75711e+09	7.19926e+09	8.47818e+09	9.89253e+09	6.46591e+09	5.11162e+09	6.74083e+09	5.07388e+09	4.52676e+09	7.61519e+09	6.6142e+09	5.66557e+09	6.55151e+09	4.61519e+09	4.83437e+09	4.01468e+09	5.68258e+09	6.08039e+09	5.52914e+09	4.34101e+09	5.94114e+09	4.62732e+09	7.8803e+09	8.31984e+09	6.28379e+09	4.70238e+09	6.11627e+09	5.34402e+09	6.12065e+09	8.22569e+09	5.17929e+09	5.38736e+09	5.88331e+09	5.93864e+09	6.86105e+09	5.42749e+09	8.15546e+09
P07170	S000002634	YDR226W	ADK1	1.82427e+07	1.62109e+07	1.95481e+07	2.47484e+07	3.34608e+07	3.4261e+07	2.5986e+07	3.40664e+07	2.27903e+07	2.55863e+07	2.99298e+07	1.86223e+07	NA	1.96672e+07	1.90022e+07	3.37376e+07	2.80324e+07	2.70294e+07	NA	1.71371e+07	1.64022e+07	2.01148e+07	2.58518e+07	2.11716e+07	1.72719e+07	2.69598e+07	1.36994e+07	2.26981e+07	2.47618e+07	2.1553e+07	1.45327e+07	NA	NA	2.69786e+07	2.65147e+07	2.71349e+07	2.14294e+07	1.48755e+07	2.14785e+07	4.02298e+07	4.04045e+07	6.52021e+07	2.27629e+07	2.22546e+07	4.8287e+07	2.71974e+07
P07172	S000001378	YIL116W	HIS5	NA	4.94958e+06	NA	1.10924e+07	4.80243e+06	1.18606e+07	NA	NA	NA	NA	NA	NA	NA	NA	NA	7.598e+06	5.47739e+06	NA	NA	5.10922e+06	8.99682e+06	NA	NA	NA	5.03328e+06	NA	NA	NA	7.86025e+06	NA	NA	NA	NA	NA	NA	NA	NA	NA	NA	NA	NA	NA	NA	NA	NA	NA
P07213	S000005065	YNL121C	TOM70	NA	NA	NA	NA	NA	NA	NA	NA	NA	NA	NA	NA	NA	NA	NA	NA	NA	NA	NA	NA	NA	NA	NA	NA	3.12987e+08	2.75043e+08	2.37986e+08	3.09215e+08	3.54955e+08	3.27063e+08	5.98301e+08	5.77671e+08	4.61029e+08	5.13847e+08	5.89629e+08	6.90044e+08	2.01047e+08	1.94155e+08	2.06271e+08	2.51677e+08	2.32781e+08	2.16418e+08	1.94619e+08	1.40313e+08	1.84016e+08	2.71886e+08
P07236	S000001677	YKL194C	MST1	2.78571e+07	1.67613e+07	1.7694e+07	2.75763e+07	2.66504e+07	2.45249e+07	3.69186e+07	2.70362e+07	2.28156e+07	2.87253e+07	2.48782e+07	2.39961e+07	4.71686e+07	3.47259e+07	2.37343e+07	2.67448e+07	3.23096e+07	3.01499e+07	3.43713e+07	3.1495e+07	2.6484e+07	2.69616e+07	NA	2.11716e+07	2.68265e+07	4.74994e+07	2.87209e+07	3.05643e+07	3.64232e+07	1.99331e+07	3.56982e+07	2.99216e+07	3.32461e+07	3.67914e+07	2.81136e+07	2.85323e+07	2.07833e+07	3.33768e+07	3.69058e+07	2.89942e+07	3.39586e+07	2.16176e+07	3.36768e+07	4.06156e+07	2.27855e+07	2.76504e+07
P07244	S000003203	YGL234W	ADE5,7	NA	2.4355e+07	NA	3.67643e+07	1.45756e+07	4.54756e+07	2.51251e+07	1.92049e+07	NA	2.95478e+07	1.88776e+07	1.2348e+07	NA	NA	NA	2.66917e+07	1.86626e+07	1.55207e+07	2.28227e+07	1.95125e+07	1.87726e+07	NA	2.74621e+07	1.87955e+07	1.90341e+07	3.50022e+07	1.64296e+07	1.71993e+07	2.50597e+07	1.42394e+07	2.37662e+07	1.20055e+07	NA	1.93514e+07	2.06419e+07	1.52636e+07	NA	NA	2.2173e+07	NA	NA	NA	NA	NA	1.58114e+07	NA
P07245	S000003436	YGR204W	ADE3	4.79918e+08	6.12793e+08	5.92827e+08	4.86749e+08	4.4181e+08	3.94282e+08	6.03872e+08	5.16196e+08	4.71976e+08	9.47362e+08	7.41585e+08	7.91047e+08	2.02637e+09	7.15665e+08	7.3628e+08	9.66228e+08	5.31425e+08	6.62261e+08	9.95449e+08	7.04252e+08	9.48585e+08	7.28544e+08	7.59993e+08	6.26501e+08	5.33036e+08	1.05972e+09	6.84395e+08	6.24336e+08	5.92479e+08	4.77155e+08	6.00755e+08	5.97725e+08	5.93971e+08	4.93203e+08	5.82556e+08	5.43961e+08	7.20973e+08	7.71765e+08	7.47224e+08	5.20018e+08	4.91972e+08	5.52507e+08	5.61188e+08	6.99419e+08	5.07329e+08	5.02771e+08
P07246	S000004688	YMR083W	ADH3	1.27722e+08	1.81782e+08	1.42618e+08	2.53548e+08	2.27769e+08	2.30326e+08	2.15476e+08	2.65567e+08	1.68918e+08	2.8698e+08	1.84069e+08	1.2355e+08	2.08642e+08	1.72948e+08	1.43016e+08	1.88145e+08	1.74039e+08	2.08474e+08	1.72809e+08	1.71806e+08	1.64238e+08	1.79002e+08	2.28954e+08	2.75401e+08	1.24572e+08	2.73623e+08	1.56505e+08	1.38494e+08	2.07739e+08	2.00145e+08	2.01536e+08	1.49591e+08	1.34787e+08	2.30244e+08	2.13856e+08	2.12881e+08	2.34047e+08	1.31143e+08	2.26501e+08	2.06205e+08	1.92365e+08	1.73928e+08	1.8705e+08	1.30393e+08	2.76276e+08	2.4381e+08
P07248	S000002624	YDR216W	ADR1	3.24305e+07	2.71834e+07	5.01186e+07	3.08349e+07	3.86879e+07	3.65823e+07	2.35718e+07	2.60012e+07	3.75896e+07	4.07579e+07	3.73711e+07	3.46387e+07	2.04635e+07	3.57672e+07	3.55769e+07	2.93939e+07	3.48933e+07	3.10025e+07	2.8112e+07	3.70476e+07	4.03901e+07	2.76272e+07	4.16889e+07	3.70787e+07	3.38043e+07	2.56083e+07	2.99551e+07	2.68854e+07	2.17458e+07	3.71862e+07	3.10502e+07	3.44138e+07	3.37655e+07	2.67723e+07	3.54515e+07	3.78839e+07	2.81271e+07	3.54509e+07	3.52136e+07	3.08857e+07	3.71403e+07	3.07724e+07	3.21724e+07	3.77004e+07	4.85363e+07	3.0314e+07
P07251	S000000195	YBL099W	ATP1	1.06024e+09	1.17104e+09	1.16229e+09	1.43862e+09	1.59242e+09	1.77692e+09	2.19255e+09	2.16075e+09	3.48106e+09	2.32134e+09	2.24205e+09	2.27912e+09	8.68672e+08	1.2966e+09	1.4758e+09	1.73365e+09	1.48756e+09	1.37245e+09	1.24988e+09	1.03688e+09	1.4217e+09	1.4446e+09	1.39957e+09	2.15416e+09	1.92482e+09	2.5782e+09	1.62627e+09	2.65292e+09	1.47827e+09	2.17108e+09	1.6846e+09	1.875e+09	2.23528e+09	2.51493e+09	1.77247e+09	2.85762e+09	1.75438e+09	1.08456e+09	2.5162e+09	1.54647e+09	1.45116e+09	2.0901e+09	1.70105e+09	1.22764e+09	1.76068e+09	2.23609e+09
P07252	S000003745	YJL209W	CBP1	NA	NA	NA	7.56984e+06	7.16502e+06	7.42833e+06	NA	6.21653e+06	NA	6.64953e+06	NA	NA	NA	NA	NA	NA	NA	NA	NA	NA	NA	NA	NA	NA	NA	NA	NA	NA	6.5717e+06	7.97184e+06	NA	NA	NA	7.94258e+06	7.75701e+06	8.96404e+06	4.39721e+06	NA	NA	6.03262e+06	7.14037e+06	6.95878e+06	NA	NA	NA	NA
P07253	S000000324	YBR120C	CBP6	3.82844e+07	2.84957e+07	2.39632e+07	4.01219e+07	4.14908e+07	4.1264e+07	5.5668e+07	6.49487e+07	5.6708e+07	7.76819e+07	6.19004e+07	3.82279e+07	2.57473e+07	2.34141e+07	2.82229e+07	3.48886e+07	2.57999e+07	3.38489e+07	2.65133e+07	2.18571e+07	2.6029e+07	3.91724e+07	3.91983e+07	3.95078e+07	4.29434e+07	5.18265e+07	3.72383e+07	4.9283e+07	3.08149e+07	4.27553e+07	5.80624e+07	4.26419e+07	3.8353e+07	4.37739e+07	4.39516e+07	6.69292e+07	2.03134e+07	2.78775e+07	3.22744e+07	2.40748e+07	3.9793e+07	4.2822e+07	3.69036e+07	2.7556e+07	4.76407e+07	2.7791e+07
P07255	S000002225	YDL067C	COX9	7.56953e+07	7.30148e+07	9.7948e+07	1.95816e+08	1.55102e+08	1.64069e+08	2.33001e+08	1.89898e+08	5.69274e+08	1.76342e+08	1.64022e+08	2.70895e+08	2.12099e+08	9.26712e+07	9.74959e+07	1.34791e+08	1.39495e+08	1.85962e+08	9.56579e+07	7.47163e+07	7.66514e+07	1.11479e+08	1.06927e+08	1.30963e+08	1.91801e+08	2.38575e+08	1.09524e+08	2.03895e+08	1.5882e+08	2.17691e+08	1.05955e+08	4.04502e+08	3.06606e+08	2.69345e+08	1.81797e+08	2.81468e+08	8.40712e+07	1.09234e+08	1.15382e+08	1.39303e+08	6.14278e+07	2.41892e+08	1.20975e+08	NA	NA	1.747e+08
P07256	S000000141	YBL045C	COR1	1.76694e+08	1.89891e+08	2.17425e+08	2.69107e+08	2.68528e+08	4.07636e+08	3.94698e+08	3.3208e+08	4.78141e+08	5.40281e+08	3.92868e+08	3.30384e+08	3.03174e+08	2.50006e+08	3.05417e+08	2.86656e+08	2.65576e+08	3.5078e+08	2.7738e+08	1.94851e+08	2.75728e+08	2.26763e+08	2.35463e+08	3.42738e+08	3.92593e+08	5.87554e+08	3.83758e+08	4.81271e+08	3.0382e+08	3.88583e+08	3.69957e+08	4.30414e+08	3.85343e+08	4.72426e+08	3.9242e+08	6.01636e+08	3.3678e+08	2.86493e+08	5.00005e+08	3.78769e+08	2.67354e+08	5.50283e+08	4.62603e+08	2.87781e+08	5.46677e+08	3.98752e+08
P07257	S000006395	YPR191W	QCR2	1.79874e+08	1.96638e+08	2.50798e+08	3.63752e+08	3.48909e+08	2.85944e+08	4.73631e+08	5.02787e+08	5.23789e+08	5.79886e+08	4.3284e+08	3.54284e+08	3.63474e+08	3.0066e+08	2.99332e+08	3.52474e+08	2.91141e+08	2.6592e+08	3.12872e+08	2.47049e+08	3.0058e+08	2.45553e+08	3.01253e+08	3.59236e+08	5.70431e+08	6.58396e+08	4.2516e+08	5.05975e+08	3.80106e+08	4.62684e+08	5.09535e+08	5.39359e+08	3.99625e+08	5.32212e+08	5.08143e+08	5.71782e+08	3.67729e+08	3.71988e+08	4.50192e+08	4.74204e+08	3.22057e+08	3.96621e+08	5.57978e+08	2.59983e+08	5.96424e+08	4.70442e+08
P07259	S000003666	YJL130C	URA2	2.075e+08	4.38706e+08	8.52569e+08	5.13863e+08	3.00485e+08	4.89701e+08	4.45546e+08	4.14537e+08	4.01554e+08	5.98285e+08	5.12157e+08	6.25762e+08	8.19419e+08	6.64701e+08	6.05217e+08	6.94533e+08	4.05665e+08	4.38497e+08	6.69908e+08	5.72132e+08	8.66022e+08	3.8403e+08	3.15937e+08	4.59215e+08	2.92727e+08	4.55401e+08	5.54136e+08	2.71986e+08	5.02289e+08	4.76491e+08	4.70006e+08	5.12269e+08	6.96024e+08	3.92428e+08	3.9006e+08	4.79369e+08	6.67045e+08	6.73697e+08	7.96454e+08	3.89565e+08	5.05415e+08	6.27638e+08	5.26313e+08	7.78983e+08	8.66699e+08	3.51361e+08
P07260	S000005499	YOL139C	CDC33	4.37304e+08	5.6611e+08	6.37504e+08	5.18975e+08	5.49847e+08	2.83793e+08	4.05145e+08	4.26812e+08	7.06572e+08	3.45442e+08	4.09744e+08	4.6113e+08	1.63004e+08	5.33266e+08	5.90928e+08	4.07092e+08	5.61357e+08	6.15651e+08	5.08236e+08	5.79715e+08	4.90256e+08	4.28678e+08	4.05205e+08	5.70196e+08	4.71392e+08	3.73271e+08	5.10778e+08	4.32136e+08	5.06797e+08	6.30542e+08	4.57736e+08	6.53062e+08	5.41451e+08	4.57695e+08	5.32492e+08	5.99227e+08	7.4004e+08	4.91213e+08	4.8549e+08	5.56176e+08	3.09604e+08	3.84479e+08	6.17153e+08	6.43127e+08	2.49711e+08	5.95946e+08
P07262	S000005902	YOR375C	GDH1	8.10728e+06	7.74117e+06	1.60748e+07	1.96353e+07	1.4353e+07	1.76616e+07	1.29271e+07	1.34239e+07	1.45363e+07	7.03106e+06	7.3182e+06	1.19794e+07	1.76187e+07	9.25578e+06	1.32009e+07	1.5712e+07	1.4576e+07	2.37422e+07	1.2327e+07	8.00139e+06	1.68171e+07	1.40356e+07	1.54981e+07	2.59561e+07	7.76808e+06	8.83865e+06	8.017e+06	1.03123e+07	1.40136e+07	2.14927e+07	7.11032e+06	1.05719e+07	1.3323e+07	1.1949e+07	1.21843e+07	2.00085e+07	1.06347e+07	9.12775e+06	1.93568e+07	1.52947e+07	1.15114e+07	2.46442e+07	1.42437e+07	1.55686e+07	1.95255e+07	1.20299e+07
P07263	S000006237	YPR033C	HTS1	3.79176e+07	4.10498e+07	4.99195e+07	4.02809e+07	1.47347e+07	2.78504e+07	4.18534e+07	3.59322e+07	4.0643e+07	5.254e+07	5.02952e+07	4.9098e+07	1.81314e+08	3.31864e+07	4.7776e+07	2.4461e+07	2.31753e+07	3.45243e+07	6.04779e+07	3.70088e+07	4.72185e+07	3.07719e+07	4.38754e+07	4.14049e+07	2.23951e+07	3.89401e+07	3.58164e+07	2.69968e+07	2.90052e+07	2.84044e+07	3.11548e+07	4.63071e+07	4.52134e+07	2.81633e+07	2.20462e+07	2.75911e+07	3.95678e+07	3.18693e+07	5.28061e+07	3.19083e+07	2.41963e+07	3.41314e+07	3.74954e+07	3.22115e+07	3.89889e+07	3.86603e+07
P07264	S000002977	YGL009C	LEU1	5.40169e+07	4.69432e+07	4.13864e+07	7.99554e+07	6.22796e+07	9.4196e+07	7.27701e+07	7.81378e+07	4.8905e+07	8.77956e+07	5.91618e+07	4.06214e+07	5.91885e+07	6.41196e+07	4.38122e+07	7.57687e+07	5.96484e+07	5.24433e+07	4.35488e+07	4.71796e+07	5.72418e+07	4.9678e+07	6.64113e+07	7.82334e+07	4.76686e+07	8.79411e+07	4.39389e+07	5.99621e+07	7.15732e+07	5.06277e+07	6.11471e+07	3.83943e+07	3.32482e+07	5.80973e+07	5.1861e+07	5.33274e+07	5.10971e+07	3.64261e+07	4.78004e+07	5.26446e+07	4.02297e+07	4.30886e+07	5.27649e+07	3.43405e+07	5.05071e+07	6.83009e+07
P07266	S000001460	YIR021W	MRS1	NA	NA	3.85779e+06	4.59598e+06	4.20035e+06	4.87065e+06	NA	NA	NA	NA	NA	NA	NA	2.26913e+06	5.77693e+06	4.07421e+06	6.0449e+06	8.76439e+06	3.3517e+06	3.60309e+06	4.71069e+06	NA	NA	NA	NA	NA	NA	2.90438e+06	3.41704e+06	4.0428e+06	NA	NA	NA	4.56864e+06	3.5644e+06	4.39191e+06	NA	3.27561e+06	5.16588e+06	NA	NA	5.71374e+06	3.77653e+06	3.35226e+06	4.03847e+06	NA
P07267	S000006075	YPL154C	PEP4	7.23976e+08	7.79741e+08	9.08234e+08	5.50102e+08	9.06562e+08	2.02821e+08	3.8279e+08	3.47117e+08	3.72199e+08	3.60216e+08	3.38436e+08	2.89593e+08	3.08417e+08	3.24956e+08	3.23259e+08	3.44087e+08	3.562e+08	1.6227e+08	3.36164e+08	2.73834e+08	2.49521e+08	2.91575e+08	2.27509e+08	2.48284e+08	9.43242e+08	4.82686e+08	1.23397e+09	7.76479e+08	1.30578e+08	1.07443e+09	3.44253e+08	3.11033e+08	2.6807e+08	3.51458e+08	2.6922e+08	3.03174e+08	6.26436e+08	3.0567e+08	3.6768e+08	3.91436e+08	4.06209e+08	1.75869e+08	2.80663e+08	2.63551e+08	2.40579e+08	3.80024e+08
P07269	S000002264	YDL106C	PHO2	1.35392e+08	9.8948e+07	NA	NA	9.23472e+07	8.56149e+07	NA	NA	NA	NA	NA	NA	NA	NA	5.81583e+07	NA	NA	NA	9.33452e+07	NA	8.46878e+07	NA	NA	NA	9.56193e+07	NA	8.15316e+07	1.10038e+08	1.19484e+08	9.14897e+07	NA	NA	NA	7.98344e+07	4.02827e+07	9.37974e+07	NA	NA	NA	6.22898e+07	NA	NA	9.04541e+07	2.64354e+08	9.74721e+07	7.50313e+07
P07271	S000004526	YML061C	PIF1	NA	NA	1.23108e+07	1.37317e+07	NA	1.08547e+07	NA	NA	NA	NA	NA	NA	NA	NA	NA	NA	NA	NA	NA	NA	NA	NA	NA	NA	NA	NA	NA	NA	1.54507e+07	NA	NA	NA	NA	NA	NA	NA	NA	NA	NA	1.64265e+07	NA	NA	1.25594e+07	1.15368e+07	1.33706e+07	NA
P07273	S000003011	YGL043W	DST1	2.62439e+07	2.96467e+07	3.6728e+07	4.00424e+07	3.0255e+07	3.84415e+07	2.83349e+07	1.79025e+07	3.1159e+07	2.74389e+07	2.88743e+07	3.6505e+07	3.34741e+07	4.22817e+07	3.86639e+07	3.73635e+07	3.42853e+07	3.91623e+07	3.46857e+07	3.19433e+07	3.8596e+07	2.34784e+07	1.80746e+07	2.81889e+07	2.24564e+07	1.86692e+07	1.97996e+07	1.83457e+07	2.16007e+07	1.62009e+07	3.47694e+07	2.83999e+07	2.97497e+07	2.34637e+07	3.22446e+07	2.92016e+07	1.66646e+07	3.92739e+07	2.78488e+07	2.36903e+07	3.52952e+07	2.48575e+07	2.34807e+07	3.54012e+07	2.8054e+07	2.40089e+07
P07274	S000005648	YOR122C	PFY1	9.05366e+06	1.63863e+07	1.95871e+07	4.69712e+07	1.91581e+07	4.54487e+07	3.12527e+07	2.41028e+07	1.59015e+07	2.12809e+07	2.17545e+07	1.31727e+07	2.33242e+07	2.48769e+07	1.97552e+07	3.73232e+07	3.29896e+07	2.19064e+07	2.49379e+07	1.87771e+07	2.55566e+07	1.26642e+07	1.82675e+07	2.80623e+07	3.78017e+07	3.02e+07	2.41047e+07	2.99758e+07	3.73765e+07	2.50902e+07	2.28824e+07	2.22782e+07	1.40568e+07	2.54563e+07	2.47354e+07	2.39342e+07	2.88373e+07	1.9869e+07	2.62307e+07	4.15344e+07	3.91339e+07	2.13485e+07	2.83808e+07	3.01849e+07	5.00983e+07	2.54132e+07
P07276	S000003490	YGR258C	RAD2	NA	NA	NA	NA	2.69425e+06	3.8699e+06	NA	NA	NA	NA	NA	NA	NA	NA	NA	NA	NA	NA	NA	NA	NA	NA	NA	NA	NA	NA	NA	NA	NA	NA	NA	NA	NA	NA	NA	NA	NA	NA	NA	NA	NA	NA	NA	NA	NA	NA
P07277	S000004821	YMR208W	ERG12	NA	NA	NA	5.73758e+06	3.00032e+06	4.47619e+06	4.8033e+06	3.41631e+06	NA	6.13332e+06	2.8104e+06	NA	5.51396e+06	4.69496e+06	3.68776e+06	4.87966e+06	3.92192e+06	3.39115e+06	5.25498e+06	4.15812e+06	3.50447e+06	3.13095e+06	NA	4.45082e+06	5.3396e+06	7.63204e+06	5.86612e+06	3.84462e+06	5.66844e+06	3.82433e+06	3.72342e+06	NA	NA	4.12846e+06	2.73577e+06	3.59093e+06	NA	2.93584e+06	4.73095e+06	NA	NA	NA	NA	NA	NA	NA
P07278	S000001295	YIL033C	BCY1	7.94244e+07	4.69432e+07	3.51878e+07	6.72526e+07	6.12513e+07	7.00916e+07	4.91779e+07	6.53266e+07	3.93195e+07	5.76933e+07	4.19289e+07	2.80635e+07	4.0297e+07	5.2983e+07	3.72014e+07	6.0887e+07	5.39966e+07	4.73556e+07	4.03058e+07	5.18813e+07	4.23575e+07	4.31678e+07	5.57136e+07	5.43835e+07	4.34211e+07	4.69998e+07	4.00465e+07	4.62147e+07	4.54406e+07	4.79627e+07	4.71297e+07	5.06254e+07	2.79973e+07	5.4411e+07	4.65455e+07	4.37424e+07	4.16868e+07	4.24488e+07	4.09106e+07	4.73549e+07	3.95008e+07	3.5928e+07	4.80968e+07	3.89738e+07	4.44001e+07	6.25617e+07
P07280	S000005481	YOL121C	RPS19A	2.10073e+09	3.47139e+09	3.84862e+09	3.06602e+09	2.67249e+09	3.65797e+09	3.63141e+09	3.03012e+09	4.95734e+09	4.54483e+09	3.6535e+09	4.70135e+09	3.10986e+09	4.72978e+09	4.20063e+09	3.00469e+09	4.6515e+09	6.05079e+08	4.12547e+09	4.34992e+09	4.85717e+09	2.62081e+09	3.7548e+09	3.27535e+09	2.90947e+09	3.35577e+09	3.86641e+09	2.92886e+09	1.89998e+09	2.82255e+09	2.71433e+09	4.38595e+09	3.92873e+09	2.56256e+09	2.98259e+09	3.31208e+09	3.29777e+09	4.22631e+09	3.85291e+09	2.77352e+09	5.16179e+09	1.36662e+09	2.75182e+09	4.39938e+09	2.03682e+09	2.81488e+09
P07283	S000001849	YFL045C	SEC53	1.56718e+07	1.3995e+07	9.20286e+06	1.49992e+07	1.79788e+07	9.50284e+06	1.39607e+07	1.39508e+07	1.25546e+07	1.28346e+07	1.02558e+07	7.91409e+06	1.66503e+07	1.13579e+07	8.69311e+06	1.0068e+07	1.32589e+07	1.46081e+07	9.67705e+06	1.17457e+07	6.7432e+06	1.10077e+07	1.0261e+07	1.06928e+07	8.90044e+06	1.89368e+07	1.1138e+07	1.22848e+07	1.04391e+07	1.66431e+07	9.07239e+06	8.22729e+06	7.37205e+06	1.46262e+07	1.66e+07	1.6826e+07	1.2095e+07	1.04371e+07	8.35908e+06	9.49301e+06	1.99217e+07	1.4617e+07	7.01974e+06	9.93078e+06	8.84912e+06	9.44528e+06
P07284	S000002430	YDR023W	SES1	1.40626e+07	1.47144e+07	1.70082e+07	1.79278e+07	1.29782e+07	2.06289e+07	1.73809e+07	1.51753e+07	1.32392e+07	1.88591e+07	1.03729e+07	1.05869e+07	2.94368e+07	1.48503e+07	1.65346e+07	2.13808e+07	1.49865e+07	1.75258e+07	1.73487e+07	1.18498e+07	2.0403e+07	1.733e+07	2.14066e+07	2.50051e+07	9.27322e+06	2.29146e+07	1.30941e+07	1.16921e+07	1.89675e+07	1.37671e+07	1.17805e+07	1.12058e+07	1.17934e+07	1.44322e+07	1.11933e+07	1.44777e+07	1.73604e+07	6.40437e+06	1.69319e+07	1.9088e+07	1.89268e+07	2.20101e+07	1.74204e+07	1.62629e+07	2.87892e+07	1.61056e+07
P07342	S000004714	YMR108W	ILV2	5.70534e+07	6.58462e+07	4.86142e+07	5.8181e+07	5.31416e+07	5.23016e+07	5.3556e+07	5.08292e+07	4.50848e+07	6.84843e+07	5.06189e+07	4.85159e+07	4.51177e+07	6.14219e+07	4.31244e+07	5.83897e+07	5.09927e+07	3.62596e+07	4.66352e+07	4.86458e+07	4.74341e+07	4.03512e+07	5.47431e+07	4.37221e+07	4.2413e+07	8.73691e+07	5.11855e+07	4.57996e+07	7.00546e+07	4.24197e+07	6.91047e+07	4.18384e+07	4.3158e+07	5.70205e+07	4.44045e+07	4.56014e+07	8.04594e+07	4.23966e+07	4.58834e+07	7.61783e+07	3.25192e+07	4.02729e+07	5.32611e+07	4.30298e+07	5.51637e+07	4.91729e+07
P07347	S000001055	YHR013C	ARD1	3.64844e+07	4.53235e+07	5.96556e+07	7.74493e+07	4.68177e+07	7.72619e+07	8.49792e+07	7.74767e+07	6.66288e+07	1.18367e+08	1.07387e+08	6.87969e+07	1.5757e+08	8.73928e+07	9.42797e+07	1.02288e+08	1.01431e+08	9.93298e+07	9.41796e+07	1.06573e+08	1.03106e+08	7.27984e+07	9.79957e+07	8.86092e+07	6.94944e+07	9.66577e+07	7.99695e+07	8.08717e+07	4.79566e+07	7.49652e+07	7.10631e+07	9.93676e+07	9.80818e+07	8.14132e+07	7.08685e+07	7.92052e+07	7.13139e+07	5.90306e+07	9.89736e+07	7.06065e+07	1.06087e+08	1.05805e+08	7.35039e+07	1.1295e+08	8.62922e+07	6.86586e+07
P07390	S000005328	YNR045W	PET494	NA	NA	NA	NA	NA	NA	NA	NA	NA	NA	NA	NA	NA	NA	NA	NA	NA	NA	NA	NA	NA	NA	NA	NA	NA	NA	NA	NA	NA	NA	NA	NA	NA	8.3688e+06	6.94145e+06	NA	NA	NA	NA	NA	NA	NA	NA	NA	NA	NA
P07560	S000001889	YFL005W	SEC4	1.09849e+08	8.18042e+07	5.66859e+07	8.1637e+07	9.20834e+07	6.63881e+07	9.04522e+07	1.10095e+08	1.02214e+08	9.93536e+07	7.67545e+07	5.4396e+07	6.28009e+07	6.08973e+07	6.01881e+07	8.13589e+07	7.44423e+07	5.24812e+07	6.15928e+07	5.7673e+07	5.32236e+07	7.08745e+07	6.84032e+07	5.38388e+07	1.13946e+08	1.13592e+08	9.01596e+07	1.1483e+08	1.19543e+08	6.52268e+07	9.96289e+07	9.82263e+07	6.63844e+07	1.16759e+08	8.82265e+07	7.27406e+07	1.00212e+08	8.65447e+07	5.94361e+07	1.00686e+08	7.70051e+07	7.22519e+07	7.92368e+07	8.47815e+07	6.67189e+07	1.12281e+08
P07703	S000006314	YPR110C	RPC40	2.47237e+08	3.19291e+08	4.08144e+08	3.52584e+08	2.68448e+08	2.26389e+08	3.60924e+08	3.14507e+08	2.76831e+08	2.44452e+08	2.65679e+08	2.89558e+08	4.15741e+08	3.94019e+08	3.29887e+08	3.85676e+08	2.81598e+08	3.63195e+08	4.36002e+08	3.77018e+08	3.38996e+08	2.89462e+08	2.66837e+08	3.07877e+08	2.77888e+08	1.95957e+08	4.54121e+08	2.9401e+08	3.26807e+08	2.90616e+08	2.98789e+08	3.97803e+08	2.9146e+08	2.72671e+08	4.09078e+08	2.86972e+08	3.07692e+08	4.39032e+08	3.31577e+08	3.23403e+08	4.4382e+08	3.11315e+08	2.98481e+08	5.1432e+08	3.03554e+08	2.30675e+08
P07806	S000003326	YGR094W	VAS1	2.08821e+07	1.81052e+07	1.6078e+07	2.34181e+07	1.55344e+07	2.05067e+07	1.86493e+07	1.55532e+07	1.2515e+07	2.61672e+07	1.72987e+07	1.45316e+07	3.51951e+07	1.62203e+07	1.33041e+07	1.88156e+07	1.39174e+07	1.29504e+07	1.75216e+07	1.34258e+07	1.63643e+07	1.78628e+07	1.80517e+07	1.45734e+07	2.31502e+07	4.62092e+07	1.81802e+07	2.65366e+07	2.74068e+07	1.39269e+07	2.20699e+07	1.50568e+07	1.24739e+07	2.1194e+07	1.69982e+07	1.38833e+07	2.59656e+07	1.42035e+07	1.63339e+07	2.06708e+07	1.42029e+07	1.22546e+07	2.41894e+07	1.41725e+07	1.83831e+07	2.04138e+07
P07884	S000005800	YOR274W	MOD5	NA	NA	NA	9.69375e+06	9.08627e+06	9.52105e+06	9.15123e+06	7.60223e+06	5.75866e+06	8.64732e+06	1.44119e+07	NA	NA	NA	NA	1.26849e+07	1.00166e+07	NA	NA	NA	NA	NA	NA	NA	8.10467e+06	NA	7.37103e+06	9.7284e+06	1.27234e+07	7.71479e+06	8.36961e+06	8.98019e+06	7.36139e+06	6.61947e+06	8.33902e+06	8.17548e+06	5.85683e+06	NA	NA	NA	NA	NA	4.86254e+06	NA	NA	NA
P07991	S000004430	YLR438W	CAR2	1.5392e+07	1.08418e+07	6.26011e+06	1.0401e+07	1.34123e+07	1.47299e+07	8.53163e+06	8.57678e+06	9.99919e+06	8.03862e+06	8.22186e+06	7.35723e+06	9.0986e+06	5.96258e+06	9.37722e+06	8.97118e+06	1.11849e+07	1.25615e+07	7.15357e+06	8.245e+06	7.7737e+06	1.31849e+07	1.21976e+07	8.735e+06	7.16838e+06	1.54054e+07	7.9775e+06	9.75751e+06	1.28915e+07	1.13825e+07	6.27584e+06	NA	7.8277e+06	1.31911e+07	1.09654e+07	1.08754e+07	9.26755e+06	9.17284e+06	7.71951e+06	1.20654e+07	1.53637e+07	1.59653e+07	1.21271e+07	7.6915e+06	1.12429e+07	1.36668e+07
P08004	S000005136	YNL192W	CHS1	6.11847e+07	3.50681e+07	3.77762e+07	3.03598e+07	4.36391e+07	2.93054e+07	2.51629e+07	2.33144e+07	2.96486e+07	2.07527e+07	3.93867e+07	4.16001e+07	1.67233e+07	1.68538e+07	3.51184e+07	3.18402e+07	3.07026e+07	4.25862e+07	2.31172e+07	2.75653e+07	3.27556e+07	5.22245e+07	3.41455e+07	2.88141e+07	4.45674e+07	3.28386e+07	3.09968e+07	5.52063e+07	4.38957e+07	3.96652e+07	3.26918e+07	2.32209e+07	3.42561e+07	4.5866e+07	3.70413e+07	4.50178e+07	4.9739e+07	3.80184e+07	3.59038e+07	3.88093e+07	3.70267e+07	5.12484e+07	4.64319e+07	3.78774e+07	3.00659e+07	3.6072e+07
P08018	S000003664	YJL128C	PBS2	6.69564e+06	9.5506e+06	1.10129e+07	9.8204e+06	1.17283e+07	9.65719e+06	9.18738e+06	9.77837e+06	8.84409e+06	NA	NA	NA	NA	NA	NA	1.05645e+07	9.10777e+06	6.55956e+06	NA	1.11164e+07	6.52826e+06	NA	1.2218e+07	1.02423e+07	NA	NA	NA	NA	8.49103e+06	7.05768e+06	1.22967e+07	1.15599e+07	7.34443e+06	8.52699e+06	7.24684e+06	7.03344e+06	1.23923e+07	1.13575e+07	NA	1.45e+07	1.16211e+07	1.1283e+07	1.41686e+07	1.10794e+07	1.22317e+07	1.13156e+07
P08067	S000000750	YEL024W	RIP1	2.6018e+08	1.88627e+08	2.09734e+08	3.11252e+08	4.01987e+08	5.18143e+08	4.08944e+08	4.62609e+08	4.62925e+08	5.24591e+08	4.04894e+08	2.26558e+08	2.55009e+08	2.40178e+08	2.78133e+08	2.56459e+08	2.52833e+08	3.12389e+08	2.30599e+08	1.83883e+08	2.52663e+08	1.71355e+08	2.69565e+08	3.1409e+08	5.69399e+08	6.49836e+08	3.41092e+08	5.08655e+08	4.41342e+08	4.29211e+08	3.82735e+08	3.73159e+08	2.8185e+08	6.37084e+08	5.09998e+08	5.51264e+08	3.09753e+08	4.74901e+08	5.20045e+08	3.79244e+08	2.05051e+08	3.18915e+08	3.52369e+08	2.65407e+08	1.17155e+08	3.67531e+08
P08153	S000002553	YDR146C	SWI5	NA	NA	NA	NA	NA	NA	NA	8.35942e+06	NA	1.85892e+07	NA	NA	NA	NA	NA	NA	NA	NA	NA	NA	NA	NA	1.21186e+07	8.7719e+06	NA	NA	NA	NA	NA	NA	NA	NA	NA	NA	NA	NA	NA	NA	NA	1.24471e+07	1.36749e+07	1.45554e+07	7.1353e+06	1.8769e+07	8.08247e+06	1.34298e+07
P08417	S000006183	YPL262W	FUM1	6.28027e+07	4.55535e+07	9.12796e+07	4.35858e+07	2.62798e+07	5.18065e+07	2.27159e+07	3.17566e+07	2.83372e+07	5.44978e+07	5.78561e+07	6.66681e+07	4.69593e+07	6.44678e+07	8.46254e+07	4.34071e+07	4.48574e+07	4.7532e+07	6.38355e+07	5.33544e+07	1.13439e+08	1.6798e+07	3.97277e+07	6.35491e+07	2.14454e+07	1.93015e+07	2.30659e+07	1.70186e+07	1.34593e+07	4.49289e+07	4.00354e+07	3.39537e+07	4.52646e+07	2.29433e+07	2.80761e+07	3.83626e+07	4.12151e+07	3.45252e+07	6.89003e+07	3.13471e+07	3.71995e+07	3.90288e+07	3.44429e+07	5.0759e+07	5.51771e+07	2.77922e+07
P08431	S000000222	YBR018C	GAL7	1.67186e+08	1.31208e+08	7.27628e+07	1.00728e+08	1.83393e+08	1.4194e+08	1.34664e+08	1.32759e+08	8.48553e+07	1.03388e+08	1.07733e+08	8.39898e+07	9.15981e+07	8.66024e+07	8.39615e+07	6.19647e+07	1.71013e+08	1.13447e+08	9.94596e+07	1.10382e+08	7.70133e+07	1.6081e+08	1.83882e+08	1.51681e+08	1.25273e+08	1.58202e+08	9.15292e+07	1.5249e+08	7.75983e+07	1.28034e+08	1.3292e+08	9.29676e+07	8.26704e+07	1.75796e+08	1.67662e+08	1.48278e+08	7.52853e+07	NA	NA	1.56242e+08	1.58733e+08	1.17446e+08	1.30064e+08	7.44891e+07	1.10851e+08	1.74645e+08
P08456	S000000828	YER026C	CHO1	8.80381e+06	2.02099e+07	NA	NA	NA	NA	NA	NA	NA	NA	NA	NA	NA	NA	NA	NA	NA	NA	NA	NA	NA	NA	NA	NA	NA	NA	NA	1.92326e+07	NA	NA	NA	NA	NA	NA	NA	NA	NA	NA	NA	NA	NA	NA	NA	NA	NA	NA
P08466	S000003744	YJL208C	NUC1	NA	1.16581e+07	1.14448e+07	3.26043e+07	1.33982e+07	3.52045e+07	3.83024e+07	3.66683e+07	4.68827e+07	2.99123e+07	2.18466e+07	2.40602e+07	2.26328e+07	9.981e+06	1.77754e+07	2.1212e+07	1.66325e+07	2.30623e+07	1.3436e+07	9.0967e+06	1.52798e+07	1.28446e+07	1.27848e+07	2.27969e+07	2.05395e+07	3.46783e+07	2.03022e+07	2.61037e+07	2.99788e+07	2.18595e+07	2.72303e+07	2.85626e+07	2.44818e+07	3.82378e+07	2.96973e+07	4.62375e+07	2.24107e+07	1.16723e+07	2.30933e+07	3.29024e+07	1.60975e+07	2.89099e+07	2.58357e+07	7.58089e+06	2.71979e+07	3.10483e+07
P08518	S000005677	YOR151C	RPB2	6.77449e+07	6.2899e+07	1.08918e+08	8.65911e+07	5.88432e+07	6.42532e+07	6.43477e+07	6.22294e+07	5.57867e+07	5.13764e+07	5.62969e+07	6.90208e+07	1.18424e+08	5.75157e+07	7.85025e+07	5.11155e+07	4.65734e+07	8.49651e+07	1.12027e+08	5.46068e+07	8.06111e+07	7.80615e+07	4.78149e+07	5.85261e+07	5.05907e+07	4.61602e+07	6.49569e+07	5.37425e+07	6.29413e+07	7.00312e+07	5.05252e+07	7.10351e+07	7.69747e+07	5.93928e+07	7.41768e+07	6.34158e+07	6.65635e+07	9.60341e+07	5.91668e+07	5.96444e+07	7.15765e+07	6.7337e+07	5.52534e+07	9.24904e+07	6.0099e+07	6.11928e+07
P08524	S000003703	YJL167W	ERG20	2.80156e+07	2.05107e+07	1.36392e+07	2.27922e+07	3.23519e+07	2.17857e+07	2.12555e+07	2.09059e+07	1.86897e+07	2.01543e+07	1.86735e+07	1.61576e+07	1.84391e+07	1.97038e+07	1.61303e+07	2.06099e+07	2.18241e+07	2.08703e+07	1.7441e+07	2.2326e+07	1.14263e+07	3.09468e+07	3.3334e+07	2.28822e+07	2.25849e+07	2.05232e+07	1.56189e+07	1.87755e+07	2.29299e+07	2.40411e+07	2.14403e+07	1.89228e+07	1.73601e+07	2.54501e+07	1.97522e+07	1.80756e+07	2.3674e+07	2.20564e+07	1.75172e+07	2.31908e+07	1.9451e+07	2.40326e+07	2.29994e+07	2.18669e+07	1.89447e+07	2.22413e+07
P08525	S000003702	YJL166W	QCR8	1.63263e+08	1.11415e+08	1.30103e+08	1.65328e+08	2.61085e+08	9.00684e+07	2.82542e+08	3.53915e+08	4.8259e+08	3.77748e+08	3.51405e+08	2.65786e+08	2.06686e+08	1.80188e+08	2.25151e+08	1.80617e+08	2.33786e+08	1.09064e+08	2.03895e+08	1.56686e+08	1.55658e+08	1.91435e+08	2.91701e+08	2.47617e+08	3.9992e+08	4.40375e+08	1.91884e+08	3.16928e+08	1.38838e+08	2.46561e+08	2.84524e+08	4.04648e+08	3.68363e+08	3.84616e+08	2.66221e+08	4.11489e+08	1.97035e+08	NA	2.64226e+08	1.84053e+08	1.89288e+08	1.75428e+08	2.88566e+08	1.82875e+08	7.1049e+07	3.07116e+08
P08539	S000001047	YHR005C	GPA1	2.67526e+07	1.48473e+07	1.47854e+07	1.25383e+07	1.54548e+07	1.53811e+07	8.41929e+06	8.61161e+06	7.84652e+06	9.58901e+06	8.10018e+06	8.52157e+06	7.31875e+06	5.69579e+06	1.12614e+07	8.83411e+06	9.10972e+06	1.12283e+07	6.6826e+06	6.76208e+06	9.16929e+06	1.25913e+07	9.44096e+06	9.79338e+06	2.20896e+07	1.71236e+07	1.20237e+07	2.30459e+07	1.47496e+07	1.36636e+07	8.97579e+06	6.47192e+06	7.06476e+06	1.12366e+07	1.15642e+07	1.23906e+07	1.41688e+07	8.60664e+06	1.27151e+07	8.61605e+06	1.04379e+07	1.32771e+07	8.27363e+06	6.15958e+06	8.6267e+06	8.22324e+06
P08566	S000002534	YDR127W	ARO1	2.6421e+07	1.77106e+07	2.861e+07	2.75781e+07	2.55536e+07	3.154e+07	2.44102e+07	2.29622e+07	2.57532e+07	2.14231e+07	1.90443e+07	2.14194e+07	2.9422e+07	1.99008e+07	2.62725e+07	2.62564e+07	2.7937e+07	3.88273e+07	2.34257e+07	2.03875e+07	3.13255e+07	2.48825e+07	2.55654e+07	3.42257e+07	2.36922e+07	2.75421e+07	2.20341e+07	2.61089e+07	2.62557e+07	3.90442e+07	2.05691e+07	1.93268e+07	2.14089e+07	2.22114e+07	2.51782e+07	3.09824e+07	2.29972e+07	2.16223e+07	2.94668e+07	3.06065e+07	3.46662e+07	3.45306e+07	2.17973e+07	2.57846e+07	3.50121e+07	2.2795e+07
P08593	S000006338	YPR134W	MSS18	NA	3.87576e+06	NA	3.48729e+06	NA	3.31034e+06	NA	NA	NA	NA	NA	NA	NA	NA	NA	NA	NA	NA	NA	NA	NA	NA	NA	NA	NA	NA	NA	NA	NA	NA	3.47029e+06	6.81858e+06	4.51152e+06	NA	NA	NA	NA	NA	NA	4.38142e+06	NA	NA	3.55021e+06	NA	2.86222e+06	3.68672e+06
P08638	S000004443	YLR451W	LEU3	5.22355e+06	5.02403e+06	4.41655e+06	3.26053e+06	3.64269e+06	5.75833e+06	NA	NA	NA	NA	NA	NA	NA	NA	NA	NA	NA	NA	NA	NA	3.24685e+06	NA	NA	NA	NA	NA	NA	3.50175e+06	NA	NA	NA	NA	NA	NA	NA	NA	NA	NA	NA	NA	NA	NA	NA	NA	NA	NA
P08678	S000003542	YJL005W	CYR1	8.79852e+06	8.39514e+06	9.18484e+06	6.29955e+06	NA	8.63424e+06	7.31847e+06	8.64309e+06	6.91925e+06	6.38319e+06	5.77705e+06	7.40447e+06	4.18637e+06	NA	7.30217e+06	6.28109e+06	6.90454e+06	8.02786e+06	NA	NA	NA	NA	8.0017e+06	7.40103e+06	8.27982e+06	7.12342e+06	7.51519e+06	1.02235e+07	9.39081e+06	7.13265e+06	8.92006e+06	8.0327e+06	7.38528e+06	7.86693e+06	1.09167e+07	7.83924e+06	8.06601e+06	9.75283e+06	8.45164e+06	6.51858e+06	7.64198e+06	8.63223e+06	NA	NA	1.17239e+07	6.47502e+06
P08964	S000001065	YHR023W	MYO1	NA	NA	NA	1.66992e+07	9.96562e+06	1.69064e+07	6.46714e+06	8.15359e+06	9.23312e+06	NA	NA	1.14135e+07	2.60718e+07	8.32724e+06	9.86553e+06	8.69777e+06	6.04548e+06	3.72383e+06	9.2755e+06	1.18967e+07	7.5593e+06	7.45596e+06	NA	7.95476e+06	1.17722e+07	8.53516e+06	1.25125e+07	8.98381e+06	1.24713e+07	5.77102e+06	9.55479e+06	9.18533e+06	NA	9.99916e+06	6.31851e+06	6.6594e+06	6.90765e+06	9.67414e+06	7.92658e+06	1.01284e+07	7.16862e+06	5.60324e+06	1.01107e+07	6.32346e+06	9.50549e+06	1.10985e+07
P09032	S000005786	YOR260W	GCD1	5.25192e+07	5.33651e+07	4.89882e+07	3.79218e+07	4.43763e+07	3.56372e+07	4.04246e+07	3.83575e+07	3.15053e+07	2.30185e+07	2.79735e+07	4.5223e+07	3.51528e+07	3.20787e+07	4.24409e+07	3.24953e+07	3.27416e+07	4.24433e+07	4.00077e+07	3.88135e+07	3.54813e+07	4.01128e+07	2.6054e+07	3.14266e+07	4.28334e+07	3.15331e+07	3.9143e+07	3.06084e+07	4.46724e+07	3.74364e+07	3.42972e+07	4.04581e+07	4.16509e+07	3.67832e+07	4.44299e+07	3.54221e+07	4.67968e+07	5.00788e+07	2.93904e+07	4.06476e+07	4.71997e+07	3.84854e+07	4.42801e+07	4.84066e+07	3.29238e+07	4.01211e+07
P09064	S000006158	YPL237W	SUI3	1.44441e+08	1.61149e+08	1.62982e+08	1.83429e+08	1.75235e+08	1.75862e+08	1.83735e+08	1.94535e+08	1.85709e+08	1.7642e+08	1.87887e+08	1.71339e+08	1.81854e+08	2.31575e+08	1.92912e+08	2.14806e+08	2.45411e+08	2.02557e+08	1.67176e+08	2.31529e+08	1.96295e+08	1.80021e+08	2.28996e+08	2.19214e+08	1.28669e+08	1.49161e+08	1.79906e+08	1.34869e+08	1.82299e+08	1.77635e+08	1.77445e+08	1.78746e+08	1.75691e+08	1.49362e+08	1.99752e+08	1.87813e+08	1.56462e+08	2.28998e+08	2.02697e+08	1.62157e+08	2.23851e+08	2.0806e+08	1.67127e+08	2.51687e+08	2.45321e+08	1.50667e+08
P09232	S000000786	YEL060C	PRB1	4.25233e+07	3.71009e+07	8.49735e+07	5.48022e+07	5.62739e+07	4.39468e+07	4.55422e+07	5.71904e+07	5.85912e+07	5.68337e+07	5.2878e+07	8.70949e+07	8.9767e+07	6.30256e+07	6.18745e+07	5.18789e+07	3.58272e+07	5.15722e+07	9.32084e+07	5.06324e+07	7.34479e+07	4.07887e+07	3.42296e+07	6.54551e+07	4.76861e+07	2.7824e+07	5.52813e+07	2.93096e+07	2.08206e+07	3.81278e+07	4.50618e+07	7.17881e+07	5.78964e+07	3.08692e+07	5.77095e+07	3.92042e+07	2.12143e+07	5.76965e+07	4.32178e+07	2.11959e+07	3.96765e+07	3.50439e+07	4.00627e+07	5.5169e+07	5.2404e+07	7.75885e+07
P09436	S000000172	YBL076C	ILS1	1.39266e+07	1.21083e+07	1.55902e+07	2.13566e+07	1.24777e+07	1.82669e+07	1.39096e+07	1.11989e+07	1.25455e+07	1.20579e+07	8.60633e+06	7.64452e+06	8.15508e+07	1.1399e+07	1.06703e+07	1.80511e+07	1.37278e+07	1.23005e+07	NA	NA	NA	1.829e+07	1.33882e+07	1.64872e+07	NA	NA	NA	1.78623e+07	1.53277e+07	1.4976e+07	NA	NA	NA	1.93976e+07	1.39585e+07	1.59094e+07	2.30406e+07	1.1583e+07	2.17573e+07	1.85791e+07	1.40825e+07	1.81728e+07	1.47715e+07	1.74753e+07	1.82774e+07	1.37144e+07
P09440	S000000288	YBR084W	MIS1	1.79835e+08	2.08824e+08	2.16771e+08	2.16653e+08	2.35645e+08	2.48085e+08	2.87822e+08	2.86672e+08	2.83301e+08	4.14537e+08	3.80547e+08	3.20667e+08	4.33131e+08	3.52345e+08	3.17598e+08	3.72128e+08	3.06083e+08	3.04091e+08	3.2914e+08	3.73313e+08	3.77077e+08	2.82825e+08	3.73033e+08	2.76638e+08	3.05922e+08	3.96174e+08	2.777e+08	2.68171e+08	2.41718e+08	2.55444e+08	2.8384e+08	3.34745e+08	2.92484e+08	2.57386e+08	2.67264e+08	2.55501e+08	2.77521e+08	3.79778e+08	3.4306e+08	2.33646e+08	2.74206e+08	3.26715e+08	3.15695e+08	3.54331e+08	3.0708e+08	3.37418e+08
P09457	S000002706	YDR298C	ATP5	4.15616e+08	4.89356e+08	4.45563e+08	8.66161e+08	8.49265e+08	1.17539e+09	1.18078e+09	1.21333e+09	1.00543e+09	1.14673e+09	8.06551e+08	6.52765e+08	7.57131e+08	7.1893e+08	6.44877e+08	1.10052e+09	8.63812e+08	8.81633e+08	6.54096e+08	5.54371e+08	6.9199e+08	6.60722e+08	7.15474e+08	9.79476e+08	1.0295e+09	1.23859e+09	7.76511e+08	1.07716e+09	8.49018e+08	9.34513e+08	9.92183e+08	8.46689e+08	6.47866e+08	1.23072e+09	1.16118e+09	1.14472e+09	6.66738e+08	5.03008e+08	8.93291e+08	9.36777e+08	5.56333e+08	7.91967e+08	8.55467e+08	6.50214e+08	1.01702e+09	8.70678e+08
P09547	S000005937	YPL016W	SWI1	1.1792e+07	1.00769e+07	9.22951e+06	9.97756e+06	9.29656e+06	1.28751e+07	7.75465e+06	7.43154e+06	8.903e+06	5.05509e+06	8.90751e+06	6.97335e+06	6.93606e+06	5.64126e+06	8.05148e+06	4.3611e+06	6.8094e+06	6.92743e+06	7.35575e+06	5.8994e+06	7.14058e+06	7.8987e+06	5.70418e+06	6.61274e+06	8.26513e+06	3.06158e+06	9.10206e+06	8.5222e+06	7.61961e+06	8.36948e+06	5.85963e+06	6.47249e+06	6.45157e+06	8.09461e+06	8.21439e+06	8.30591e+06	7.99715e+06	6.06689e+06	7.13189e+06	8.75686e+06	6.53384e+06	7.24235e+06	7.42265e+06	5.60527e+06	4.99816e+06	8.16742e+06
P09620	S000003171	YGL203C	KEX1	1.11796e+08	5.85119e+07	4.16129e+07	3.95589e+07	5.35203e+07	3.7896e+07	3.87283e+07	3.82509e+07	3.93642e+07	5.32299e+07	5.51931e+07	4.41464e+07	5.37029e+07	3.92152e+07	4.28484e+07	4.18676e+07	3.94245e+07	4.74438e+07	4.34927e+07	4.72951e+07	3.73772e+07	7.3205e+07	4.20399e+07	3.51512e+07	7.26297e+07	7.82337e+07	4.95069e+07	6.98616e+07	5.61148e+07	3.98441e+07	5.80087e+07	3.62599e+07	4.2661e+07	6.1991e+07	4.76044e+07	4.17089e+07	4.7386e+07	5.63906e+07	4.29177e+07	4.42804e+07	3.26833e+07	4.81726e+07	6.22449e+07	3.95945e+07	4.36287e+07	5.45687e+07
P09624	S000001876	YFL018C	LPD1	1.70228e+09	2.15167e+09	1.52289e+09	1.77753e+09	2.13699e+09	8.50833e+08	2.49535e+09	2.2603e+09	1.9615e+09	4.05435e+09	3.90597e+09	3.40672e+09	3.89999e+09	2.38975e+09	2.08874e+09	3.32184e+09	1.51782e+09	1.31179e+09	3.53939e+09	2.03577e+09	1.59417e+09	3.32465e+09	2.07506e+09	1.92686e+09	2.44415e+09	3.55701e+09	2.32812e+09	2.63159e+09	1.2658e+09	1.88076e+09	1.98368e+09	2.41781e+09	2.60006e+09	2.78307e+09	2.17838e+09	2.0787e+09	2.83331e+09	2.1632e+09	2.80205e+09	1.59318e+09	1.43009e+09	1.97577e+09	2.01167e+09	1.81212e+09	1.48789e+09	2.67832e+09
P09733	S000004550	YML085C	TUB1	1.26637e+07	3.74856e+07	2.91831e+07	6.52882e+07	5.8405e+07	5.31974e+07	6.22102e+07	5.0479e+07	3.66328e+07	4.91213e+07	5.70068e+07	4.10087e+07	6.36308e+07	6.40875e+07	3.07014e+07	6.56564e+07	4.7731e+07	3.01543e+07	6.41124e+07	5.35751e+07	3.71779e+07	1.4475e+07	3.34734e+07	3.26446e+07	2.54963e+07	4.28484e+07	4.89974e+07	2.57432e+07	5.13273e+07	3.89889e+07	3.68989e+07	4.66392e+07	4.03667e+07	4.00589e+07	3.34919e+07	3.84782e+07	5.05658e+07	2.08884e+07	4.55907e+07	4.33233e+07	2.46631e+07	3.6493e+07	5.26369e+07	4.1858e+07	4.67401e+07	4.66366e+07
P09798	S000001505	YKL022C	CDC16	2.59524e+08	2.69523e+08	9.42914e+07	2.18872e+08	2.12148e+08	NA	1.46204e+08	1.74446e+08	1.64744e+08	NA	1.46456e+08	1.65297e+08	NA	NA	2.30073e+08	NA	NA	NA	NA	NA	NA	NA	NA	NA	NA	NA	NA	NA	NA	NA	NA	2.25195e+08	2.12393e+08	NA	NA	NA	NA	NA	8.24457e+08	8.56259e+07	1.192e+08	2.50534e+08	4.84418e+08	1.1704e+08	1.87441e+08	1.37322e+08
P09880	S000003623	YJL087C	TRL1	NA	NA	NA	1.31207e+07	5.82268e+06	2.30864e+07	NA	NA	NA	1.27946e+07	7.03512e+06	7.40505e+06	1.448e+07	9.08957e+06	1.08811e+07	1.59615e+07	1.00468e+07	1.32704e+07	1.37446e+07	5.60146e+06	1.56286e+07	1.08824e+07	NA	1.27361e+07	9.44769e+06	1.08046e+07	8.62524e+06	1.10501e+07	1.05919e+07	1.09895e+07	8.9711e+06	1.15813e+07	8.78957e+06	9.79211e+06	1.23687e+07	1.20447e+07	1.23643e+07	5.85753e+06	9.10298e+06	8.07615e+06	NA	6.57687e+06	9.88072e+06	1.6376e+07	1.69966e+07	7.92941e+06
P09938	S000003563	YJL026W	RNR2	7.72292e+07	9.87813e+07	8.31405e+07	2.19686e+08	1.18794e+08	1.54652e+08	1.77741e+08	1.85389e+08	1.57969e+08	2.07829e+08	1.43724e+08	1.03788e+08	1.85881e+08	1.36876e+08	9.15991e+07	1.72505e+08	9.31954e+07	7.61467e+07	1.20862e+08	9.78784e+07	8.17162e+07	9.0908e+07	2.2926e+08	1.51367e+08	1.3041e+08	3.22328e+08	1.59368e+08	1.64228e+08	1.90261e+08	1.26637e+08	1.95562e+08	1.31019e+08	1.10255e+08	1.55942e+08	9.76497e+07	1.0591e+08	1.9905e+08	1.14362e+08	1.04424e+08	1.98514e+08	1.23083e+08	9.90552e+07	1.45999e+08	9.76351e+07	1.62302e+08	1.74601e+08
P09950	S000002640	YDR232W	HEM1	NA	NA	5.31441e+06	6.81318e+06	5.50814e+06	1.09431e+07	6.02749e+06	6.05718e+06	9.33946e+06	9.76092e+06	8.6218e+06	6.69994e+06	1.15612e+07	NA	NA	NA	NA	NA	4.85752e+06	NA	NA	6.52748e+06	6.7505e+06	6.12359e+06	4.31818e+06	1.28466e+07	NA	9.10907e+06	8.49443e+06	5.77905e+06	5.31475e+06	7.03483e+06	5.72777e+06	NA	NA	NA	9.8025e+06	NA	NA	4.82152e+06	NA	9.84802e+06	NA	NA	NA	7.66638e+06
P09959	S000004172	YLR182W	SWI6	NA	NA	NA	9.74275e+07	9.06039e+07	1.65942e+08	7.06959e+07	7.92745e+07	1.11407e+08	NA	NA	NA	NA	NA	NA	NA	6.02963e+07	NA	NA	NA	NA	6.63714e+07	5.89784e+07	7.05811e+07	8.99726e+07	9.44277e+07	9.98965e+07	NA	6.79529e+07	NA	1.32656e+08	8.08758e+07	NA	4.57028e+07	8.09514e+07	NA	NA	NA	NA	1.23161e+08	NA	1.34079e+08	9.21143e+07	9.23115e+07	9.49373e+07	6.67902e+07
P0C0T4	S000004325	YLR333C	RPS25B	1.81038e+09	1.53967e+09	1.46758e+09	1.54808e+09	1.78992e+09	1.0089e+09	2.00586e+09	2.2233e+09	1.55978e+09	2.17808e+09	2.59952e+09	4.03706e+09	4.27993e+09	3.34647e+09	2.14959e+09	2.104e+09	1.76889e+09	1.59201e+09	2.78993e+09	3.09872e+09	2.66248e+09	1.62773e+09	2.10115e+09	2.37145e+09	1.78743e+09	4.39036e+09	1.7023e+09	2.35051e+09	5.17806e+07	2.2171e+09	2.03628e+09	2.98071e+09	3.42071e+09	2.3514e+09	2.21212e+09	1.7718e+09	1.92616e+07	1.20233e+09	2.12791e+09	1.93358e+09	2.4272e+09	9.84385e+08	1.69446e+09	1.98828e+09	6.62572e+08	2.74854e+09
P0C0X0	S000004254	YLR264W	RPS28B	NA	2.48934e+07	7.89424e+06	NA	NA	NA	NA	NA	NA	NA	NA	NA	NA	NA	NA	NA	NA	NA	NA	NA	NA	NA	NA	2.59276e+07	NA	NA	NA	NA	NA	NA	NA	NA	NA	NA	7.95602e+06	1.85265e+07	NA	NA	2.19323e+07	NA	NA	NA	NA	NA	NA	NA
P0C2H6	S000001052	YHR010W	RPL27A	6.30111e+09	6.70222e+09	5.41059e+09	6.18104e+09	5.87747e+09	2.60164e+09	7.58706e+09	8.05729e+09	1.05688e+10	1.3279e+10	1.17171e+10	1.74477e+10	2.93067e+10	1.26819e+10	9.33398e+09	9.69191e+09	8.61467e+09	6.02407e+09	1.39374e+10	1.24628e+10	1.02008e+10	7.93095e+09	9.04242e+09	7.69467e+09	9.47708e+09	1.61113e+10	8.09984e+09	8.78542e+09	6.49081e+09	8.09544e+09	7.25824e+09	1.26541e+10	1.3115e+10	6.38388e+09	6.05851e+09	6.55178e+09	7.63109e+09	8.00261e+09	8.57146e+09	5.82012e+09	4.36065e+09	5.94956e+09	7.45297e+09	7.48014e+09	5.92437e+09	9.0943e+09
P0C2H8	S000002233	YDL075W	RPL31A	3.72856e+08	9.32988e+08	4.855e+08	6.83111e+08	5.42062e+08	8.09255e+08	8.83453e+08	9.16801e+08	1.66105e+09	1.21017e+09	9.12125e+08	1.58788e+09	1.65668e+09	1.68939e+09	8.55261e+08	1.0624e+09	1.15653e+09	9.22317e+08	1.3526e+09	1.67837e+09	1.01622e+09	6.56693e+08	2.03129e+09	1.04857e+09	8.08355e+08	5.9069e+08	8.63798e+08	7.04007e+08	2.74993e+08	8.04238e+08	6.86481e+08	1.71026e+09	1.3195e+09	5.33157e+08	1.03453e+09	9.40994e+08	6.56346e+08	6.63769e+08	8.87863e+08	5.95818e+08	1.73147e+09	2.80399e+08	7.08698e+08	1.21536e+09	5.49505e+08	1.17021e+09
P0C2H9	S000004398	YLR406C	RPL31B	1.3953e+07	NA	1.47137e+07	2.06448e+07	1.6611e+07	3.85048e+07	3.08309e+07	4.08439e+07	6.79949e+07	8.00783e+07	3.26805e+07	4.90618e+07	9.05081e+06	5.28684e+07	4.02069e+07	1.06272e+07	1.72813e+07	1.63531e+07	2.25469e+07	3.9359e+07	2.50496e+07	2.1404e+07	1.57369e+08	5.91955e+07	1.62745e+07	1.53748e+07	1.79452e+07	1.36161e+07	5.74543e+06	2.10224e+07	2.4478e+07	5.96648e+07	5.01955e+07	1.17539e+07	1.91392e+07	3.69127e+07	NA	1.71026e+07	3.73374e+07	1.25497e+07	NA	1.26146e+07	NA	NA	6.8954e+06	2.46856e+07
P0C2I9	S000007360	YPR137C-B		3.44017e+09	2.48335e+09	1.36898e+09	1.00395e+09	1.88741e+09	9.53926e+08	1.37023e+09	1.50717e+09	1.39655e+09	1.76634e+09	3.13035e+09	1.6469e+09	2.07955e+09	1.40794e+09	1.54751e+09	1.37233e+09	1.5112e+09	1.37413e+09	1.74889e+09	1.89979e+09	1.21565e+09	3.19769e+09	1.83406e+09	1.16232e+09	2.12654e+09	3.25087e+09	1.69598e+09	2.31016e+09	1.20655e+09	1.81394e+09	1.63278e+09	1.52969e+09	2.01375e+09	1.87211e+09	1.57296e+09	1.52615e+09	2.83024e+09	1.43812e+09	1.6195e+09	1.51077e+09	1.33177e+09	2.08543e+09	2.1072e+09	1.687e+09	1.50543e+09	2.14095e+09
P0C2J0	S000007364	YPR158W-B		3.20382e+08	5.44725e+08	NA	9.1242e+07	2.86113e+08	9.42307e+07	1.56263e+08	8.24792e+07	NA	2.34005e+08	2.70891e+08	2.50412e+08	1.40518e+08	1.7304e+08	2.78926e+08	1.69617e+08	2.01218e+08	1.46804e+08	3.29456e+08	2.43698e+08	1.99079e+08	NA	NA	7.667e+07	4.09398e+08	3.34484e+08	3.5536e+08	4.25537e+08	2.10336e+08	2.40673e+08	1.67551e+08	1.48278e+08	1.14457e+08	4.17681e+08	2.25306e+08	2.40905e+08	4.37227e+08	4.34196e+08	3.96955e+08	2.7042e+08	7.41709e+07	7.82817e+07	4.50443e+08	5.13566e+08	2.1769e+08	3.02353e+08
P0C2J1	S000007362	YPR158C-D		1.05741e+08	1.15459e+08	2.78083e+07	3.81704e+07	7.36061e+07	3.93207e+07	NA	NA	NA	NA	5.34969e+07	4.42432e+07	NA	NA	3.30963e+07	NA	2.42172e+07	4.90274e+07	5.88535e+07	NA	NA	NA	NA	NA	4.50345e+07	4.44685e+07	NA	NA	5.45207e+07	5.20747e+07	NA	NA	NA	4.27679e+07	6.22357e+07	2.83299e+07	7.47793e+07	6.42877e+07	5.81033e+07	4.49289e+07	4.917e+07	7.09494e+07	5.49065e+07	5.10607e+07	3.54678e+07	4.42233e+07
P0C5N3	S000028826	YGL041W-A		NA	NA	NA	1.15103e+07	6.18072e+06	2.67708e+07	1.15086e+07	1.94338e+07	7.03454e+06	1.6991e+07	1.35725e+07	3.78126e+06	NA	NA	6.69119e+06	2.08149e+07	2.59341e+07	1.47095e+07	NA	NA	8.26836e+06	9.57644e+06	2.00419e+07	1.34133e+07	6.35743e+06	1.19824e+07	9.88893e+06	NA	NA	NA	NA	5.11303e+06	NA	1.05939e+07	1.88484e+07	7.87254e+06	NA	NA	NA	8.5436e+06	4.25767e+06	5.27508e+06	4.81236e+06	7.22778e+06	7.39053e+06	4.55568e+06
P0CE41	S000004246	YLR256W	HAP1	NA	3.22288e+06	NA	3.98159e+06	4.84171e+06	3.72691e+06	NA	NA	NA	NA	NA	NA	NA	NA	3.56085e+06	NA	NA	NA	NA	NA	NA	NA	NA	NA	NA	NA	NA	2.91205e+06	5.00201e+06	4.36577e+06	NA	NA	NA	3.42681e+06	3.15029e+06	NA	NA	NA	NA	NA	NA	NA	NA	NA	NA	NA
P0CH09	S000001802	YKR094C	RPL40B	NA	NA	NA	NA	NA	NA	NA	NA	NA	NA	NA	NA	NA	NA	NA	NA	NA	NA	NA	NA	NA	NA	NA	NA	NA	NA	NA	NA	NA	NA	NA	1.55146e+07	6.0404e+06	NA	NA	NA	NA	NA	NA	NA	NA	NA	NA	NA	NA	NA
P0CS90	S000003806	YJR045C	SSC1	1.39618e+08	9.2465e+07	9.11384e+07	8.73251e+07	1.02529e+08	1.18588e+08	1.37533e+08	1.48003e+08	2.38426e+08	1.28648e+08	1.31633e+08	1.45794e+08	8.02515e+07	9.00652e+07	9.15914e+07	8.23017e+07	8.2706e+07	1.09214e+08	7.09853e+07	7.58772e+07	9.5645e+07	9.48016e+07	1.08745e+08	1.4276e+08	9.73747e+07	1.07494e+08	7.47313e+07	1.08946e+08	8.55724e+07	1.09745e+08	1.58859e+08	1.54877e+08	1.72673e+08	1.60983e+08	1.62829e+08	2.07581e+08	1.18501e+08	7.39043e+07	9.90118e+07	1.06867e+08	8.77701e+07	1.01922e+08	1.12173e+08	7.35512e+07	1.22484e+08	1.07891e+08
P0CT04	S000004960	YNL015W	PBI2	1.24827e+07	8.04723e+06	6.59048e+06	1.10397e+07	1.35614e+07	1.09449e+07	8.62538e+06	1.13262e+07	1.00462e+07	NA	8.61807e+06	8.04543e+06	4.8027e+06	9.11145e+06	9.36799e+06	1.1259e+07	1.12608e+07	1.21294e+07	7.74059e+06	7.69705e+06	8.56055e+06	8.42276e+06	1.4085e+07	1.43231e+07	1.10501e+07	1.17352e+07	7.18698e+06	1.34732e+07	9.48164e+06	1.12458e+07	1.24512e+07	8.59269e+06	8.83927e+06	1.25475e+07	1.04294e+07	1.09974e+07	NA	NA	8.22739e+06	1.42037e+07	9.71578e+06	1.02788e+07	1.73147e+07	1.153e+07	1.71577e+07	1.69229e+07
P0CX24	S000005839	YOR312C	RPL20B	6.23752e+09	8.64823e+09	5.39953e+09	4.77958e+09	5.41166e+09	2.98595e+09	8.00333e+09	7.62907e+09	1.01696e+10	1.35528e+10	1.15328e+10	1.51684e+10	8.35488e+09	1.2431e+10	8.50567e+09	9.06058e+09	7.60659e+09	5.67974e+09	1.3394e+10	1.19104e+10	9.44392e+09	1.14022e+10	1.12697e+10	9.15594e+09	8.7069e+09	1.9184e+10	1.05357e+10	9.0601e+09	3.72424e+09	8.69546e+09	8.3788e+09	1.06791e+10	1.13199e+10	6.57461e+09	5.57144e+09	6.95548e+09	6.49397e+09	1.08156e+10	9.43952e+09	6.76972e+09	5.29447e+09	6.31388e+09	1.00736e+10	8.78552e+09	6.56051e+09	1.06108e+10
P0CX26	S000003855	YJR094W-A	RPL43B	5.65076e+08	7.3805e+08	4.8826e+08	6.9817e+08	6.56163e+08	6.40798e+08	7.14618e+08	7.92636e+08	7.86217e+08	1.31367e+09	2.54279e+09	1.62357e+09	2.93543e+08	1.606e+09	1.00549e+09	1.12813e+09	1.27316e+09	5.86782e+08	1.32526e+09	1.48657e+09	1.09138e+09	6.39436e+08	1.04063e+09	7.62391e+08	6.43401e+08	1.11611e+09	4.52037e+08	6.88991e+08	4.5472e+08	6.45585e+08	7.97843e+08	1.2148e+09	1.12505e+09	5.52066e+08	4.52101e+08	5.94066e+08	1.11308e+09	1.08951e+09	8.84226e+08	5.24946e+08	4.43092e+08	3.66088e+08	5.65677e+08	6.08378e+08	3.21239e+08	1.37599e+09
P0CX28	S000001183	YHR141C	RPL42B	1.49137e+09	2.27277e+09	1.76245e+09	1.82403e+09	1.53873e+09	1.23583e+08	2.43663e+09	2.53707e+09	2.31133e+09	3.92308e+09	4.20189e+09	6.28842e+09	8.16036e+09	4.55086e+09	2.36788e+09	2.80285e+09	2.88057e+09	1.46627e+08	4.01971e+09	4.04204e+09	3.12075e+09	1.84022e+09	2.46136e+09	1.99026e+09	1.95586e+09	2.72693e+09	2.53696e+09	1.31033e+09	8.54791e+08	1.85072e+09	2.39119e+09	3.81957e+09	3.30061e+09	1.50153e+09	1.70509e+09	1.44744e+09	6.31307e+08	2.18875e+09	1.64739e+09	2.25347e+09	1.06612e+09	NA	1.66487e+09	1.5471e+09	2.43567e+09	2.54785e+09
P0CX30	S000006336	YPR132W	RPS23B	1.30237e+09	3.53864e+09	2.21006e+09	2.51986e+09	1.77955e+09	1.01775e+09	2.76384e+09	2.40357e+09	2.47344e+09	3.09911e+09	5.38897e+09	3.58868e+09	6.49237e+09	4.24054e+09	3.41307e+09	2.94693e+09	2.94633e+09	1.37422e+09	4.59305e+09	4.02191e+09	3.64044e+09	2.12235e+09	2.57829e+09	2.58167e+09	2.37574e+09	3.79503e+09	3.62222e+09	1.89594e+09	1.94522e+09	1.89604e+09	1.72429e+09	4.5425e+09	3.11555e+09	1.90742e+09	2.0654e+09	2.42201e+09	2.85771e+09	2.30996e+09	3.00468e+09	2.01704e+09	2.61647e+09	3.73305e+09	2.39315e+09	3.15472e+09	2.78156e+09	3.03804e+09
P0CX32	S000001331	YIL069C	RPS24B	1.62392e+09	3.25961e+09	2.80085e+09	3.40945e+09	2.5193e+09	3.07206e+09	3.60924e+09	4.25016e+09	3.92941e+09	4.833e+09	3.53709e+09	3.8222e+09	3.56011e+09	6.95561e+09	4.31765e+09	3.7767e+09	4.53817e+09	1.72454e+09	4.56091e+09	6.611e+09	5.10775e+09	2.71167e+09	4.07474e+09	4.50667e+09	2.84194e+09	2.83552e+09	3.89189e+09	1.9324e+09	1.53336e+09	2.98213e+09	2.4522e+09	5.66696e+09	4.05534e+09	1.73055e+09	3.23145e+09	3.79813e+09	1.90583e+09	3.71308e+09	3.7912e+09	2.09718e+09	3.98289e+09	3.76163e+09	2.04218e+09	3.73388e+09	4.96241e+09	2.30819e+09
P0CX34	S000005708	YOR182C	RPS30B	7.33768e+07	1.04263e+08	8.82709e+07	NA	1.01622e+08	NA	1.13329e+08	1.39577e+08	1.50604e+08	1.80405e+08	2.57472e+08	1.59873e+08	4.58239e+07	2.03499e+08	1.34063e+08	NA	NA	NA	1.55116e+08	1.8991e+08	1.57305e+08	1.02121e+08	2.899e+08	1.95699e+08	NA	NA	NA	7.23457e+07	3.36407e+07	1.21612e+08	1.25744e+08	2.14826e+08	1.35128e+08	6.6595e+07	1.13261e+08	1.30567e+08	NA	NA	1.71069e+08	4.07178e+07	8.83884e+07	1.89177e+08	5.14154e+07	1.27889e+08	NA	5.61558e+07
P0CX36	S000001246	YHR203C	RPS4B	1.03823e+09	1.92911e+09	1.90667e+09	1.81561e+09	1.47408e+09	2.4244e+09	1.96348e+09	2.36401e+09	2.71468e+09	2.64547e+09	2.77738e+09	3.14963e+09	1.68058e+09	4.07238e+09	2.97887e+09	1.88867e+09	3.22133e+09	2.04929e+09	2.70637e+09	4.17802e+09	3.6659e+09	1.52107e+09	2.1919e+09	2.8497e+09	1.34371e+09	1.83975e+09	1.82247e+09	1.38042e+09	9.6183e+08	2.2382e+09	1.50812e+09	2.55697e+09	3.03044e+09	1.05714e+09	1.63518e+09	2.54387e+09	1.26977e+09	1.91184e+09	2.86355e+09	1.26532e+09	1.78805e+09	2.08152e+09	1.25315e+09	1.92737e+09	1.86778e+09	1.83838e+09
P0CX38	S000000385	YBR181C	RPS6B	6.43542e+09	9.45468e+09	5.12173e+09	6.28365e+09	5.5159e+09	5.7344e+09	7.90365e+09	7.54461e+09	7.32758e+09	8.99942e+09	8.67172e+09	1.07245e+10	7.24591e+09	1.34333e+10	7.41887e+09	8.62972e+09	8.31302e+09	7.17644e+09	1.24205e+10	1.49481e+10	9.00819e+09	8.28534e+09	8.2082e+09	6.80117e+09	6.60615e+09	1.56527e+10	7.45496e+09	6.99267e+09	3.76931e+09	5.69826e+09	7.51059e+09	8.07456e+09	8.40762e+09	6.10579e+09	7.25191e+09	6.82474e+09	6.53653e+09	1.1384e+10	7.97652e+09	6.02388e+09	3.72286e+09	3.87521e+09	6.73555e+09	8.00138e+09	5.90515e+09	9.87134e+09
P0CX40	S000000904	YER102W	RPS8B	7.55319e+08	1.13976e+09	1.30661e+09	9.78158e+08	9.07207e+08	1.23583e+09	1.25932e+09	1.2823e+09	1.77065e+09	1.55428e+09	2.14165e+09	1.98051e+09	1.48807e+09	2.27669e+09	1.99421e+09	1.26892e+09	1.60877e+09	1.89886e+09	1.76467e+09	2.10622e+09	2.27355e+09	1.17331e+09	1.57565e+09	1.81026e+09	1.10472e+09	1.65005e+09	1.74101e+09	1.20735e+09	8.97063e+08	1.6428e+09	1.00186e+09	2.11425e+09	1.86133e+09	8.31727e+08	1.23231e+09	1.53065e+09	8.65426e+08	1.72953e+09	2.17563e+09	1.03449e+09	1.34885e+09	1.77628e+09	1.19453e+09	2.2155e+09	2.56031e+09	1.42538e+09
P0CX42	S000000919	YER117W	RPL23B	1.73994e+09	2.16454e+09	1.84778e+09	2.00855e+09	2.44266e+09	2.04191e+09	1.81938e+09	1.49375e+09	5.45516e+08	1.25851e+09	1.77891e+09	1.50378e+09	7.42923e+08	2.69216e+09	1.87697e+09	2.17397e+09	2.29107e+09	9.2364e+08	1.83315e+09	1.9723e+09	1.87888e+09	1.08936e+09	1.80211e+09	1.29727e+09	1.68681e+09	3.90984e+09	2.19354e+09	2.31667e+09	1.69821e+09	1.71918e+09	2.13904e+09	1.27427e+09	9.85361e+08	2.37604e+09	2.07949e+09	1.66782e+09	2.99388e+09	4.06514e+08	2.19185e+09	1.89161e+09	1.95092e+09	1.78869e+09	1.59308e+09	1.57813e+09	2.48477e+09	2.29988e+09
P0CX44	S000003103	YGL135W	RPL1B	2.31331e+09	2.29729e+09	1.73274e+09	2.22089e+09	2.20809e+09	1.57115e+09	3.6793e+09	3.15207e+09	3.04561e+09	4.8752e+09	5.22241e+09	4.55473e+09	1.05571e+10	4.16001e+09	2.77155e+09	3.84296e+09	3.24021e+09	1.31399e+09	4.78237e+09	4.20685e+09	3.14328e+09	2.70298e+09	3.00148e+09	2.92007e+09	3.8042e+09	6.08444e+09	3.3571e+09	4.13296e+09	2.19181e+09	2.85531e+09	2.202e+09	6.01249e+09	4.15453e+09	2.57386e+09	2.36158e+09	2.25539e+09	2.88238e+09	3.36614e+09	3.37546e+09	2.66062e+09	2.92745e+09	1.79186e+09	3.18793e+09	3.14583e+09	2.46773e+09	4.94974e+09
P0CX46	S000001280	YIL018W	RPL2B	1.96739e+09	3.29471e+09	3.04778e+09	3.49829e+09	2.54166e+09	3.0261e+09	4.59017e+09	4.20901e+09	5.44215e+09	6.68363e+09	7.18829e+09	5.28936e+09	3.57258e+09	6.59043e+09	5.02393e+09	5.46013e+09	4.90433e+09	3.88784e+09	6.70656e+09	6.16931e+09	5.8244e+09	4.45112e+09	4.83401e+09	5.12625e+09	4.7545e+09	5.68973e+09	5.81941e+09	4.28606e+09	3.0427e+09	4.87234e+09	3.71316e+09	6.2063e+09	5.67562e+09	3.22427e+09	3.02566e+09	3.9065e+09	5.38911e+09	3.32556e+09	5.84034e+09	4.34448e+09	4.33939e+09	8.04274e+09	4.50369e+09	5.1812e+09	6.55992e+09	5.14843e+09
P0CX48	S000000252	YBR048W	RPS11B	6.97093e+09	9.44574e+09	6.1792e+09	8.37845e+09	6.88825e+09	6.26907e+09	9.60579e+09	9.7467e+09	6.48827e+09	1.09401e+10	1.0257e+10	9.587e+09	1.50678e+10	1.42329e+10	9.4661e+09	9.83843e+09	9.80748e+09	7.60885e+09	1.1939e+10	1.47045e+10	1.15769e+10	9.74939e+09	9.44691e+09	9.11403e+09	7.14221e+09	1.01897e+10	8.31855e+09	7.86756e+09	6.11307e+09	6.95016e+09	8.79853e+09	8.99399e+09	7.81053e+09	6.18493e+09	8.90523e+09	8.02942e+09	6.90304e+09	9.09327e+09	8.85901e+09	5.07466e+09	7.64392e+09	5.63224e+09	6.87143e+09	8.94486e+09	5.3569e+09	6.28031e+09
P0CX50	S000005245	YNL301C	RPL18B	5.68549e+09	7.47457e+09	5.87928e+09	3.98622e+09	5.09652e+09	4.03734e+09	6.79946e+09	6.41623e+09	6.89629e+09	1.13094e+10	1.02948e+10	1.05955e+10	4.2886e+09	9.13218e+09	8.23631e+09	8.80661e+09	6.51076e+09	6.15871e+09	8.83258e+09	9.45239e+09	8.90094e+09	7.33574e+09	8.55805e+09	7.40446e+09	5.81076e+09	1.24788e+10	6.59957e+09	7.15492e+09	4.29085e+09	6.1779e+09	7.43853e+09	6.95324e+09	7.79987e+09	6.06955e+09	5.81462e+09	6.68467e+09	1.02877e+10	5.14484e+09	8.98444e+09	5.40091e+09	5.29991e+09	8.23566e+09	5.96229e+09	7.46119e+09	4.51118e+09	6.59407e+09
P0CX52	S000002241	YDL083C	RPS16B	1.53099e+09	2.45239e+09	2.56487e+09	2.77131e+09	2.14283e+09	3.27176e+09	3.54092e+09	3.48626e+09	3.08715e+09	3.93662e+09	3.65844e+09	3.76505e+09	3.18154e+09	5.13724e+09	3.72557e+09	3.54396e+09	4.06726e+09	1.77868e+09	3.63604e+09	4.40745e+09	4.777e+09	2.29577e+09	3.6145e+09	4.11262e+09	2.30568e+09	3.05647e+09	3.16229e+09	1.98725e+09	1.92621e+09	3.08664e+09	2.68069e+09	3.47258e+09	3.11001e+09	2.20615e+09	2.91815e+09	3.24248e+09	3.27021e+09	1.85508e+09	3.501e+09	3.32575e+09	3.71345e+09	4.24828e+09	2.57188e+09	3.66939e+09	5.30721e+09	2.84423e+09
P0CX54	S000002826	YDR418W	RPL12B	4.53436e+09	6.30058e+09	4.09271e+09	4.19995e+09	4.58005e+09	3.447e+09	5.68241e+09	5.9516e+09	4.18598e+09	7.92207e+09	6.78528e+09	5.90547e+09	1.165e+10	7.69114e+09	5.58722e+09	7.31344e+09	5.977e+09	1.16903e+09	7.46315e+09	7.88782e+09	5.92558e+09	6.01996e+09	7.22935e+09	4.58872e+09	4.90133e+09	9.72634e+09	5.81694e+09	6.42304e+09	5.43789e+09	4.05104e+09	6.50394e+09	5.82587e+09	4.95598e+09	5.31186e+09	5.3159e+09	4.42896e+09	7.19799e+09	5.361e+09	5.5918e+09	5.90102e+09	4.9565e+09	5.04451e+09	7.12102e+09	7.59829e+09	5.94242e+09	7.40888e+09
P0CX56	S000004488	YML026C	RPS18B	2.96747e+09	3.58224e+09	3.08813e+09	3.17252e+09	3.01382e+09	2.78547e+09	3.84975e+09	3.42124e+09	3.45008e+09	3.66726e+09	3.676e+09	4.42572e+09	2.28485e+09	4.37777e+09	3.65158e+09	2.41308e+09	3.05003e+09	2.55806e+09	3.175e+09	4.13742e+09	3.91344e+09	2.19181e+09	3.14721e+09	3.2146e+09	3.57485e+09	5.78422e+09	3.08754e+09	3.72672e+09	3.21374e+09	3.8999e+09	3.85033e+09	3.79196e+09	4.4118e+09	2.95162e+09	2.40211e+09	3.60496e+09	6.05138e+09	1.98903e+09	3.494e+09	2.96342e+09	2.11437e+09	2.36559e+09	3.44262e+09	2.48468e+09	3.00818e+09	4.84707e+09
P0CX58	S000007359	YPR137C-A		NA	NA	NA	NA	NA	NA	NA	NA	5.71651e+07	NA	NA	9.21817e+07	NA	NA	NA	NA	NA	NA	NA	NA	NA	NA	NA	NA	NA	NA	NA	NA	NA	NA	NA	9.46285e+07	NA	NA	NA	NA	NA	NA	NA	NA	NA	NA	2.23937e+07	NA	NA	7.36413e+07
P0CX73	S000007357	YPL257W-A		NA	NA	NA	NA	NA	NA	NA	NA	6.05495e+07	NA	NA	9.95747e+07	NA	NA	NA	NA	NA	NA	NA	NA	NA	NA	NA	NA	NA	NA	NA	NA	NA	NA	NA	8.55341e+07	6.23142e+07	NA	NA	NA	NA	NA	NA	NA	NA	NA	NA	NA	NA	1.09624e+08
P0CX83	S000000123	YBL027W	RPL19B	2.21626e+09	3.0886e+09	2.16877e+09	2.69902e+09	1.95519e+09	2.02994e+09	2.24576e+09	2.34911e+09	2.67344e+09	2.95761e+09	2.91508e+09	3.39948e+09	7.14918e+09	4.7417e+09	3.41687e+09	3.65449e+09	3.03534e+09	1.30914e+09	4.82187e+09	4.46669e+09	3.64206e+09	2.57837e+09	3.30238e+09	2.79357e+09	2.33614e+09	4.44256e+09	2.68596e+09	2.54112e+09	1.98885e+09	2.51877e+09	2.48065e+09	4.20853e+09	3.27778e+09	2.02681e+09	2.24738e+09	2.50275e+09	1.57149e+09	3.15351e+09	3.17899e+09	1.76134e+09	1.63392e+09	2.72033e+09	2.51966e+09	2.84242e+09	2.53236e+09	3.13739e+09
P0CX85	S000002295	YDL136W	RPL35B	3.61195e+09	5.83146e+09	5.10909e+09	2.95574e+09	4.66878e+09	1.78368e+09	5.69609e+09	5.71095e+09	4.66318e+09	8.11318e+09	7.72559e+09	8.02047e+09	9.24089e+09	9.28225e+09	8.34888e+09	8.58693e+09	5.63322e+09	1.99621e+09	8.52324e+09	8.36188e+09	8.76628e+09	5.88216e+09	7.13961e+09	7.61361e+09	4.88294e+09	8.15291e+09	7.71179e+09	4.73832e+09	4.37853e+08	5.35177e+09	5.41917e+09	7.40033e+09	7.73982e+09	4.15135e+09	5.03543e+09	6.22882e+09	2.81442e+09	5.40539e+09	7.2376e+09	5.06469e+09	4.76559e+09	4.53744e+08	3.46507e+09	6.18046e+09	3.84307e+09	4.3746e+09
P10080	S000001026	YHL034C	SBP1	5.49991e+08	8.60059e+08	8.26338e+08	5.49297e+08	6.23319e+08	4.25187e+08	6.28127e+08	7.68561e+08	1.2063e+09	9.05721e+08	7.4706e+08	7.42313e+08	1.91505e+09	6.16567e+08	6.45746e+08	7.41219e+08	6.29305e+08	6.53752e+08	1.1572e+09	7.27103e+08	2.76984e+08	1.04206e+09	8.85122e+08	8.10865e+08	1.2175e+09	1.25902e+09	1.33745e+09	1.43947e+09	5.92709e+08	9.37427e+08	7.66057e+08	1.32915e+09	1.18105e+09	7.70227e+08	8.95234e+08	7.43886e+08	1.3145e+09	7.15526e+08	1.04882e+09	9.83977e+08	1.42747e+09	1.12346e+09	1.29461e+09	1.44219e+09	7.58366e+08	1.15515e+09
P10081	S000003674	YJL138C	TIF2	1.94792e+08	3.9586e+08	4.11041e+08	6.41936e+08	4.64974e+08	7.7848e+08	6.41373e+08	5.59156e+08	4.93845e+08	6.38611e+08	5.0632e+08	3.81637e+08	3.23841e+08	4.5811e+08	4.9507e+08	5.04742e+08	5.05326e+08	4.29927e+08	4.15141e+08	4.4365e+08	5.77348e+08	3.50329e+08	6.32944e+08	5.49812e+08	6.91042e+08	7.00595e+08	7.59735e+08	6.76245e+08	6.36857e+08	5.9318e+08	5.99993e+08	4.54273e+08	4.343e+08	6.41067e+08	3.71892e+08	5.59799e+08	6.33593e+08	4.78199e+08	7.47967e+08	5.83028e+08	4.06918e+08	6.90286e+08	4.94249e+08	3.96641e+08	7.02734e+08	5.58269e+08
P10081	S000001767	YKR059W	TIF1	1.94792e+08	3.9586e+08	4.11041e+08	6.41936e+08	4.64974e+08	7.7848e+08	6.41373e+08	5.59156e+08	4.93845e+08	6.38611e+08	5.0632e+08	3.81637e+08	3.23841e+08	4.5811e+08	4.9507e+08	5.04742e+08	5.05326e+08	4.29927e+08	4.15141e+08	4.4365e+08	5.77348e+08	3.50329e+08	6.32944e+08	5.49812e+08	6.91042e+08	7.00595e+08	7.59735e+08	6.76245e+08	6.36857e+08	5.9318e+08	5.99993e+08	4.54273e+08	4.343e+08	6.41067e+08	3.71892e+08	5.59799e+08	6.33593e+08	4.78199e+08	7.47967e+08	5.83028e+08	4.06918e+08	6.90286e+08	4.94249e+08	3.96641e+08	7.02734e+08	5.58269e+08
P10363	S000001447	YIR008C	PRI1	1.69612e+08	2.46525e+08	1.75655e+08	2.25279e+08	1.84763e+08	2.67474e+08	2.10298e+08	2.08112e+08	1.50696e+08	1.12373e+08	1.46533e+08	2.57376e+08	1.38129e+08	1.69328e+08	1.96856e+08	1.71677e+08	1.8899e+08	2.40093e+08	2.10159e+08	2.03509e+08	2.12817e+08	1.63185e+08	1.67728e+08	2.00204e+08	1.71912e+08	1.77846e+08	2.29396e+08	2.16462e+08	2.49901e+08	2.17369e+08	2.15087e+08	2.08305e+08	2.39613e+08	1.97179e+08	1.90582e+08	2.23515e+08	4.52028e+07	2.37053e+08	2.23882e+08	1.59518e+08	1.91734e+08	1.96469e+08	2.02586e+08	1.94613e+08	1.73289e+08	2.14128e+08
P10507	S000004153	YLR163C	MAS1	NA	NA	NA	1.00682e+07	6.59406e+06	8.31835e+06	NA	NA	NA	NA	9.25917e+06	NA	NA	NA	NA	NA	NA	NA	NA	NA	NA	NA	NA	NA	NA	9.86169e+06	6.67826e+06	NA	NA	NA	NA	NA	NA	9.76408e+06	1.05742e+07	9.20627e+06	NA	NA	NA	NA	NA	NA	NA	NA	NA	NA
P10591	S000000004	YAL005C	SSA1	7.81498e+08	8.27252e+08	8.11958e+08	6.14647e+08	5.83194e+08	6.61037e+08	5.71825e+08	5.80903e+08	5.42448e+08	8.53359e+08	6.54312e+08	6.36284e+08	7.8892e+08	7.04198e+08	6.34239e+08	5.47882e+08	5.20472e+08	5.58152e+08	6.56749e+08	6.24319e+08	6.97266e+08	5.11195e+08	5.75142e+08	6.10759e+08	7.55323e+08	8.08273e+08	6.8323e+08	6.84378e+08	5.92726e+08	5.95943e+08	6.09672e+08	5.81756e+08	5.22839e+08	5.21711e+08	5.23788e+08	5.79342e+08	9.83412e+08	6.13692e+08	6.81454e+08	6.58476e+08	4.9304e+08	6.71104e+08	7.12918e+08	6.59255e+08	6.60868e+08	6.32207e+08
P10592	S000003947	YLL024C	SSA2	7.91848e+07	6.94616e+07	6.18205e+07	4.08217e+07	3.96971e+07	3.86123e+07	6.13125e+07	7.09172e+07	5.52748e+07	1.20871e+08	5.58734e+07	5.88424e+07	8.43565e+07	5.87357e+07	4.25789e+07	4.81405e+07	3.49342e+07	3.01834e+07	5.17001e+07	5.402e+07	4.00185e+07	8.93795e+07	1.05091e+08	9.70289e+07	6.11134e+07	1.02969e+08	5.82909e+07	6.12588e+07	5.48034e+07	4.13947e+07	1.00831e+08	4.36362e+07	7.47551e+07	4.02077e+07	4.22919e+07	3.94345e+07	8.8836e+07	5.52439e+07	4.66754e+07	8.31163e+07	8.54106e+07	6.12364e+07	7.92146e+07	7.7732e+07	5.60425e+07	6.22771e+07
P10614	S000001049	YHR007C	ERG11	1.01652e+08	1.3389e+08	9.60475e+07	1.3876e+08	1.5064e+08	8.3441e+07	9.69229e+07	9.49835e+07	6.9738e+07	7.32761e+07	4.52337e+07	4.82045e+07	4.46282e+07	7.3413e+07	7.25893e+07	1.15467e+08	1.1505e+08	8.7912e+07	5.27952e+07	5.01178e+07	4.55155e+07	8.49914e+07	8.5606e+07	6.59792e+07	1.65051e+08	1.07647e+08	1.52368e+08	1.75639e+08	1.59804e+08	1.41821e+08	9.51862e+07	6.70602e+07	5.80457e+07	1.19613e+08	8.59629e+07	7.2233e+07	2.03315e+08	6.37908e+07	8.39566e+07	2.33741e+08	1.13736e+08	1.22063e+08	1.03417e+08	6.44906e+07	6.34177e+07	1.27188e+08
P10622	S000002288	YDL130W	RPP1B	2.04663e+09	3.30528e+09	2.04467e+09	2.61877e+09	2.79053e+09	1.46865e+09	4.12713e+09	3.86515e+09	1.82123e+09	3.48649e+09	4.07242e+09	3.06751e+09	3.99862e+09	2.45069e+09	2.26488e+09	3.72733e+09	3.81988e+09	2.38286e+09	3.44788e+09	4.1699e+09	2.63236e+09	2.58669e+09	1.94742e+09	1.78435e+09	4.59501e+09	4.05235e+09	5.39512e+09	5.72553e+09	3.85802e+09	2.97982e+09	3.34221e+09	4.00922e+09	2.02378e+09	4.31785e+09	2.53687e+09	2.95742e+09	7.24787e+09	2.79005e+09	4.95828e+09	3.1651e+09	1.76651e+09	2.83333e+09	2.85523e+09	6.01813e+09	7.89203e+08	4.88129e+09
P10659	S000004170	YLR180W	SAM1	1.16453e+07	2.72444e+07	1.4916e+07	2.11902e+07	2.66453e+07	1.23817e+07	NA	1.48921e+07	NA	NA	NA	1.5845e+07	NA	1.69145e+07	1.2148e+07	2.01651e+07	1.42171e+07	9.60762e+06	1.46783e+07	1.83551e+07	1.20178e+07	NA	NA	NA	1.61072e+07	2.30525e+07	1.61136e+07	1.3531e+07	2.33026e+07	NA	2.38102e+07	NA	NA	1.97517e+07	NA	1.17481e+07	2.62737e+07	NA	NA	1.72023e+07	1.19996e+07	1.00472e+07	1.71236e+07	1.25278e+07	6.70974e+06	1.57357e+07
P10662	S000002755	YDR347W	MRP1	9.85799e+07	1.89543e+08	1.50319e+08	4.13783e+08	3.81531e+08	2.76995e+08	5.22039e+08	5.11371e+08	3.18273e+08	4.2167e+08	3.59579e+08	2.52652e+08	4.22464e+08	2.95368e+08	2.58564e+08	6.21345e+08	4.77884e+08	3.50154e+08	3.55809e+08	3.61876e+08	2.94242e+08	4.12047e+08	4.18801e+08	4.05383e+08	2.26773e+08	3.44424e+08	2.90408e+08	4.02987e+08	3.60531e+08	4.19021e+08	3.05545e+08	3.42556e+08	2.60582e+08	4.70691e+08	4.36649e+08	4.32327e+08	2.19156e+08	4.58987e+08	3.73236e+08	3.58003e+08	5.53741e+08	2.68516e+08	3.16938e+08	3.86741e+08	3.82519e+08	4.62346e+08
P10663	S000006370	YPR166C	MRP2	5.4191e+07	6.46592e+07	5.85927e+07	1.09205e+08	1.06416e+08	1.55129e+08	1.45836e+08	1.48023e+08	1.65759e+08	1.1558e+08	1.09897e+08	1.07199e+08	5.3112e+07	1.19224e+08	8.02323e+07	1.6141e+08	1.49136e+08	1.00494e+08	1.08896e+08	1.12762e+08	9.70686e+07	2.17657e+08	1.81817e+08	1.83657e+08	5.59202e+07	1.04736e+08	8.18772e+07	1.32956e+08	6.38453e+07	1.17211e+08	1.26848e+08	1.03663e+08	1.44973e+08	1.365e+08	1.46941e+08	1.57423e+08	6.07478e+07	1.03399e+08	1.38963e+08	1.47525e+08	2.36556e+08	2.70725e+08	1.0133e+08	1.15493e+08	1.58542e+08	1.53126e+08
P10664	S000000235	YBR031W	RPL4A	4.24196e+09	6.85863e+09	5.60127e+09	4.38983e+09	4.97999e+09	2.18585e+09	6.62156e+09	6.31382e+09	5.80467e+09	9.86324e+09	7.72033e+09	8.48646e+09	1.06182e+10	9.55614e+09	8.85284e+09	9.40066e+09	6.32195e+09	5.55533e+08	9.30834e+09	8.9144e+09	9.57349e+09	7.0939e+09	7.35018e+09	7.58171e+09	5.71131e+09	1.05042e+10	8.04366e+09	7.77845e+09	4.52487e+09	6.60166e+09	7.0322e+09	6.48573e+09	8.29776e+09	6.30011e+09	6.00177e+09	7.60152e+09	8.36095e+09	4.7338e+09	1.04085e+10	5.77188e+09	5.40823e+09	3.73813e+09	6.2602e+09	8.13819e+09	1.64015e+09	7.43801e+09
P10823	S000000822	YER020W	GPA2	1.78612e+07	1.16821e+07	NA	NA	NA	NA	NA	NA	NA	NA	NA	NA	NA	NA	1.1483e+07	NA	NA	NA	1.03787e+07	NA	9.97618e+06	NA	NA	NA	2.3843e+07	NA	9.01162e+06	2.14497e+07	1.7774e+07	1.13051e+07	NA	NA	NA	NA	NA	NA	NA	NA	NA	NA	NA	NA	NA	NA	NA	NA
P10834	S000003454	YGR222W	PET54	5.88769e+06	NA	6.33606e+06	1.02771e+07	8.77959e+06	1.11799e+07	7.99863e+06	8.46124e+06	5.94789e+06	7.33375e+06	7.70639e+06	1.09804e+07	1.3851e+07	6.56202e+06	7.75973e+06	9.56842e+06	1.17764e+07	1.23208e+07	7.67199e+06	7.81382e+06	9.18001e+06	1.06506e+07	1.15977e+07	NA	9.60475e+06	9.68089e+06	1.01802e+07	9.41768e+06	1.09425e+07	1.17774e+07	8.08412e+06	9.0189e+06	1.04936e+07	1.26327e+07	1.46343e+07	1.36499e+07	1.00311e+07	1.02205e+07	1.14078e+07	1.13523e+07	1.53385e+07	1.0998e+07	9.30103e+06	1.26361e+07	1.33832e+07	1.06778e+07
P10849	S000002202	YDL044C	MTF2	1.58714e+07	NA	1.69102e+07	3.03524e+07	3.40772e+07	2.47885e+07	NA	NA	2.72362e+07	NA	NA	2.55988e+07	NA	NA	NA	1.96034e+07	NA	2.26823e+07	1.92372e+07	NA	NA	3.55882e+07	2.11279e+07	2.34603e+07	1.96462e+07	NA	2.03111e+07	2.20508e+07	2.75986e+07	2.36231e+07	2.32285e+07	NA	NA	2.02219e+07	2.71844e+07	2.26031e+07	1.12483e+07	NA	1.89804e+07	2.37273e+07	1.96509e+07	1.72111e+07	1.28599e+07	1.82169e+07	1.50283e+07	1.8664e+07
P10862	S000000662	YCR066W	RAD18	NA	NA	NA	NA	NA	NA	NA	NA	NA	NA	NA	NA	NA	7.13695e+06	NA	NA	NA	NA	NA	6.32245e+06	NA	NA	NA	NA	NA	NA	NA	NA	NA	NA	NA	NA	NA	NA	NA	NA	NA	NA	NA	6.33665e+06	NA	NA	NA	NA	NA	NA
P10869	S000000854	YER052C	HOM3	1.66051e+07	1.86905e+07	5.45105e+06	2.2343e+07	1.67299e+07	1.40951e+07	1.45009e+07	1.20642e+07	6.70554e+06	1.41405e+07	1.12903e+07	1.30012e+07	1.78471e+07	1.07756e+07	1.05506e+07	1.45101e+07	1.27812e+07	9.0477e+06	7.6859e+06	7.09261e+06	1.10265e+07	4.68389e+06	8.83592e+06	9.0785e+06	1.13858e+07	1.82565e+07	9.88498e+06	1.33734e+07	2.11703e+07	1.19271e+07	1.14637e+07	NA	6.77966e+06	1.46447e+07	1.06158e+07	1.17599e+07	2.63903e+07	NA	7.91746e+06	1.69041e+07	1.14386e+07	1.02255e+07	1.27328e+07	8.9292e+06	1.05202e+07	1.09143e+07
P10961	S000003041	YGL073W	HSF1	NA	NA	6.79537e+06	NA	NA	NA	NA	NA	NA	NA	NA	NA	NA	NA	NA	9.7761e+06	1.23202e+07	8.08615e+06	NA	NA	NA	NA	NA	NA	NA	NA	NA	NA	NA	NA	NA	NA	NA	NA	NA	NA	NA	8.98452e+06	6.08919e+06	6.97539e+06	7.53793e+06	NA	5.27769e+06	7.02049e+06	8.67538e+06	6.58411e+06
P10962	S000000023	YAL025C	MAK16	1.04518e+08	1.40822e+08	8.15182e+07	7.43098e+07	8.55761e+07	6.98245e+07	9.33219e+07	9.31729e+07	9.73621e+07	1.70728e+08	1.8984e+08	1.64784e+08	2.20535e+08	1.58263e+08	1.12027e+08	1.52034e+08	1.33104e+08	8.06904e+07	1.35272e+08	1.70559e+08	1.20644e+08	1.45507e+08	1.42906e+08	9.78151e+07	9.81435e+07	1.81584e+08	9.36037e+07	8.40693e+07	1.09586e+08	8.2304e+07	1.40996e+08	1.32601e+08	1.63521e+08	1.26932e+08	9.43262e+07	9.24407e+07	1.89589e+08	1.27792e+08	1.31859e+08	9.37594e+07	1.2415e+08	1.01505e+08	1.49412e+08	1.59477e+08	1.30634e+08	1.58808e+08
P10964	S000005868	YOR341W	RPA190	4.68854e+08	5.10871e+08	8.51905e+08	6.43295e+08	4.47722e+08	6.47379e+08	5.7061e+08	5.28588e+08	7.05404e+08	5.71924e+08	5.19322e+08	7.53978e+08	8.99954e+08	6.44369e+08	7.23404e+08	7.01339e+08	5.40248e+08	8.56441e+08	8.36255e+08	5.90786e+08	7.58335e+08	6.74614e+08	4.91848e+08	6.71137e+08	4.59657e+08	3.74303e+08	7.17098e+08	5.35954e+08	5.55707e+08	5.5428e+08	5.2512e+08	7.5295e+08	6.92173e+08	4.65446e+08	7.10114e+08	5.87705e+08	5.00851e+08	7.48406e+08	6.24569e+08	5.26655e+08	8.05167e+08	7.05236e+08	5.13801e+08	8.78136e+08	6.48732e+08	4.64816e+08
P11075	S000002577	YDR170C	SEC7	1.35744e+07	1.83177e+07	3.39879e+07	3.0699e+07	3.46533e+07	3.23265e+07	1.79303e+07	1.99064e+07	1.66003e+07	1.14118e+07	2.3138e+07	1.57703e+07	9.22006e+06	1.44551e+07	1.63661e+07	1.65434e+07	2.23669e+07	1.89736e+07	1.3207e+07	8.9176e+06	1.77076e+07	1.72514e+07	1.77993e+07	1.89859e+07	2.96153e+07	1.6856e+07	2.20084e+07	2.6669e+07	3.91464e+07	2.49646e+07	2.54029e+07	1.03738e+07	1.33966e+07	2.7844e+07	2.29156e+07	2.381e+07	3.06129e+07	2.12076e+07	1.66138e+07	3.67432e+07	1.61519e+07	2.55192e+07	3.15816e+07	2.05819e+07	1.62538e+07	3.03328e+07
P11076	S000002351	YDL192W	ARF1	3.01893e+07	3.41177e+07	6.09471e+07	8.00266e+07	5.14718e+07	6.76654e+07	6.28413e+07	4.48953e+07	6.21818e+07	6.3178e+07	3.59623e+07	2.00255e+07	2.1009e+07	4.21557e+07	5.24516e+07	6.22089e+07	7.91826e+07	5.15783e+07	3.64188e+07	4.76977e+07	4.98186e+07	4.21367e+07	6.11028e+07	3.74419e+07	5.11813e+07	3.69553e+07	5.17542e+07	6.716e+07	9.16502e+07	6.96694e+07	5.58225e+07	4.21089e+07	2.64529e+07	8.41284e+07	5.95536e+07	4.70502e+07	6.03963e+07	3.1101e+07	6.08007e+07	5.40974e+07	5.66922e+07	4.6991e+07	4.51445e+07	3.13635e+07	6.22603e+07	4.98053e+07
P11154	S000003030	YGL062W	PYC1	1.526e+07	1.48669e+07	4.68613e+07	1.9283e+07	1.90433e+07	2.51319e+07	1.71378e+07	1.41017e+07	1.45394e+07	1.83475e+07	1.99583e+07	1.63197e+07	3.06324e+07	1.79077e+07	1.48199e+07	2.0938e+07	2.52123e+07	1.35641e+07	1.70647e+07	1.47559e+07	2.42338e+07	1.53902e+07	1.93884e+07	2.07123e+07	1.27676e+07	2.28952e+07	1.23821e+07	1.3386e+07	1.98427e+07	2.6076e+07	NA	1.41074e+07	1.60172e+07	1.64329e+07	1.74876e+07	2.12325e+07	2.00812e+07	1.95614e+07	2.37316e+07	1.66592e+07	9.83905e+06	2.31784e+07	2.17982e+07	1.77518e+07	3.30413e+07	1.38429e+07
P11325	S000004374	YLR382C	NAM2	3.78139e+07	4.46913e+07	4.53085e+07	6.45292e+07	5.93306e+07	5.25886e+07	6.98145e+07	6.70928e+07	4.81402e+07	4.10931e+07	5.28484e+07	4.8033e+07	7.87842e+07	5.87414e+07	4.93222e+07	6.76568e+07	6.95386e+07	7.3259e+07	7.4905e+07	6.38501e+07	4.33455e+07	7.14634e+07	7.05446e+07	6.30496e+07	4.68424e+07	4.78794e+07	5.79246e+07	6.80563e+07	6.50422e+07	5.67565e+07	5.34525e+07	7.51087e+07	5.01443e+07	6.75918e+07	9.38895e+07	6.77077e+07	4.37326e+07	8.90495e+07	5.63941e+07	6.17353e+07	1.11086e+08	6.94795e+07	5.19635e+07	8.56101e+07	5.4269e+07	6.94704e+07
P11412	S000005185	YNL241C	ZWF1	NA	NA	6.90936e+06	NA	NA	NA	NA	NA	NA	NA	NA	NA	NA	NA	NA	NA	NA	NA	NA	NA	NA	NA	NA	NA	NA	NA	NA	NA	NA	NA	NA	NA	NA	NA	NA	NA	6.8509e+06	NA	NA	NA	NA	1.6097e+07	NA	NA	NA	5.13934e+06
P11433	S000000039	YAL041W	CDC24	NA	NA	1.16208e+07	5.16701e+06	4.42233e+06	7.82261e+06	NA	NA	NA	NA	NA	NA	NA	NA	NA	NA	NA	NA	NA	NA	NA	NA	NA	NA	NA	NA	NA	5.20129e+06	7.08559e+06	3.89839e+06	NA	NA	NA	NA	4.58119e+06	3.68152e+06	NA	NA	NA	NA	NA	NA	NA	NA	NA	NA
P11484	S000002388	YDL229W	SSB1	8.94233e+08	1.26402e+09	1.43777e+09	9.97756e+08	1.0688e+09	1.15917e+09	1.2342e+09	1.34209e+09	1.30117e+09	1.22206e+09	1.246e+09	1.14422e+09	1.27082e+09	1.46075e+09	1.36138e+09	1.17357e+09	1.25585e+09	1.20122e+09	1.39117e+09	1.53346e+09	1.48042e+09	1.06515e+09	1.2942e+09	1.55803e+09	1.38759e+09	1.53053e+09	1.75592e+09	1.38073e+09	1.11029e+09	1.26818e+09	1.31649e+09	1.48334e+09	1.28654e+09	1.08814e+09	1.55341e+09	1.39101e+09	1.87737e+09	1.45121e+09	1.55026e+09	1.90605e+09	1.66479e+09	1.43895e+09	1.46815e+09	1.67463e+09	1.70175e+09	1.647e+09
P11491	S000002889	YDR481C	PHO8	2.69268e+07	3.41002e+07	3.40006e+07	3.25091e+07	2.79818e+07	4.05304e+07	2.89875e+07	2.9355e+07	2.59035e+07	2.81455e+07	2.70079e+07	2.9588e+07	2.63097e+07	2.45699e+07	2.83588e+07	2.85679e+07	2.11802e+07	2.82673e+07	2.70193e+07	2.33439e+07	2.6796e+07	2.62558e+07	2.62375e+07	3.5376e+07	4.64639e+07	4.23407e+07	3.56653e+07	4.169e+07	4.53064e+07	3.68827e+07	2.97313e+07	2.65572e+07	2.44412e+07	3.87798e+07	3.20865e+07	2.61615e+07	3.56036e+07	2.94238e+07	3.47555e+07	4.51635e+07	3.15302e+07	4.0947e+07	5.57774e+07	3.0912e+07	4.05441e+07	4.52489e+07
P11632	S000006256	YPR052C	NHP6A	4.36111e+07	4.95525e+07	3.89118e+07	5.62388e+07	3.97575e+07	4.99864e+07	5.3793e+07	NA	7.33743e+07	4.96505e+07	7.79505e+07	5.34675e+07	1.26278e+08	5.22716e+07	5.91971e+07	4.91661e+07	4.05675e+07	6.70858e+07	6.24599e+07	5.08646e+07	5.70739e+07	4.90779e+07	6.74498e+07	7.11082e+07	5.40081e+07	6.68754e+07	4.02973e+07	7.45586e+07	7.08789e+07	6.74687e+07	5.59525e+07	5.18452e+07	4.76879e+07	6.60212e+07	8.31916e+07	7.45642e+07	NA	1.07528e+08	6.92555e+07	4.41807e+07	9.88273e+07	7.43543e+07	1.36918e+07	6.60222e+07	4.2222e+07	4.63221e+07
P11633	S000002157	YBR089C-A	NHP6B	NA	NA	3.20453e+08	2.5646e+08	1.74722e+08	2.79059e+08	1.17139e+08	NA	3.03758e+08	1.50877e+08	3.65449e+08	NA	3.07751e+08	3.19069e+08	2.90042e+08	NA	2.61257e+08	NA	2.38324e+08	3.20428e+08	4.48362e+08	NA	NA	4.73063e+08	NA	NA	2.11178e+08	1.5062e+08	1.40943e+08	2.03411e+08	2.39324e+08	NA	1.86389e+08	1.23103e+08	2.96142e+08	2.694e+08	NA	2.9651e+08	2.91116e+08	1.68006e+08	5.46937e+08	3.51289e+08	NA	NA	NA	1.76528e+08
P11655	S000005309	YNR026C	SEC12	5.56457e+07	4.88015e+07	3.7793e+07	3.50023e+07	4.47923e+07	4.23739e+07	1.95705e+07	2.02261e+07	1.46369e+07	2.34385e+07	1.83092e+07	1.80729e+07	1.37336e+07	3.16823e+07	2.93747e+07	2.6008e+07	3.2725e+07	2.63284e+07	1.62502e+07	1.93284e+07	2.01127e+07	1.27315e+07	1.70073e+07	2.07829e+07	4.43991e+07	3.78369e+07	3.62291e+07	3.14312e+07	3.89885e+07	3.21888e+07	3.06992e+07	1.82831e+07	1.55895e+07	2.74919e+07	2.11941e+07	2.05193e+07	6.19786e+07	3.76453e+07	2.06546e+07	4.18278e+07	5.59662e+07	2.63983e+07	4.07546e+07	1.87207e+07	2.57794e+07	2.74854e+07
P11709	S000000534	YCL029C	BIK1	1.71118e+07	3.33024e+07	1.08496e+07	1.59708e+07	1.81399e+07	1.74518e+07	2.541e+07	1.90855e+07	1.45627e+07	1.42944e+07	1.84628e+07	1.62626e+07	NA	1.39121e+07	1.47189e+07	1.28113e+07	1.59223e+07	1.7099e+07	3.04914e+07	2.67784e+07	NA	4.45392e+07	2.43714e+07	1.43584e+07	1.77711e+07	3.07966e+07	3.33656e+07	2.47376e+07	2.63601e+07	2.13219e+07	1.75177e+07	1.23309e+07	1.60108e+07	2.49984e+07	2.80315e+07	2.65245e+07	3.5047e+07	2.49784e+07	2.89928e+07	2.75624e+07	1.55598e+07	4.18653e+07	2.38276e+07	3.35883e+07	2.41066e+07	2.25503e+07
P11745	S000004848	YMR235C	RNA1	9.57106e+06	3.87445e+07	4.10335e+07	7.94211e+07	5.82993e+07	7.09067e+07	5.66382e+07	5.44484e+07	3.39533e+07	5.63241e+07	4.05662e+07	3.89767e+07	3.72968e+07	5.43427e+07	4.73447e+07	6.85455e+07	5.6304e+07	3.90018e+07	4.79149e+07	4.14943e+07	5.73144e+07	3.33568e+07	4.9568e+07	5.54542e+07	7.724e+07	7.35316e+07	7.45911e+07	6.17737e+07	7.69838e+07	5.46613e+07	6.45838e+07	5.34601e+07	3.19907e+07	5.84597e+07	3.91265e+07	4.67226e+07	7.85058e+07	4.39969e+07	5.16355e+07	6.82365e+07	3.17699e+07	3.83721e+07	6.64929e+07	5.66386e+07	6.32566e+07	6.35042e+07
P11747	S000004564	YML098W	TAF13	NA	NA	NA	8.20983e+06	9.65219e+06	7.22837e+06	NA	NA	NA	NA	1.88512e+07	1.35692e+07	NA	NA	NA	9.94715e+06	NA	1.24654e+07	9.86135e+06	1.00423e+07	1.25725e+07	NA	NA	NA	1.08993e+07	NA	1.27505e+07	NA	NA	NA	NA	3.93123e+06	1.0874e+07	9.51761e+06	8.30731e+06	8.23577e+06	NA	NA	NA	6.94643e+06	NA	NA	9.41511e+06	NA	9.67839e+06	NA
P11792	S000001248	YHR205W	SCH9	NA	NA	NA	NA	NA	NA	NA	NA	NA	NA	NA	NA	NA	NA	NA	NA	NA	NA	NA	NA	NA	6.8988e+06	5.50338e+06	5.93672e+06	NA	NA	NA	NA	NA	NA	NA	NA	6.2662e+06	NA	NA	NA	NA	NA	NA	NA	NA	NA	NA	NA	NA	NA
P11938	S000005160	YNL216W	RAP1	5.50421e+07	4.64222e+07	6.50504e+07	6.31398e+07	6.34731e+07	3.51325e+07	5.7206e+07	6.00064e+07	5.68776e+07	4.18298e+07	4.65142e+07	5.17376e+07	5.61883e+07	4.18853e+07	5.49953e+07	4.96758e+07	5.57778e+07	5.95415e+07	6.67267e+07	4.55235e+07	5.34446e+07	5.906e+07	5.52182e+07	5.51461e+07	6.01812e+07	4.10751e+07	5.3181e+07	6.89789e+07	6.00128e+07	6.39727e+07	3.79059e+07	4.26823e+07	4.62778e+07	4.90452e+07	5.36443e+07	6.61335e+07	4.30034e+07	6.35954e+07	5.07427e+07	4.46042e+07	6.1059e+07	6.05689e+07	4.43292e+07	5.20856e+07	4.71245e+07	4.42953e+07
P11978	S000002635	YDR227W	SIR4	NA	NA	NA	6.71999e+06	7.57966e+06	9.78292e+06	9.90553e+06	5.9743e+06	NA	1.03515e+07	NA	NA	NA	1.0104e+07	NA	NA	NA	NA	NA	NA	9.45876e+06	1.05954e+07	8.59204e+06	6.53589e+06	NA	NA	7.18569e+06	NA	7.62393e+06	7.72232e+06	NA	NA	NA	NA	NA	NA	5.59839e+06	7.36117e+06	NA	9.77806e+06	1.29741e+07	7.74884e+06	1.18238e+07	9.27524e+06	9.63558e+06	6.71402e+06
P11986	S000003689	YJL153C	INO1	5.39083e+06	6.05e+06	1.2295e+07	2.06845e+07	2.07696e+07	2.57337e+07	1.87208e+07	1.92088e+07	1.51529e+07	5.97729e+06	6.74227e+06	NA	9.15938e+06	6.52949e+06	4.67807e+06	1.99081e+07	1.39515e+07	1.8717e+07	6.70142e+06	NA	5.65864e+06	2.07486e+07	3.34173e+07	3.29302e+07	1.32473e+07	1.07065e+07	9.70369e+06	2.30585e+07	2.3626e+07	2.76588e+07	9.42652e+06	1.35283e+07	1.26478e+07	2.36362e+07	2.26207e+07	2.19895e+07	1.28567e+07	9.91109e+06	1.24193e+07	3.2383e+07	2.82117e+07	2.58325e+07	1.06376e+07	9.8689e+06	1.06017e+07	2.8161e+07
P12383	S000002981	YGL013C	PDR1	1.6698e+07	1.16134e+07	7.92332e+06	1.06977e+07	1.33076e+07	1.12926e+07	8.53775e+06	1.15265e+07	1.0644e+07	9.16908e+06	9.13255e+06	1.06365e+07	NA	9.82453e+06	1.12179e+07	6.45384e+06	8.23393e+06	9.1297e+06	8.65459e+06	1.08622e+07	1.14599e+07	6.61423e+06	8.90306e+06	5.71914e+06	1.06103e+07	7.08297e+06	1.19773e+07	1.05888e+07	1.17812e+07	7.36729e+06	1.09015e+07	7.49673e+06	1.12847e+07	1.07767e+07	1.40618e+07	9.94214e+06	7.65621e+06	7.98139e+06	1.1183e+07	1.34641e+07	1.35128e+07	9.3122e+06	1.31502e+07	1.28885e+07	7.8739e+06	1.19834e+07
P12385	S000000347	YBR143C	SUP45	1.61306e+08	1.32429e+08	1.35634e+08	1.03899e+08	1.10747e+08	1.41801e+08	1.0051e+08	9.48789e+07	1.16384e+08	1.04148e+08	8.91333e+07	1.03719e+08	9.38868e+07	1.011e+08	1.17188e+08	9.25658e+07	9.9748e+07	1.18023e+08	9.60413e+07	1.03334e+08	1.22215e+08	8.9889e+07	8.64133e+07	1.23543e+08	1.2607e+08	1.39355e+08	1.13345e+08	1.06161e+08	1.20146e+08	1.1292e+08	1.1889e+08	9.46779e+07	1.14532e+08	1.07685e+08	7.7023e+07	1.11613e+08	1.55775e+08	9.90313e+07	1.13919e+08	1.25297e+08	9.27406e+07	1.12588e+08	1.31697e+08	8.4007e+07	1.20604e+08	1.27132e+08
P12611	S000005569	YOR043W	WHI2	NA	9.02382e+06	NA	8.66059e+06	1.29994e+07	1.5023e+07	5.13338e+06	8.27525e+06	1.23758e+07	NA	1.30426e+07	NA	NA	NA	NA	7.86068e+06	7.9955e+06	9.71695e+06	9.4619e+06	8.57552e+06	1.04178e+07	1.12844e+07	4.22022e+06	1.10373e+07	1.12778e+07	7.83552e+06	7.03837e+06	9.89737e+06	8.68542e+06	1.03635e+07	NA	NA	NA	8.86966e+06	9.82323e+06	NA	NA	NA	7.33525e+06	NA	NA	NA	NA	NA	NA	NA
P12612	S000002620	YDR212W	TCP1	3.52411e+08	4.2131e+08	5.98084e+08	4.42829e+08	4.50129e+08	4.12293e+08	4.73651e+08	4.88174e+08	5.161e+08	4.0216e+08	3.7686e+08	6.07461e+08	3.33747e+08	3.97284e+08	5.64502e+08	4.49223e+08	4.64927e+08	5.84305e+08	4.18051e+08	4.84091e+08	5.3189e+08	5.15898e+08	4.3465e+08	5.02084e+08	3.49895e+08	3.17354e+08	4.43753e+08	3.42441e+08	3.54191e+08	3.96582e+08	4.00706e+08	4.11987e+08	4.90147e+08	3.69659e+08	3.79319e+08	4.22904e+08	4.15486e+08	4.38864e+08	3.97803e+08	4.36984e+08	4.21137e+08	5.23658e+08	4.28879e+08	5.10298e+08	3.91114e+08	4.02086e+08
P12683	S000004540	YML075C	HMG1	4.98505e+07	5.51461e+07	4.47259e+07	7.03088e+07	6.5716e+07	7.81238e+07	4.5917e+07	4.35475e+07	2.81514e+07	4.0485e+07	3.29142e+07	3.51578e+07	1.79655e+07	4.67663e+07	5.18116e+07	5.13863e+07	6.12097e+07	4.97231e+07	2.94022e+07	3.28629e+07	3.71714e+07	3.27052e+07	3.85524e+07	4.64692e+07	7.23533e+07	4.6344e+07	5.91746e+07	6.11359e+07	6.77398e+07	6.21417e+07	4.90821e+07	3.28023e+07	2.44572e+07	5.93836e+07	4.26243e+07	4.43068e+07	5.57743e+07	4.14347e+07	5.07067e+07	6.58105e+07	3.84652e+07	5.1145e+07	5.28938e+07	2.95816e+07	3.46646e+07	5.84927e+07
P12684	S000004442	YLR450W	HMG2	1.33426e+07	1.16233e+07	1.05589e+07	1.35284e+07	1.29752e+07	1.54375e+07	9.86846e+06	NA	9.42763e+06	9.51884e+06	NA	7.37624e+06	NA	7.82574e+06	1.00159e+07	9.44197e+06	1.29748e+07	8.00423e+06	NA	6.64989e+06	NA	8.33704e+06	1.21968e+07	1.38049e+07	1.8894e+07	1.32388e+07	1.23357e+07	1.46007e+07	1.74175e+07	1.17171e+07	1.5047e+07	6.11899e+06	7.27979e+06	1.28944e+07	8.29475e+06	1.10028e+07	1.0651e+07	1.00499e+07	1.32134e+07	1.69393e+07	1.43737e+07	1.31504e+07	1.72507e+07	9.24768e+06	1.31381e+07	1.52273e+07
P12686	S000003316	YGR084C	MRP13	5.8377e+07	8.51874e+07	8.99259e+07	8.10528e+07	7.02986e+07	7.11573e+07	1.2729e+08	1.0747e+08	9.33154e+07	1.12442e+08	8.81227e+07	6.81052e+07	1.24048e+08	1.05648e+08	8.92977e+07	1.16985e+08	9.36983e+07	9.82982e+07	1.21727e+08	1.03056e+08	8.09621e+07	1.14377e+08	1.39431e+08	1.32435e+08	5.625e+07	1.09139e+08	1.20395e+08	9.87824e+07	9.39081e+07	1.0472e+08	7.25795e+07	1.18809e+08	1.06756e+08	9.9039e+07	1.21012e+08	1.2125e+08	5.93102e+07	8.07174e+07	1.20058e+08	7.35595e+07	1.22811e+08	1.6652e+08	6.424e+07	1.09315e+08	8.66867e+07	8.21693e+07
P12687	S000004950	YNL005C	MRP7	1.3323e+08	1.37149e+08	1.2039e+08	2.05523e+08	1.8579e+08	1.09553e+08	2.22768e+08	2.11723e+08	1.54911e+08	2.05519e+08	2.46972e+08	1.93035e+08	2.88067e+08	2.39399e+08	1.70594e+08	2.46277e+08	2.22969e+08	1.56168e+08	2.85175e+08	2.24495e+08	2.36976e+08	2.14414e+08	2.51949e+08	1.967e+08	1.3584e+08	2.52171e+08	1.58095e+08	1.90466e+08	1.52564e+08	1.70852e+08	1.92013e+08	2.09877e+08	1.92362e+08	2.07578e+08	2.1033e+08	1.94859e+08	1.13956e+08	1.9251e+08	1.71429e+08	1.69298e+08	2.0111e+08	1.53087e+08	1.6262e+08	1.5822e+08	1.35679e+08	2.34285e+08
P12688	S000001609	YKL126W	YPK1	3.97587e+07	4.15893e+07	3.09445e+07	3.47121e+07	2.83464e+07	5.30655e+07	3.59362e+07	3.15375e+07	3.9096e+07	3.28866e+07	3.30119e+07	3.52604e+07	3.39191e+07	2.86433e+07	3.10828e+07	3.54502e+07	3.41676e+07	2.93484e+07	2.45838e+07	2.67281e+07	3.53448e+07	2.54742e+07	3.20585e+07	3.74762e+07	3.83855e+07	2.7066e+07	3.8119e+07	3.33058e+07	3.67899e+07	3.88945e+07	2.91671e+07	4.12302e+07	3.43756e+07	3.16258e+07	2.18071e+07	2.76285e+07	3.57572e+07	2.67918e+07	3.59569e+07	3.3963e+07	2.79875e+07	2.18835e+07	3.8012e+07	1.56847e+07	3.65489e+07	3.4476e+07
P12695	S000005015	YNL071W	LAT1	5.92076e+09	7.91534e+09	4.42908e+09	5.8928e+09	7.8101e+09	3.39931e+09	7.09491e+09	5.73729e+09	5.64246e+09	1.13192e+10	1.02602e+10	7.95468e+09	9.28688e+09	7.93513e+09	7.06823e+09	1.10402e+10	6.32311e+09	4.95009e+09	9.71117e+09	7.3162e+09	5.76297e+09	1.37467e+10	7.7647e+09	6.63001e+09	7.37107e+09	1.22878e+10	7.06316e+09	9.15677e+09	4.36537e+09	6.53815e+09	7.57835e+09	6.053e+09	6.89859e+09	9.35141e+09	7.43774e+09	7.14995e+09	7.96733e+09	4.77996e+09	8.93853e+09	6.00166e+09	5.24099e+09	3.97162e+09	8.15732e+09	7.57963e+09	4.66805e+09	8.86892e+09
P12709	S000000400	YBR196C	PGI1	3.57556e+07	3.06091e+07	2.69561e+07	3.07333e+07	3.62687e+07	2.96158e+07	2.84391e+07	2.81127e+07	2.69142e+07	2.5178e+07	2.50768e+07	2.31877e+07	3.38568e+07	2.83363e+07	2.38386e+07	3.32524e+07	3.04332e+07	3.20166e+07	2.50571e+07	2.66389e+07	2.13727e+07	3.6107e+07	4.08332e+07	3.43445e+07	2.20876e+07	3.76162e+07	2.10141e+07	2.84932e+07	3.22265e+07	3.16371e+07	2.77582e+07	2.02672e+07	2.20233e+07	3.44662e+07	2.91298e+07	3.27814e+07	3.07412e+07	2.24029e+07	2.9682e+07	3.88549e+07	3.05635e+07	4.30061e+07	3.04918e+07	3.14128e+07	3.30657e+07	3.27262e+07
P12753	S000005194	YNL250W	RAD50	8.28122e+06	1.64757e+07	1.55449e+07	1.53329e+07	1.24716e+07	1.77007e+07	1.5036e+07	1.3343e+07	6.91874e+06	1.03281e+07	9.34168e+06	7.10913e+06	7.65461e+06	9.46965e+06	1.1834e+07	1.0779e+07	9.34415e+06	1.0731e+07	1.14704e+07	1.03183e+07	1.0288e+07	9.27917e+06	8.28765e+06	1.08753e+07	1.4669e+07	8.62576e+06	1.56781e+07	1.05678e+07	1.45535e+07	1.50594e+07	1.32783e+07	8.51301e+06	9.48329e+06	1.03137e+07	1.03493e+07	8.55691e+06	1.26263e+07	1.4925e+07	1.11957e+07	1.56555e+07	1.36749e+07	9.07305e+06	1.48188e+07	1.04529e+07	1.4377e+07	1.05425e+07
P12754	S000003315	YGR083C	GCD2	7.60465e+07	8.17966e+07	7.08034e+07	5.37566e+07	6.33673e+07	4.54444e+07	6.17517e+07	5.30631e+07	7.12819e+07	3.87708e+07	4.12234e+07	5.46572e+07	4.97333e+07	4.46918e+07	4.66655e+07	4.92182e+07	4.50315e+07	5.13173e+07	5.445e+07	4.47904e+07	4.57083e+07	7.5385e+07	5.55062e+07	5.31066e+07	4.61584e+07	3.4947e+07	4.84029e+07	4.29741e+07	5.76945e+07	4.00049e+07	5.05223e+07	4.3469e+07	5.79284e+07	5.1935e+07	6.00612e+07	5.23048e+07	5.44875e+07	5.3458e+07	3.97336e+07	5.00648e+07	4.84294e+07	4.41778e+07	5.0729e+07	6.26507e+07	4.06659e+07	3.12111e+07
P12868	S000004844	YMR231W	PEP5	2.59192e+07	1.90905e+07	1.48549e+07	1.32612e+07	1.63794e+07	1.26956e+07	1.06875e+07	1.15324e+07	1.11031e+07	1.17032e+07	1.71209e+07	1.18546e+07	9.39481e+06	1.60611e+07	1.49264e+07	1.32466e+07	1.59894e+07	1.61317e+07	1.48408e+07	NA	1.45875e+07	1.83882e+07	1.39465e+07	1.31935e+07	1.80757e+07	NA	1.83767e+07	1.60697e+07	1.42725e+07	9.50993e+06	1.838e+07	1.34756e+07	1.09978e+07	1.50923e+07	1.31145e+07	1.25309e+07	1.45122e+07	1.56199e+07	NA	1.21813e+07	1.28916e+07	1.48079e+07	1.64799e+07	1.57659e+07	1.30248e+07	1.44454e+07
P12887	S000004483	YML021C	UNG1	7.43208e+06	5.81468e+06	7.90678e+06	1.4243e+07	9.11538e+06	8.19044e+06	1.07233e+07	8.68177e+06	6.69863e+06	1.1749e+07	1.10753e+07	5.58458e+06	1.49399e+07	1.73452e+07	7.58697e+06	1.36416e+07	1.84146e+07	1.00229e+07	1.14894e+07	1.67871e+07	8.32329e+06	9.38387e+06	1.46433e+07	6.46847e+06	7.49932e+06	NA	4.28863e+06	9.93688e+06	9.79147e+06	5.38333e+06	1.24795e+07	1.13916e+07	NA	1.40329e+07	1.17547e+07	4.1514e+06	6.68428e+06	1.22646e+07	8.28157e+06	8.05327e+06	1.56171e+07	5.309e+06	6.81114e+06	1.24814e+07	4.71841e+06	5.94041e+06
P12904	S000003083	YGL115W	SNF4	3.03624e+07	NA	1.44188e+07	2.18262e+07	2.2512e+07	2.62687e+07	2.69961e+07	2.74437e+07	1.66938e+07	2.98899e+07	2.16941e+07	2.05003e+07	NA	1.78252e+07	1.49471e+07	2.15496e+07	1.78893e+07	1.43762e+07	1.71675e+07	1.61615e+07	1.43189e+07	2.22799e+07	2.01566e+07	2.39098e+07	1.69781e+07	2.05089e+07	1.74989e+07	2.29282e+07	1.83241e+07	1.78078e+07	1.1889e+07	1.57985e+07	1.72523e+07	1.82068e+07	1.68331e+07	1.38191e+07	1.68001e+07	1.07006e+07	1.78597e+07	1.74662e+07	1.11571e+07	1.56037e+07	1.63584e+07	1.55406e+07	1.63335e+07	1.87359e+07
P12945	S000002198	YDL040C	NAT1	1.09722e+08	1.26565e+08	1.46463e+08	1.65652e+08	1.27325e+08	1.72341e+08	1.9163e+08	1.57742e+08	1.43484e+08	2.43107e+08	1.97455e+08	1.86701e+08	3.52649e+08	2.54416e+08	1.90609e+08	2.28025e+08	2.04156e+08	2.01508e+08	2.5001e+08	2.50114e+08	2.39175e+08	1.68074e+08	2.21892e+08	1.872e+08	1.48509e+08	2.43733e+08	1.86453e+08	1.44221e+08	1.60908e+08	1.46976e+08	1.89745e+08	2.38661e+08	1.60631e+08	1.57708e+08	1.7897e+08	1.60229e+08	1.42131e+08	2.44895e+08	2.03174e+08	1.60781e+08	1.8757e+08	1.64653e+08	1.49523e+08	2.22285e+08	1.67154e+08	1.7222e+08
P12954	S000003628	YJL092W	SRS2	NA	NA	NA	NA	NA	NA	NA	NA	NA	NA	NA	NA	NA	NA	NA	NA	NA	NA	NA	NA	NA	NA	NA	NA	NA	NA	NA	NA	NA	NA	NA	NA	NA	NA	NA	NA	NA	NA	NA	NA	1.78679e+06	NA	837742	NA	1.1702e+06	747588
P12962	S000005802	YOR276W	CAF20	NA	5.84182e+07	7.46285e+07	1.03852e+08	7.22877e+07	8.28375e+07	8.7755e+07	9.64063e+07	4.49375e+07	1.0026e+08	9.42232e+07	5.43108e+07	1.70246e+08	1.28778e+08	7.65281e+07	1.51546e+08	1.39291e+08	6.57226e+07	1.18677e+08	1.34167e+08	8.77711e+07	5.08167e+07	7.7828e+07	7.72343e+07	7.81596e+07	9.80592e+07	8.67916e+07	9.82129e+07	8.83736e+07	6.93257e+07	9.72883e+07	7.84518e+07	4.68506e+07	9.24424e+07	9.47315e+07	7.55451e+07	1.19911e+08	1.10251e+08	1.06878e+08	1.34698e+08	1.52424e+08	1.35846e+08	1.15372e+08	1.94004e+08	1.50476e+08	1.08937e+08
P13045	S000002416	YDR009W	GAL3	NA	NA	NA	7.44383e+06	4.25897e+06	6.68858e+06	NA	NA	NA	NA	NA	NA	NA	NA	NA	NA	NA	NA	NA	NA	NA	NA	NA	NA	NA	NA	NA	NA	NA	NA	NA	NA	NA	NA	NA	NA	NA	NA	NA	NA	NA	NA	NA	NA	NA	NA
P13099	S000004224	YLR234W	TOP3	NA	NA	3.15513e+06	NA	NA	3.07102e+06	NA	NA	NA	NA	NA	NA	NA	2.44909e+06	2.91389e+06	NA	3.28486e+06	4.35429e+06	NA	NA	NA	NA	NA	NA	NA	NA	NA	NA	NA	NA	NA	4.40312e+06	5.62645e+06	NA	NA	NA	NA	NA	NA	NA	NA	NA	NA	NA	NA	NA
P13134	S000005182	YNL238W	KEX2	1.1479e+07	4.53355e+06	NA	NA	4.76708e+06	NA	NA	NA	NA	NA	NA	NA	6.65707e+06	NA	NA	NA	NA	NA	NA	NA	NA	NA	NA	NA	NA	NA	NA	NA	NA	NA	NA	NA	NA	NA	NA	NA	NA	NA	NA	4.23339e+06	4.11984e+06	4.91726e+06	6.85928e+06	4.08428e+06	5.28564e+06	9.49811e+06
P13181	S000004071	YLR081W	GAL2	2.40859e+08	1.41803e+08	6.97541e+07	1.45924e+08	2.37226e+08	9.99624e+07	1.04802e+08	1.33025e+08	8.1097e+07	1.06409e+08	1.26169e+08	5.06727e+07	8.06945e+07	1.0066e+08	6.72585e+07	1.169e+08	1.46324e+08	6.08853e+07	5.92987e+07	8.88947e+07	6.48828e+07	1.27698e+08	1.4249e+08	7.62175e+07	1.72252e+08	1.77774e+08	9.64386e+07	2.21958e+08	1.79506e+08	8.03474e+07	1.13112e+08	9.2521e+07	5.21826e+07	1.06915e+08	8.10517e+07	6.31513e+07	2.00993e+08	8.00137e+07	5.43499e+07	1.35524e+08	1.67964e+08	7.4426e+07	1.36251e+08	9.38353e+07	6.02904e+07	1.52738e+08
P13185	S000002529	YDR122W	KIN1	1.59741e+09	1.39241e+09	5.20085e+08	1.17673e+09	1.04744e+09	1.32228e+09	9.65614e+08	1.30766e+09	1.05404e+09	1.69374e+09	1.39807e+09	5.77495e+08	NA	9.88421e+08	5.90526e+08	6.53103e+08	7.0273e+08	1.40287e+09	6.62499e+08	7.34537e+08	8.92196e+08	8.65161e+08	1.47282e+09	1.49257e+09	1.21565e+09	6.15431e+08	2.24281e+09	8.86623e+08	1.00011e+09	1.07765e+09	1.81571e+09	9.66721e+08	8.29722e+08	8.8016e+08	9.62291e+08	9.37107e+08	NA	1.19322e+09	6.57682e+08	7.14943e+08	6.07872e+08	5.70732e+08	8.82438e+08	8.80398e+08	1.61438e+09	8.70623e+08
P13186	S000004086	YLR096W	KIN2	9.79538e+06	8.96802e+06	7.99074e+06	9.21517e+06	1.15027e+07	1.17322e+07	6.14167e+06	7.88709e+06	NA	6.37471e+06	NA	5.41218e+06	NA	5.4164e+06	6.08596e+06	6.99268e+06	8.20766e+06	5.79887e+06	NA	5.94309e+06	5.59537e+06	NA	NA	NA	9.23654e+06	6.02172e+06	8.02105e+06	7.59992e+06	8.0543e+06	7.24299e+06	8.00189e+06	NA	NA	7.25141e+06	8.41522e+06	7.42172e+06	6.72431e+06	NA	NA	8.51046e+06	6.7069e+06	7.15377e+06	6.62174e+06	5.11709e+06	8.273e+06	5.52177e+06
P13188	S000005694	YOR168W	GLN4	6.87819e+06	NA	NA	4.23989e+06	4.22009e+06	4.97054e+06	NA	NA	NA	NA	NA	NA	NA	NA	NA	4.77519e+06	NA	4.43523e+06	NA	4.15915e+06	5.84173e+06	3.76505e+06	4.92672e+06	4.07258e+06	NA	NA	3.84163e+06	NA	4.06641e+06	4.00742e+06	NA	NA	NA	NA	4.94515e+06	NA	NA	NA	NA	4.19788e+06	3.42848e+06	5.25433e+06	4.16626e+06	4.4427e+06	5.28228e+06	3.54097e+06
P13259	S000003434	YGR202C	PCT1	4.89896e+07	3.06157e+07	1.36771e+07	2.17217e+07	2.51739e+07	2.00107e+07	2.12627e+07	2.01422e+07	1.86846e+07	1.92178e+07	1.56013e+07	2.25544e+07	1.24872e+07	1.52764e+07	1.49644e+07	1.37743e+07	1.02355e+07	1.60524e+07	1.30504e+07	1.30404e+07	1.33492e+07	1.82984e+07	NA	1.74362e+07	1.68769e+07	1.40295e+07	1.17542e+07	1.68294e+07	1.60008e+07	1.57005e+07	1.42081e+07	1.30861e+07	1.93514e+07	2.16231e+07	2.1264e+07	2.16694e+07	1.80182e+07	1.62883e+07	1.02083e+07	1.7039e+07	1.28887e+07	1.46537e+07	1.11227e+07	9.84473e+06	1.11842e+07	1.48297e+07
P13298	S000004574	YML106W	URA5	NA	9.44672e+06	NA	1.93561e+07	1.40629e+07	1.56837e+07	7.50138e+06	NA	NA	1.48772e+07	NA	NA	2.37048e+07	1.32752e+07	8.9603e+06	1.9098e+07	1.26042e+07	9.39511e+06	1.73393e+07	NA	9.81216e+06	1.22258e+07	7.12559e+06	1.03306e+07	1.03272e+07	1.78908e+07	7.80174e+06	1.19359e+07	1.55552e+07	NA	1.4344e+07	NA	6.45914e+06	1.36561e+07	1.13281e+07	7.93208e+06	1.28576e+07	8.32655e+06	NA	8.00874e+06	NA	NA	1.06598e+07	5.62644e+06	NA	1.23156e+07
P13382	S000005046	YNL102W	POL1	3.19834e+07	2.43779e+07	3.57988e+07	2.86181e+07	2.96064e+07	3.22918e+07	2.45532e+07	2.7424e+07	2.845e+07	1.62201e+07	1.4029e+07	2.31947e+07	1.09628e+07	2.03797e+07	2.60465e+07	2.54601e+07	2.88417e+07	3.17238e+07	2.07787e+07	2.43241e+07	2.56877e+07	2.68148e+07	2.50292e+07	3.03019e+07	2.32514e+07	1.14052e+07	2.23797e+07	2.24679e+07	2.51641e+07	2.83501e+07	2.03902e+07	2.20111e+07	1.95882e+07	2.72835e+07	3.39103e+07	2.81554e+07	3.23117e+07	2.80419e+07	2.1136e+07	3.19662e+07	3.53049e+07	2.66517e+07	2.44129e+07	3.57e+07	2.20192e+07	2.54464e+07
P13393	S000000950	YER148W	SPT15	1.97414e+07	1.03872e+07	1.31957e+07	1.27897e+07	1.6324e+07	2.09966e+07	NA	NA	NA	NA	1.94887e+07	1.33593e+07	NA	NA	1.68247e+07	NA	NA	NA	NA	NA	NA	NA	NA	NA	NA	NA	NA	1.49296e+07	1.26886e+07	NA	NA	NA	NA	1.12694e+07	1.08833e+07	1.26861e+07	NA	1.1018e+07	NA	NA	NA	NA	NA	NA	NA	NA
P13433	S000001858	YFL036W	RPO41	3.52009e+07	2.45871e+07	2.25684e+07	1.48244e+07	2.14414e+07	2.17371e+07	1.55303e+07	1.56262e+07	2.84368e+07	1.46628e+07	1.37799e+07	2.46586e+07	1.30412e+07	1.53979e+07	1.91424e+07	1.33804e+07	1.34369e+07	1.86641e+07	1.81574e+07	2.13161e+07	1.75516e+07	1.93071e+07	1.40714e+07	1.58807e+07	2.17101e+07	1.2252e+07	1.70556e+07	1.68115e+07	1.8527e+07	1.91724e+07	1.44848e+07	2.41411e+07	2.48487e+07	1.76289e+07	1.76082e+07	1.98661e+07	9.15912e+06	2.21943e+07	1.43458e+07	1.71852e+07	1.71642e+07	1.50529e+07	1.68157e+07	1.6054e+07	1.30895e+07	2.01392e+07
P13517	S000001296	YIL034C	CAP2	NA	8.59307e+06	1.16513e+07	1.91019e+07	1.15048e+07	2.41902e+07	1.28148e+07	1.24895e+07	6.00813e+06	1.59239e+07	1.46248e+07	5.1278e+06	8.6826e+06	1.21034e+07	1.11625e+07	1.48265e+07	1.45916e+07	8.56035e+06	9.62364e+06	8.77155e+06	1.27891e+07	5.48168e+06	1.38734e+07	1.58954e+07	1.41338e+07	1.39498e+07	1.40538e+07	1.2497e+07	1.69243e+07	1.06348e+07	1.38777e+07	8.17747e+06	4.47025e+06	1.41468e+07	1.32867e+07	1.13722e+07	1.1795e+07	7.91959e+06	1.3117e+07	1.58359e+07	1.03768e+07	7.88192e+06	1.64892e+07	9.83216e+06	1.48244e+07	1.10142e+07
P13574	S000001126	YHR084W	STE12	NA	NA	NA	NA	NA	NA	NA	NA	NA	NA	NA	NA	NA	NA	NA	NA	NA	NA	NA	NA	NA	NA	NA	NA	NA	NA	NA	NA	NA	NA	NA	NA	NA	NA	NA	NA	NA	NA	NA	1.12764e+07	NA	1.20596e+07	8.60772e+06	NA	9.97635e+06	5.84982e+06
P13586	S000003135	YGL167C	PMR1	2.363e+08	1.19633e+08	7.21413e+07	6.18085e+07	1.07554e+08	5.12012e+07	6.57152e+07	6.83952e+07	6.23078e+07	5.66817e+07	8.27573e+07	7.85297e+07	4.13531e+07	5.21319e+07	6.98098e+07	5.33506e+07	6.52438e+07	6.20642e+07	5.03223e+07	6.19115e+07	5.52354e+07	1.07861e+08	7.25518e+07	6.33116e+07	9.81045e+07	8.87185e+07	7.20446e+07	1.0531e+08	7.80533e+07	9.08325e+07	9.45243e+07	5.68424e+07	8.41391e+07	8.7166e+07	6.32824e+07	7.11247e+07	1.01784e+08	6.87534e+07	5.51133e+07	6.79944e+07	4.8477e+07	5.51441e+07	8.16595e+07	5.92763e+07	5.04089e+07	7.17674e+07
P13663	S000002565	YDR158W	HOM2	1.01505e+07	NA	NA	1.21334e+07	NA	1.48443e+07	8.00598e+06	1.01737e+07	7.58619e+06	NA	NA	1.4135e+07	NA	1.22615e+07	8.20849e+06	1.66442e+07	1.55235e+07	9.04506e+06	9.14391e+06	NA	NA	9.07098e+06	1.65527e+07	1.56657e+07	NA	1.19231e+07	NA	9.4512e+06	1.26461e+07	NA	1.14255e+07	NA	NA	1.16934e+07	1.40254e+07	1.20404e+07	6.6494e+06	NA	NA	8.42358e+06	1.3703e+07	1.15755e+07	7.68133e+06	7.65244e+06	8.3441e+06	8.75651e+06
P13711	S000003173	YGL205W	POX1	7.69191e+06	4.57093e+06	NA	1.02077e+07	8.51501e+06	1.27312e+07	7.27364e+06	9.72815e+06	4.82529e+06	5.62422e+06	4.83531e+06	NA	NA	4.42497e+06	4.46097e+06	9.58233e+06	5.78352e+06	9.08473e+06	NA	4.65746e+06	5.51087e+06	8.62749e+06	7.52294e+06	7.96751e+06	1.08653e+07	NA	6.47742e+06	1.62315e+07	8.46659e+06	1.10981e+07	7.08626e+06	4.85212e+06	4.60784e+06	1.29067e+07	1.28996e+07	1.41403e+07	5.40637e+06	NA	6.43888e+06	9.93757e+06	9.93417e+06	9.68553e+06	5.89922e+06	5.54329e+06	6.56445e+06	6.29792e+06
P13856	S000003384	YGR152C	RSR1	1.28309e+08	1.33792e+08	7.59969e+07	1.34914e+08	1.14987e+08	1.10168e+08	1.63831e+08	1.78916e+08	1.66328e+08	1.42866e+08	2.1546e+08	1.72762e+08	NA	NA	NA	NA	1.2182e+08	NA	NA	NA	NA	NA	NA	NA	1.18656e+08	1.46608e+08	NA	8.67404e+07	8.2857e+07	1.00356e+08	NA	NA	NA	1.22097e+08	NA	NA	NA	1.51407e+08	1.63191e+08	5.57125e+07	1.17657e+08	NA	NA	NA	NA	4.92249e+07
P13902	S000005468	YOL108C	INO4	NA	NA	NA	NA	NA	NA	NA	NA	NA	NA	NA	NA	NA	NA	NA	NA	NA	NA	NA	NA	NA	NA	NA	NA	NA	NA	NA	NA	NA	NA	NA	NA	NA	NA	NA	NA	NA	NA	NA	NA	NA	NA	NA	NA	NA	5.81792e+06
P14020	S000006387	YPR183W	DPM1	8.52803e+08	7.02474e+08	8.62535e+08	4.53127e+08	7.10328e+08	6.55348e+08	1.68641e+08	1.62705e+08	2.00904e+08	1.81058e+08	1.4785e+08	2.52558e+08	1.09173e+08	2.06099e+08	2.78068e+08	1.73864e+08	3.13476e+08	2.8121e+08	1.14472e+08	1.51677e+08	1.97054e+08	1.56407e+08	1.98082e+08	2.1835e+08	7.54525e+08	3.19468e+08	8.19473e+08	6.35211e+08	6.90369e+08	8.90589e+08	2.58908e+08	1.61633e+08	2.27432e+08	2.29813e+08	1.88778e+08	2.93494e+08	4.54296e+08	2.5966e+08	2.69963e+08	2.04496e+08	2.06409e+08	3.97379e+08	1.8872e+08	1.1268e+08	2.56879e+08	2.31306e+08
P14063	S000001621	YKL138C	MRPL31	6.10937e+07	3.62551e+07	3.66616e+07	5.11247e+07	6.59597e+07	3.8242e+07	8.97179e+07	9.69332e+07	5.65973e+07	1.00562e+08	4.82138e+07	4.56126e+07	1.67962e+08	6.639e+07	4.33362e+07	6.67532e+07	5.35161e+07	5.29098e+07	6.19995e+07	5.12798e+07	7.57674e+07	1.4733e+08	5.74989e+07	9.52319e+07	4.78447e+07	9.36136e+07	5.62144e+07	7.34458e+07	6.2763e+07	6.23076e+07	6.57531e+07	6.00486e+07	8.34991e+07	6.59463e+07	7.06699e+07	7.24696e+07	9.78985e+06	7.59688e+07	5.62086e+07	5.76248e+07	8.7642e+07	7.3416e+07	5.49501e+07	5.11429e+07	4.33887e+07	6.45309e+07
P14065	S000005646	YOR120W	GCY1	7.49352e+07	6.50974e+07	6.50146e+07	5.49954e+07	6.71079e+07	7.28239e+07	5.12623e+07	5.90286e+07	6.32352e+07	4.1363e+07	5.05717e+07	5.1327e+07	5.39492e+07	5.42316e+07	4.82313e+07	5.72101e+07	6.38673e+07	5.72489e+07	4.90157e+07	5.41138e+07	5.4788e+07	6.59946e+07	8.15951e+07	8.63116e+07	4.01808e+07	4.49333e+07	4.37029e+07	4.4567e+07	4.92842e+07	6.6702e+07	4.81387e+07	4.09777e+07	4.3622e+07	5.30929e+07	5.54986e+07	5.68858e+07	5.05279e+07	4.10209e+07	5.00514e+07	5.33634e+07	5.99544e+07	8.12299e+07	5.94819e+07	4.5068e+07	5.97205e+07	6.90197e+07
P14066	S000002227	YDL069C	CBS1	NA	NA	NA	NA	NA	NA	NA	NA	NA	NA	NA	NA	NA	NA	NA	NA	NA	NA	NA	NA	NA	2.89995e+06	NA	NA	NA	NA	NA	NA	NA	NA	NA	NA	NA	NA	NA	NA	NA	NA	NA	6.1175e+06	NA	NA	NA	NA	5.24191e+06	2.67987e+06
P14120	S000002998	YGL030W	RPL30	4.28559e+09	6.33088e+09	3.96914e+09	3.8971e+09	3.80867e+09	2.67803e+09	5.80077e+09	5.0251e+09	5.83149e+09	8.19445e+09	5.74446e+09	5.67358e+09	1.32061e+10	7.36845e+09	5.76368e+09	6.45118e+09	4.3728e+09	3.56944e+09	7.92524e+09	6.82647e+09	5.43048e+09	6.77643e+09	6.32009e+09	4.05864e+09	4.76861e+09	1.14032e+10	6.16165e+09	5.13635e+09	2.82013e+09	3.60396e+09	5.54754e+09	6.02461e+09	5.73001e+09	3.94121e+09	4.14621e+09	4.51581e+09	3.15699e+09	5.37002e+09	5.63199e+09	2.83524e+09	2.58764e+09	3.42647e+08	1.97512e+09	2.98272e+09	1.41521e+09	3.68517e+09
P14126	S000005589	YOR063W	RPL3	3.31847e+09	3.97462e+09	3.34865e+09	2.65806e+09	3.48114e+09	1.65933e+09	4.67309e+09	4.63023e+09	6.48857e+09	8.18617e+09	8.68664e+09	1.12764e+10	1.41406e+10	7.18872e+09	5.16758e+09	5.47606e+09	3.8334e+09	3.10316e+09	8.20571e+09	7.37933e+09	5.95982e+09	4.55535e+09	4.79611e+09	4.32726e+09	4.29064e+09	7.99498e+09	3.73528e+09	4.01727e+09	2.31235e+09	3.55331e+09	3.86148e+09	8.81724e+09	8.33136e+09	3.58541e+09	2.68744e+09	3.40525e+09	4.9917e+09	4.53868e+09	5.01935e+09	2.72253e+09	2.54726e+09	1.10346e+09	3.50736e+09	3.76879e+09	2.02725e+09	6.85921e+09
P14127	S000002855	YDR447C	RPS17B	2.71664e+09	3.38114e+09	2.99827e+09	4.66726e+09	3.11705e+09	2.19374e+09	4.68443e+09	4.77221e+09	2.88807e+09	5.14436e+09	3.93834e+09	2.77905e+09	5.2724e+09	4.69931e+09	3.50912e+09	3.59121e+09	3.85762e+09	2.02522e+09	4.20132e+09	4.09968e+09	3.12638e+09	2.52602e+09	4.08893e+09	2.84107e+09	4.93286e+09	5.87902e+09	5.25856e+09	4.89877e+09	1.92646e+09	3.83689e+09	3.64716e+09	3.01404e+09	2.5558e+09	3.77255e+09	4.05755e+09	3.73924e+09	4.53465e+09	3.54907e+09	3.59791e+09	3.38367e+09	2.98433e+09	1.41562e+09	2.74171e+09	2.91648e+09	3.35374e+09	2.68341e+09
P14164	S000001595	YKL112W	ABF1	5.4014e+07	4.00612e+07	3.52805e+07	2.7531e+07	3.78419e+07	2.50487e+07	2.37372e+07	2.52967e+07	2.70533e+07	2.06201e+07	3.22515e+07	2.4248e+07	2.51996e+07	2.16981e+07	2.60769e+07	2.20539e+07	2.10702e+07	3.36055e+07	2.8971e+07	2.26646e+07	2.38893e+07	4.6809e+07	3.11662e+07	2.58697e+07	2.27299e+07	1.8755e+07	1.86966e+07	2.70147e+07	2.74713e+07	2.61313e+07	2.13738e+07	2.10112e+07	2.55281e+07	2.9158e+07	2.85705e+07	2.65181e+07	1.61712e+07	2.44285e+07	1.98615e+07	1.9727e+07	1.91889e+07	2.36059e+07	1.8693e+07	1.68159e+07	1.82035e+07	2.86959e+07
P14180	S000000242	YBR038W	CHS2	NA	NA	NA	4.52129e+06	6.87757e+06	6.16718e+06	NA	NA	NA	NA	NA	NA	NA	NA	NA	7.65268e+06	5.27816e+06	7.23719e+06	NA	NA	3.41087e+06	9.37732e+06	NA	4.46074e+06	7.6881e+06	NA	4.77641e+06	NA	9.28556e+06	6.54026e+06	NA	NA	6.5961e+06	6.73136e+06	5.74288e+06	4.9919e+06	7.50603e+06	NA	NA	8.51122e+06	NA	4.15278e+06	5.0704e+06	NA	NA	8.34363e+06
P14306	S000004168	YLR178C	TFS1	NA	7.70106e+06	NA	8.5027e+06	6.10518e+06	7.75038e+06	NA	NA	NA	NA	NA	NA	NA	NA	7.02933e+06	4.43585e+06	5.39703e+06	4.12847e+06	7.26705e+06	4.42243e+06	7.29192e+06	NA	NA	NA	NA	NA	NA	6.35611e+06	8.55809e+06	4.01024e+06	NA	NA	NA	7.36546e+06	7.16285e+06	NA	1.24781e+07	NA	6.58446e+06	NA	NA	NA	1.76977e+07	NA	8.87598e+06	7.19225e+06
P14540	S000001543	YKL060C	FBA1	1.17617e+08	1.1414e+08	2.26158e+08	1.17691e+08	1.31484e+08	1.27381e+08	1.31375e+08	1.40337e+08	1.5678e+08	1.458e+08	1.59688e+08	1.7632e+08	2.21973e+08	1.42913e+08	1.46363e+08	1.34653e+08	1.45069e+08	1.42809e+08	1.59615e+08	1.13918e+08	1.3398e+08	1.3312e+08	1.48158e+08	1.78121e+08	8.66817e+07	1.36689e+08	9.67782e+07	8.45085e+07	8.80765e+07	1.33038e+08	1.17169e+08	1.26552e+08	1.80565e+08	9.74078e+07	9.5154e+07	1.18895e+08	1.34739e+08	9.95618e+07	1.68248e+08	1.14444e+08	8.8433e+07	1.70011e+08	1.13861e+08	1.19574e+08	1.526e+08	1.51365e+08
P14680	S000003677	YJL141C	YAK1	9.91668e+06	1.04476e+07	8.10188e+06	7.57169e+06	9.11246e+06	1.03361e+07	7.70634e+06	8.6124e+06	NA	8.50874e+06	8.73678e+06	8.98407e+06	NA	6.94989e+06	9.23064e+06	9.9943e+06	8.57625e+06	NA	NA	7.97463e+06	9.58368e+06	NA	6.6798e+06	7.99382e+06	NA	NA	7.8283e+06	8.4498e+06	7.78055e+06	NA	8.97677e+06	NA	NA	7.69467e+06	8.89388e+06	7.54648e+06	7.84832e+06	7.18991e+06	1.02914e+07	8.26207e+06	1.10067e+07	6.27838e+06	6.44645e+06	8.75873e+06	8.16582e+06	NA
P14681	S000003272	YGR040W	KSS1	8.60913e+06	NA	NA	NA	NA	NA	NA	NA	NA	NA	NA	NA	NA	NA	6.25601e+06	NA	5.43419e+06	NA	NA	NA	NA	NA	NA	NA	NA	NA	NA	NA	NA	NA	NA	NA	NA	NA	NA	NA	NA	NA	NA	NA	NA	NA	5.58516e+06	NA	NA	6.83884e+06
P14693	S000001125	YHR083W	SAM35	4.66936e+07	2.90886e+07	2.32942e+07	2.27183e+07	2.61851e+07	2.85571e+07	3.47668e+07	3.9803e+07	3.25069e+07	2.77469e+07	2.51284e+07	2.56081e+07	2.1766e+07	2.0886e+07	2.30769e+07	1.92095e+07	1.75624e+07	2.00776e+07	1.84998e+07	1.80132e+07	1.85917e+07	2.07599e+07	2.18e+07	2.32189e+07	3.49389e+07	2.92163e+07	2.41955e+07	3.19523e+07	2.7007e+07	2.44953e+07	4.42366e+07	2.91529e+07	2.92495e+07	4.70989e+07	4.86703e+07	5.06621e+07	2.614e+07	NA	1.97343e+07	2.65189e+07	1.60713e+07	1.58787e+07	1.98746e+07	NA	1.56587e+07	NA
P14741	S000001734	YKR026C	GCN3	4.87675e+07	3.58387e+07	4.69319e+07	3.20968e+07	4.30993e+07	3.37815e+07	4.2268e+07	3.94063e+07	3.89751e+07	3.17571e+07	3.50604e+07	3.31153e+07	3.34381e+07	2.36455e+07	3.89258e+07	4.16255e+07	3.34147e+07	3.88176e+07	3.14929e+07	3.27211e+07	4.16771e+07	5.25667e+07	3.1043e+07	3.27133e+07	3.50158e+07	3.37314e+07	3.85891e+07	3.20679e+07	3.61932e+07	4.11183e+07	3.70612e+07	3.07835e+07	4.05758e+07	3.50699e+07	4.43204e+07	4.00984e+07	4.46778e+07	4.81302e+07	2.74808e+07	3.58421e+07	4.32697e+07	3.6603e+07	3.73191e+07	4.78942e+07	3.09287e+07	3.87467e+07
P14742	S000001587	YKL104C	GFA1	3.55394e+07	3.88862e+07	3.57504e+07	4.48717e+07	4.42706e+07	7.29904e+07	3.79062e+07	4.02184e+07	3.13804e+07	4.39417e+07	3.79087e+07	3.38105e+07	2.74038e+07	3.35323e+07	4.14206e+07	3.43556e+07	3.43194e+07	3.66282e+07	2.78e+07	2.88988e+07	4.63031e+07	2.56977e+07	3.43945e+07	4.43286e+07	4.68872e+07	6.5717e+07	4.55454e+07	4.41972e+07	4.65483e+07	4.18328e+07	4.63406e+07	3.11796e+07	3.35244e+07	4.04921e+07	3.03498e+07	3.95255e+07	5.47948e+07	3.6885e+07	4.06953e+07	4.7936e+07	3.54796e+07	3.90896e+07	4.75384e+07	2.84261e+07	6.10198e+07	4.50817e+07
P14743	S000004185	YLR195C	NMT1	1.3999e+07	1.91232e+07	1.21707e+07	1.96057e+07	1.69545e+07	2.22236e+07	1.76229e+07	1.79459e+07	1.25648e+07	1.75484e+07	1.59228e+07	1.09169e+07	1.14681e+07	1.41619e+07	1.5498e+07	1.85087e+07	1.36246e+07	1.71387e+07	1.26846e+07	1.50579e+07	1.63805e+07	1.04524e+07	2.22071e+07	2.15779e+07	1.75502e+07	1.66517e+07	1.54925e+07	1.67979e+07	1.85788e+07	1.3146e+07	2.20601e+07	1.7217e+07	1.11482e+07	1.65346e+07	1.31398e+07	1.38416e+07	2.3993e+07	1.17023e+07	1.21245e+07	1.92143e+07	1.85095e+07	1.50679e+07	2.1545e+07	1.33883e+07	2.19864e+07	2.35027e+07
P14747	S000004521	YML057W	CMP2	1.02287e+07	NA	1.97978e+07	1.95003e+07	9.99019e+06	2.74272e+07	NA	NA	NA	NA	NA	NA	NA	1.38995e+07	1.20861e+07	NA	1.16402e+07	1.79526e+07	2.17393e+07	2.58669e+07	1.43134e+07	NA	NA	9.78691e+06	2.57395e+07	5.52874e+07	NA	1.84876e+07	9.28046e+06	NA	2.16994e+07	NA	NA	NA	NA	NA	1.0023e+07	NA	NA	1.15441e+07	NA	NA	1.59327e+07	9.19857e+06	5.39265e+07	1.57024e+07
P14772	S000003938	YLL015W	BPT1	1.61727e+07	1.0544e+07	1.30851e+07	1.17858e+07	1.37276e+07	1.31647e+07	1.2727e+07	1.27312e+07	1.39482e+07	8.1696e+06	1.38183e+07	1.23141e+07	1.10178e+07	8.397e+06	1.28912e+07	1.08205e+07	9.41653e+06	1.82964e+07	1.22943e+07	1.39187e+07	1.01064e+07	1.1046e+07	5.82026e+06	9.81213e+06	2.44415e+07	1.56108e+07	1.69963e+07	1.98788e+07	1.47021e+07	1.33882e+07	1.48348e+07	1.30076e+07	1.03407e+07	1.43993e+07	8.42981e+06	9.67775e+06	1.78944e+07	NA	NA	1.40281e+07	1.0534e+07	1.39796e+07	1.39339e+07	9.59044e+06	9.50632e+06	2.26998e+07
P14832	S000002562	YDR155C	CPR1	1.20239e+08	1.12625e+08	8.51442e+07	7.62142e+07	1.16226e+08	6.75015e+07	8.98987e+07	1.03444e+08	8.74932e+07	7.32341e+07	1.19146e+08	1.00463e+08	1.07884e+08	8.0183e+07	8.06463e+07	8.04638e+07	1.04456e+08	1.05246e+08	8.65179e+07	9.34683e+07	5.38552e+07	9.96253e+07	1.30831e+08	8.38571e+07	6.2176e+07	8.74058e+07	6.28764e+07	5.63285e+07	7.55509e+07	8.60934e+07	9.33246e+07	1.01505e+08	7.64318e+07	8.08076e+07	9.01831e+07	8.62609e+07	6.9306e+07	8.63113e+07	6.75675e+07	7.86669e+07	1.23782e+08	1.13405e+08	7.54127e+07	8.50599e+07	6.57603e+07	1.03199e+08
P14843	S000002442	YDR035W	ARO3	NA	NA	NA	8.6201e+06	NA	NA	NA	NA	NA	NA	NA	NA	NA	NA	NA	NA	NA	NA	NA	NA	NA	NA	NA	NA	NA	NA	NA	NA	NA	NA	NA	NA	NA	NA	NA	NA	1.09655e+07	NA	NA	1.02433e+07	7.15153e+06	NA	7.91228e+06	7.51814e+06	1.17406e+07	1.11539e+07
P14904	S000001586	YKL103C	APE1	1.30442e+08	1.14129e+08	1.4738e+08	1.64099e+08	1.06698e+08	8.32797e+07	1.74677e+08	1.59005e+08	1.19126e+08	1.53265e+08	2.05662e+08	1.81604e+08	2.73002e+08	2.23774e+08	1.92706e+08	7.9333e+07	1.0897e+08	1.01799e+08	2.10767e+08	2.31026e+08	2.15113e+08	1.47508e+08	1.54743e+08	1.41985e+08	1.57364e+08	1.04e+08	2.05076e+08	9.2629e+07	1.31266e+08	1.63687e+08	1.59475e+08	2.19842e+08	2.362e+08	1.64062e+08	1.66355e+08	1.31016e+08	1.49703e+08	2.37698e+08	2.42437e+08	1.4293e+08	1.94665e+08	1.83461e+08	2.61464e+08	3.09516e+08	2.41813e+08	1.62152e+08
P14905	S000002605	YDR197W	CBS2	NA	NA	4.29603e+06	NA	NA	NA	4.08597e+06	NA	NA	NA	NA	NA	NA	NA	NA	NA	NA	6.78115e+06	NA	NA	NA	NA	NA	NA	NA	NA	NA	5.34315e+06	NA	5.79001e+06	NA	NA	4.46363e+06	NA	5.36302e+06	6.33408e+06	3.56841e+06	NA	5.06738e+06	5.43775e+06	5.24555e+06	8.07474e+06	NA	NA	NA	7.30355e+06
P14906	S000005780	YOR254C	SEC63	9.25733e+07	1.1402e+08	1.02289e+08	9.91562e+07	1.20607e+08	1.44108e+08	5.70283e+07	6.08717e+07	5.1288e+07	4.49747e+07	3.31446e+07	3.87889e+07	4.59476e+07	1.83395e+08	1.58533e+08	1.77272e+08	2.50246e+08	1.72084e+08	3.72544e+07	4.48385e+07	4.60431e+07	3.72662e+07	4.61978e+07	6.01897e+07	1.4814e+08	7.72847e+07	1.39255e+08	1.07464e+08	1.44041e+08	1.16136e+08	7.5672e+07	5.09351e+07	4.48145e+07	8.1754e+07	6.11322e+07	6.10856e+07	1.80842e+08	1.38375e+08	1.48898e+08	1.92779e+08	2.03012e+08	1.92677e+08	7.32451e+07	4.57477e+07	6.9027e+07	7.88556e+07
P14907	S000003577	YJL041W	NSP1	3.18866e+07	1.86927e+07	1.51594e+07	1.15094e+07	1.5333e+07	1.44697e+07	1.1527e+07	1.17505e+07	1.17197e+07	8.62695e+06	1.0497e+07	1.18872e+07	9.84305e+06	1.2407e+07	1.28576e+07	1.22953e+07	1.52531e+07	1.31382e+07	8.13279e+06	1.16908e+07	1.55723e+07	1.18331e+07	1.14175e+07	1.50513e+07	1.96501e+07	1.28598e+07	1.2552e+07	1.54014e+07	1.46036e+07	1.37128e+07	2.02035e+07	1.08639e+07	9.54494e+06	1.43911e+07	1.00163e+07	1.00739e+07	1.27203e+07	1.01914e+07	9.37516e+06	1.60201e+07	1.47833e+07	9.83969e+06	1.72665e+07	1.33342e+07	1.51718e+07	1.11096e+07
P14908	S000004841	YMR228W	MTF1	NA	3.14996e+06	4.38599e+06	NA	NA	NA	NA	4.76679e+06	3.49477e+06	NA	NA	NA	NA	NA	NA	NA	NA	NA	NA	NA	NA	NA	3.4646e+06	5.06069e+06	NA	NA	NA	NA	NA	NA	NA	NA	NA	NA	NA	NA	NA	NA	NA	NA	NA	NA	NA	NA	NA	NA
P14922	S000000316	YBR112C	CYC8	NA	NA	6.15592e+06	NA	NA	1.0324e+07	7.97718e+06	8.66598e+06	9.43931e+06	NA	8.67084e+06	NA	NA	NA	NA	NA	NA	6.96561e+06	NA	NA	NA	NA	NA	NA	NA	NA	6.36723e+06	8.70346e+06	1.06199e+07	1.1895e+07	NA	NA	NA	6.64205e+06	6.65764e+06	1.61171e+07	8.90339e+06	NA	NA	NA	NA	NA	5.6742e+06	3.04866e+06	1.1284e+07	8.68175e+06
P15019	S000004346	YLR354C	TAL1	1.52971e+07	1.59504e+07	1.5467e+07	3.3036e+07	2.38807e+07	4.30424e+07	2.07776e+07	2.25488e+07	1.63088e+07	3.11441e+07	1.61795e+07	1.51859e+07	1.57074e+07	2.39628e+07	1.7757e+07	3.53281e+07	2.51033e+07	2.53029e+07	1.59241e+07	1.66956e+07	2.44667e+07	1.66008e+07	2.32871e+07	3.28419e+07	1.0551e+07	1.86774e+07	1.3024e+07	1.48791e+07	1.9577e+07	2.43667e+07	1.50978e+07	1.34172e+07	9.54483e+06	2.00453e+07	1.87248e+07	2.01188e+07	1.9277e+07	1.48613e+07	1.82796e+07	2.98678e+07	2.622e+07	2.75358e+07	2.06537e+07	1.40361e+07	3.17664e+07	2.80746e+07
P15108	S000004798	YMR186W	HSC82	4.31454e+08	7.6119e+08	8.08113e+08	1.05452e+09	6.80445e+08	1.02937e+09	8.48608e+08	8.62938e+08	7.70249e+08	1.31864e+09	9.79494e+08	8.23486e+08	7.10129e+08	9.84847e+08	8.00508e+08	9.16039e+08	8.31467e+08	5.23895e+08	8.68673e+08	7.95964e+08	9.72484e+08	4.29052e+08	7.77439e+08	7.96624e+08	1.02337e+09	1.00786e+09	1.08586e+09	8.03474e+08	9.14974e+08	6.92856e+08	9.4142e+08	9.0134e+08	5.86771e+08	7.06643e+08	5.95465e+08	5.74512e+08	7.19121e+08	8.0408e+08	8.06803e+08	7.14165e+08	5.67155e+08	5.70132e+08	8.3726e+08	6.12729e+08	8.03942e+08	7.73139e+08
P15179	S000006025	YPL104W	MSD1	7.9577e+06	1.05432e+07	1.02382e+07	2.44479e+07	1.42795e+07	1.71231e+07	2.2382e+07	2.13894e+07	1.60091e+07	2.21219e+07	1.72921e+07	1.26408e+07	2.8849e+07	2.01746e+07	1.33259e+07	2.6284e+07	2.58699e+07	2.35156e+07	2.39294e+07	1.4486e+07	1.52603e+07	2.15732e+07	2.59614e+07	2.26428e+07	1.40258e+07	2.07122e+07	1.43698e+07	1.87376e+07	2.10701e+07	1.28586e+07	1.59778e+07	1.96792e+07	1.20793e+07	2.03513e+07	2.00501e+07	1.412e+07	1.95716e+07	1.84341e+07	1.79625e+07	2.37947e+07	2.83398e+07	2.73783e+07	2.12e+07	3.36009e+07	2.12805e+07	2.69371e+07
P15180	S000002444	YDR037W	KRS1	3.34313e+07	2.57523e+07	4.199e+07	4.65626e+07	2.50067e+07	3.17048e+07	3.26253e+07	3.79895e+07	1.9807e+07	3.75487e+07	3.94854e+07	3.14637e+07	4.35996e+07	3.77627e+07	3.97766e+07	4.7961e+07	3.21569e+07	3.15739e+07	4.80633e+07	3.44583e+07	4.41331e+07	2.99166e+07	3.2932e+07	3.51453e+07	2.14201e+07	5.52874e+07	3.59388e+07	2.72858e+07	4.56715e+07	2.79642e+07	3.39227e+07	3.14052e+07	2.71099e+07	3.14585e+07	2.7079e+07	2.5338e+07	5.16176e+07	3.92819e+07	4.2237e+07	4.3911e+07	4.61155e+07	4.25328e+07	3.87419e+07	5.07175e+07	4.67678e+07	2.43743e+07
P15274	S000004498	YML035C	AMD1	8.02648e+07	8.61117e+07	1.45715e+08	8.60004e+07	7.07518e+07	1.07376e+08	9.64858e+07	8.34827e+07	7.02468e+07	9.63481e+07	9.55498e+07	1.05585e+08	9.53034e+07	1.06397e+08	1.28499e+08	9.50238e+07	9.19405e+07	1.30085e+08	1.1413e+08	1.11931e+08	1.43893e+08	9.56803e+07	7.95131e+07	1.00401e+08	7.05434e+07	7.01811e+07	7.20663e+07	8.22083e+07	8.14292e+07	8.56563e+07	8.84664e+07	8.78559e+07	9.42164e+07	7.27091e+07	1.00049e+08	1.04232e+08	6.41473e+07	1.08518e+08	1.27713e+08	6.74598e+07	9.73908e+07	1.04147e+08	7.14597e+07	1.24282e+08	1.18506e+08	4.74485e+07
P15303	S000006385	YPR181C	SEC23	9.65167e+07	7.92679e+07	1.08254e+08	5.74942e+07	6.89822e+07	8.64413e+07	4.5532e+07	5.69023e+07	7.59726e+07	5.80227e+07	5.44898e+07	5.50165e+07	3.98023e+07	5.77196e+07	7.50602e+07	5.33113e+07	7.06028e+07	7.28004e+07	5.4762e+07	6.4486e+07	8.47853e+07	5.62649e+07	6.2171e+07	7.98489e+07	5.38728e+07	4.61448e+07	4.76288e+07	5.37709e+07	5.31218e+07	8.21341e+07	4.85767e+07	4.23479e+07	7.97767e+07	4.53569e+07	4.46528e+07	7.17543e+07	5.47541e+07	4.30668e+07	5.66062e+07	4.0244e+07	3.54767e+07	6.41796e+07	4.37152e+07	4.0952e+07	7.93719e+07	3.73235e+07
P15315	S000003134	YGL166W	CUP2	NA	NA	NA	2.99687e+07	2.30861e+07	4.61251e+07	NA	NA	NA	NA	NA	NA	NA	NA	NA	NA	NA	NA	NA	NA	NA	2.67606e+07	3.17645e+07	3.89199e+07	2.26831e+07	NA	2.76712e+07	1.62756e+07	1.95048e+07	4.32859e+07	NA	NA	NA	2.11448e+07	3.1285e+07	2.90249e+07	NA	NA	3.98704e+07	NA	NA	NA	NA	NA	NA	NA
P15367	S000001461	YIR022W	SEC11	4.26896e+07	2.78766e+07	2.05847e+07	2.0152e+07	3.38868e+07	1.52111e+07	1.76617e+07	2.02843e+07	1.76547e+07	1.71869e+07	1.72153e+07	1.35284e+07	NA	1.86087e+07	1.66986e+07	2.29203e+07	2.11072e+07	1.62411e+07	1.23515e+07	1.86902e+07	1.0202e+07	1.78965e+07	1.82667e+07	1.72566e+07	3.29373e+07	4.12559e+07	2.86932e+07	3.18e+07	3.23887e+07	2.62238e+07	2.40556e+07	1.65841e+07	1.54338e+07	2.72763e+07	1.6365e+07	1.76666e+07	2.17683e+07	1.9854e+07	1.76996e+07	2.61315e+07	3.1667e+07	2.82358e+07	2.0982e+07	1.47246e+07	1.80088e+07	2.71974e+07
P15380	S000005875	YOR348C	PUT4	NA	NA	NA	8.75701e+06	1.66725e+07	1.10498e+07	8.36322e+06	8.80431e+06	NA	NA	NA	NA	1.17388e+07	NA	1.44885e+07	1.64563e+07	NA	1.22555e+07	1.2064e+07	NA	1.15628e+07	NA	NA	NA	1.76281e+07	1.28067e+07	NA	1.24024e+07	1.02049e+07	NA	NA	1.22288e+07	1.65217e+07	1.28729e+07	1.06229e+07	NA	NA	1.76773e+07	1.24225e+07	8.62867e+06	NA	NA	1.71496e+07	1.59119e+07	1.38507e+07	NA
P15424	S000002602	YDR194C	MSS116	1.56816e+08	1.54424e+08	1.44704e+08	1.53403e+08	1.32904e+08	1.48617e+08	1.92671e+08	1.81442e+08	1.55917e+08	1.73818e+08	1.8555e+08	1.91623e+08	2.50009e+08	1.67415e+08	1.81764e+08	1.73323e+08	1.66898e+08	2.1685e+08	2.01628e+08	1.97093e+08	1.60349e+08	1.90005e+08	1.65765e+08	1.58934e+08	1.4236e+08	1.53442e+08	1.70487e+08	1.70186e+08	1.46494e+08	1.49066e+08	1.58585e+08	1.81249e+08	2.04745e+08	1.5973e+08	1.51795e+08	1.71065e+08	1.35842e+08	1.89177e+08	1.91999e+08	1.29029e+08	1.41748e+08	2.11277e+08	1.52324e+08	1.77103e+08	1.50837e+08	1.80858e+08
P15436	S000002260	YDL102W	POL3	1.41291e+07	1.1693e+07	2.03382e+07	1.37197e+07	1.3229e+07	1.33425e+07	1.56549e+07	1.7272e+07	1.78314e+07	1.11379e+07	1.7483e+07	2.26675e+07	1.2872e+07	1.26968e+07	1.71333e+07	9.97678e+06	1.43552e+07	1.78476e+07	1.4191e+07	1.41704e+07	1.23872e+07	1.58548e+07	1.43484e+07	1.52231e+07	1.00975e+07	8.19908e+06	1.13375e+07	1.20168e+07	1.12489e+07	1.61969e+07	1.40908e+07	1.62934e+07	1.88992e+07	1.32609e+07	1.49444e+07	1.5481e+07	7.48344e+06	1.62582e+07	1.13569e+07	1.22173e+07	1.90181e+07	1.53295e+07	1.02944e+07	1.54449e+07	1.3071e+07	1.35372e+07
P15442	S000002691	YDR283C	GCN2	5.12425e+07	4.68472e+07	4.73332e+07	2.17698e+07	3.29068e+07	2.32329e+07	2.20674e+07	2.10707e+07	3.30097e+07	1.95394e+07	2.32302e+07	4.67033e+07	2.12628e+07	2.34462e+07	4.03775e+07	2.14317e+07	2.33699e+07	3.70144e+07	2.87092e+07	3.61213e+07	3.3476e+07	3.63707e+07	2.21544e+07	2.19067e+07	3.08783e+07	2.00084e+07	2.72822e+07	2.40967e+07	2.75078e+07	3.17286e+07	2.84729e+07	2.53957e+07	4.2837e+07	2.68708e+07	2.9753e+07	3.19686e+07	4.04958e+07	3.90219e+07	2.91815e+07	2.5539e+07	2.14417e+07	3.05174e+07	2.85162e+07	3.15085e+07	2.54403e+07	2.28426e+07
P15454	S000002862	YDR454C	GUK1	NA	1.54359e+07	1.19505e+07	3.54942e+07	2.8566e+07	3.09954e+07	2.8436e+07	2.83939e+07	1.70747e+07	3.1303e+07	2.45458e+07	1.39868e+07	3.26305e+07	3.03478e+07	1.47765e+07	4.04023e+07	3.0759e+07	2.14928e+07	2.1827e+07	2.11252e+07	1.76502e+07	1.85593e+07	2.94412e+07	2.72123e+07	NA	2.73132e+07	NA	3.22896e+07	2.26991e+07	1.76269e+07	1.73212e+07	3.00922e+07	2.2147e+07	2.84189e+07	2.54761e+07	2.02334e+07	2.19616e+07	1.39065e+07	1.41635e+07	2.93693e+07	2.23279e+07	2.96607e+07	1.89128e+07	1.78795e+07	2.37734e+07	3.59203e+07
P15496	S000006038	YPL117C	IDI1	1.75129e+07	1.40593e+07	1.2375e+07	NA	2.28806e+07	1.27598e+07	1.05507e+07	NA	NA	NA	NA	NA	NA	NA	NA	NA	NA	NA	NA	NA	NA	1.27867e+07	1.456e+07	8.72361e+06	NA	NA	NA	NA	NA	NA	NA	NA	NA	NA	NA	NA	NA	NA	NA	1.3541e+07	NA	NA	1.23804e+07	1.39762e+07	9.67167e+06	1.19313e+07
P15565	S000002527	YDR120C	TRM1	7.61609e+07	1.03794e+08	9.09688e+07	1.111e+08	1.03777e+08	1.01254e+08	9.73284e+07	1.16548e+08	1.13916e+08	8.06104e+07	9.61115e+07	1.00236e+08	1.20031e+08	9.64503e+07	1.0608e+08	7.29518e+07	8.12235e+07	1.01217e+08	1.03238e+08	9.74586e+07	1.13894e+08	7.91216e+07	8.34977e+07	9.53507e+07	9.36722e+07	8.59655e+07	1.14125e+08	1.01042e+08	9.23547e+07	1.09102e+08	7.63417e+07	1.01081e+08	1.02491e+08	8.51252e+07	9.30971e+07	1.19666e+08	8.43947e+07	8.0652e+07	9.57609e+07	8.04605e+07	7.78282e+07	8.97805e+07	6.63603e+07	9.80605e+07	1.0067e+08	7.10686e+07
P15624	S000004050	YLR060W	FRS1	9.72064e+06	1.10859e+07	1.21538e+07	1.31909e+07	8.86973e+06	1.21242e+07	9.24733e+06	7.95201e+06	9.18609e+06	7.76117e+06	6.93977e+06	8.39653e+06	1.59822e+07	9.55201e+06	1.00785e+07	8.67495e+06	8.08072e+06	1.14135e+07	1.13859e+07	8.89187e+06	1.23807e+07	8.85858e+06	1.09128e+07	1.31689e+07	7.84943e+06	1.34033e+07	8.71431e+06	7.48928e+06	1.27905e+07	1.05655e+07	8.43316e+06	8.9564e+06	8.29818e+06	9.66677e+06	9.42249e+06	8.62095e+06	1.17137e+07	7.84797e+06	1.2748e+07	9.95751e+06	1.01526e+07	1.23238e+07	6.60236e+06	6.32695e+06	1.17037e+07	7.27841e+06
P15625	S000001872	YFL022C	FRS2	1.97062e+07	1.62839e+07	3.74517e+07	2.50729e+07	1.99921e+07	2.72347e+07	1.8638e+07	1.55709e+07	1.4513e+07	1.51842e+07	2.325e+07	1.57505e+07	4.03446e+07	2.03865e+07	2.6027e+07	1.958e+07	2.24146e+07	2.47879e+07	2.51354e+07	1.95583e+07	2.59499e+07	2.5793e+07	2.28147e+07	2.92842e+07	1.86994e+07	3.34924e+07	2.09489e+07	1.81397e+07	2.3469e+07	1.92468e+07	1.98124e+07	1.6886e+07	1.63628e+07	2.02856e+07	2.16896e+07	2.61219e+07	2.29366e+07	2.15745e+07	2.99185e+07	2.16488e+07	1.98819e+07	1.83328e+07	2.70544e+07	2.43943e+07	3.28818e+07	2.12412e+07
P15646	S000002172	YDL014W	NOP1	1.28192e+09	1.73738e+09	1.57282e+09	1.28748e+09	1.56039e+09	7.18518e+08	1.98717e+09	2.12148e+09	1.9224e+09	2.41733e+09	2.43603e+09	2.17938e+09	1.89941e+09	2.15504e+09	1.81384e+09	2.18788e+09	2.10021e+09	1.30791e+09	1.94616e+09	2.32924e+09	1.6179e+09	1.87322e+09	2.11024e+09	1.75844e+09	1.22704e+09	1.45852e+09	1.65629e+09	1.55863e+09	1.7482e+09	1.71335e+09	1.98495e+09	1.95018e+09	2.0978e+09	1.61609e+09	1.31773e+09	1.79161e+09	2.38583e+09	9.76344e+08	2.4249e+09	1.72554e+09	1.68235e+09	1.79419e+09	2.08698e+09	2.09619e+09	1.66155e+09	1.81434e+09
P15700	S000001507	YKL024C	URA6	NA	8.95439e+06	1.96756e+07	4.17915e+07	1.90806e+07	3.82039e+07	2.96626e+07	2.82124e+07	1.66978e+07	3.92142e+07	2.37733e+07	1.55592e+07	2.86661e+07	2.58953e+07	1.81384e+07	2.88312e+07	2.1044e+07	1.26823e+07	2.21764e+07	1.72995e+07	1.93933e+07	1.90903e+07	2.41378e+07	2.02167e+07	2.42245e+07	3.71065e+07	2.20953e+07	2.71177e+07	3.39743e+07	2.06516e+07	2.66329e+07	2.36271e+07	1.24633e+07	1.94561e+07	1.66203e+07	1.98318e+07	2.02538e+07	1.68736e+07	2.11572e+07	2.56035e+07	2.48708e+07	1.70528e+07	2.22722e+07	1.30644e+07	2.72658e+07	2.52127e+07
P15703	S000003514	YGR282C	BGL2	1.28984e+08	2.02535e+08	9.93565e+07	9.96832e+07	1.03395e+08	9.39098e+07	9.37539e+07	8.73998e+07	7.74078e+07	7.31659e+07	5.81578e+07	7.48367e+07	9.47526e+07	7.753e+07	9.08069e+07	7.50127e+07	6.91038e+07	2.97831e+07	8.31592e+07	9.02076e+07	1.09301e+08	8.82624e+07	8.83338e+07	9.70515e+07	1.54718e+08	2.05283e+08	9.85477e+07	1.56021e+08	1.2372e+08	1.05434e+08	1.45836e+08	7.1062e+07	9.19488e+07	1.0364e+08	8.98051e+07	8.55113e+07	2.05511e+08	8.19375e+07	6.8525e+07	1.15555e+08	7.42466e+07	9.09471e+07	7.27628e+07	5.69238e+07	7.21443e+07	1.12746e+08
P15705	S000005553	YOR027W	STI1	1.13176e+07	6.9685e+06	9.39195e+06	8.2286e+06	7.8946e+06	9.81067e+06	7.77589e+06	NA	7.65902e+06	NA	3.10336e+07	NA	1.38615e+07	NA	NA	8.99284e+06	8.87489e+06	8.6711e+06	NA	NA	NA	7.43296e+06	8.06025e+06	1.01608e+07	NA	5.98576e+06	NA	NA	NA	NA	NA	NA	NA	9.09077e+06	1.22157e+07	NA	NA	NA	NA	7.91825e+06	7.9716e+06	9.96885e+06	7.86961e+06	6.45622e+06	1.31457e+07	6.97517e+06
P15731	S000000286	YBR082C	UBC4	NA	NA	NA	1.57165e+08	6.60836e+07	5.98447e+07	1.55671e+08	1.02655e+08	1.06602e+08	1.38617e+08	1.0572e+08	4.92788e+07	1.7366e+08	1.21297e+08	7.3025e+07	7.73592e+07	7.69424e+07	4.22017e+07	1.27465e+08	9.22457e+07	5.90511e+07	NA	NA	3.36673e+07	1.03778e+08	1.1015e+08	6.23501e+07	1.43947e+08	1.17201e+08	9.01321e+07	5.42259e+07	2.70072e+08	7.36522e+07	5.19811e+07	9.8055e+07	6.64591e+07	7.97917e+07	8.27456e+07	NA	1.44439e+08	NA	2.99932e+07	1.06311e+08	6.1328e+07	3.52664e+07	4.04389e+08
P15732	S000002466	YDR059C	UBC5	NA	NA	NA	NA	NA	NA	NA	NA	NA	NA	NA	NA	NA	NA	NA	NA	NA	NA	NA	NA	NA	NA	NA	NA	NA	NA	NA	NA	NA	NA	NA	NA	NA	NA	NA	NA	1.10947e+07	NA	NA	1.87129e+07	NA	8.23374e+06	1.49737e+07	1.34405e+07	NA	2.08015e+07
P15790	S000001297	YIL035C	CKA1	4.04327e+07	2.92096e+07	4.19311e+07	4.03216e+07	3.62335e+07	4.90976e+07	4.04553e+07	4.04286e+07	3.44754e+07	3.85847e+07	5.05805e+07	4.51589e+07	5.92562e+07	4.37296e+07	4.97514e+07	5.0058e+07	4.76794e+07	5.3117e+07	3.85913e+07	4.48305e+07	5.42182e+07	3.90499e+07	4.11468e+07	4.41745e+07	3.3672e+07	4.41825e+07	2.84157e+07	4.39733e+07	3.97117e+07	3.65551e+07	3.75481e+07	3.32815e+07	4.08467e+07	3.46069e+07	3.88641e+07	3.91807e+07	2.07318e+07	4.48766e+07	5.15825e+07	2.81701e+07	4.64125e+07	5.68857e+07	3.46405e+07	5.68861e+07	6.79737e+07	3.39024e+07
P15801	S000005857	YOR330C	MIP1	NA	NA	NA	NA	NA	NA	1.50095e+07	NA	NA	NA	NA	NA	NA	NA	NA	NA	NA	NA	2.08348e+07	2.92545e+07	NA	NA	NA	NA	NA	NA	NA	NA	NA	NA	3.00715e+07	3.05097e+07	4.02078e+07	NA	NA	NA	NA	NA	NA	NA	NA	NA	NA	NA	NA	NA
P15891	S000000684	YCR088W	ABP1	6.59801e+07	7.0957e+07	6.50009e+07	1.13152e+08	8.81283e+07	1.14044e+08	8.84076e+07	9.80403e+07	5.20152e+07	7.78788e+07	7.23634e+07	5.00463e+07	5.92985e+07	9.68008e+07	6.07335e+07	9.29141e+07	8.94911e+07	6.02795e+07	7.1787e+07	6.8068e+07	6.90711e+07	4.45879e+07	8.49517e+07	7.86888e+07	1.00498e+08	8.70606e+07	9.78032e+07	1.09587e+08	8.28969e+07	8.54352e+07	8.9928e+07	7.68998e+07	4.67098e+07	8.58787e+07	7.41069e+07	7.50932e+07	9.50249e+07	7.34402e+07	7.01377e+07	1.01958e+08	9.09352e+07	7.32293e+07	9.74809e+07	7.12597e+07	1.01996e+08	1.19834e+08
P15938	S000001794	YKR086W	PRP16	NA	NA	NA	2.97811e+07	NA	3.82646e+07	NA	NA	NA	NA	NA	NA	NA	NA	NA	NA	NA	NA	NA	NA	NA	NA	NA	NA	NA	NA	3.07174e+07	3.83033e+07	4.3669e+07	3.24109e+07	NA	NA	NA	NA	NA	NA	NA	NA	NA	3.89603e+07	NA	NA	2.89623e+07	NA	2.9172e+07	1.92975e+07
P15992	S000000276	YBR072W	HSP26	3.17574e+09	5.28605e+09	5.65595e+09	9.94151e+08	6.39233e+08	4.30667e+08	9.82965e+08	6.99473e+08	5.74739e+08	6.91723e+09	6.06375e+09	6.66238e+09	1.01074e+10	7.94086e+09	5.89494e+09	7.60129e+08	9.66556e+08	6.61379e+08	9.421e+09	7.13092e+09	5.47241e+09	6.88964e+08	6.54647e+08	7.19689e+08	3.05465e+09	2.90723e+09	7.97701e+09	4.95888e+08	1.16793e+09	8.75736e+08	6.84966e+09	5.74765e+09	5.59903e+09	6.83463e+08	1.25197e+09	1.04804e+09	6.1731e+09	6.45184e+09	6.63387e+09	9.92903e+08	1.17172e+09	1.00322e+09	6.03046e+09	9.4866e+09	5.47365e+09	9.71861e+08
P16120	S000000649	YCR053W	THR4	NA	8.92311e+06	6.44478e+06	9.1132e+06	6.08917e+06	6.81275e+06	6.97808e+06	6.73967e+06	9.95287e+06	6.80233e+06	7.28912e+06	6.91923e+06	1.08211e+07	6.55675e+06	5.36653e+06	6.85805e+06	8.08539e+06	9.69403e+06	8.46083e+06	5.84038e+06	4.46629e+06	7.16485e+06	9.74943e+06	7.69045e+06	6.51049e+06	9.29986e+06	8.71243e+06	4.80746e+06	7.98537e+06	7.56958e+06	5.91663e+06	8.16142e+06	7.22539e+06	5.40671e+06	4.38685e+06	5.37558e+06	9.80973e+06	4.14011e+06	6.91325e+06	1.25848e+07	7.15124e+06	8.78722e+06	1.09483e+07	8.49555e+06	8.8315e+06	9.64984e+06
P16140	S000000331	YBR127C	VMA2	2.33815e+08	2.20552e+08	3.50688e+08	1.62962e+08	2.12853e+08	3.4594e+08	1.78813e+08	1.56025e+08	3.22844e+08	1.95784e+08	1.92791e+08	2.81825e+08	1.86579e+08	1.50324e+08	3.19271e+08	1.79895e+08	1.43484e+08	3.48937e+08	1.87955e+08	1.44872e+08	3.16506e+08	2.25071e+08	1.67388e+08	2.93862e+08	2.4928e+08	2.94278e+08	2.1803e+08	3.2876e+08	2.75477e+08	2.94997e+08	1.94663e+08	1.46135e+08	2.73051e+08	2.67589e+08	1.5907e+08	2.74154e+08	3.31169e+08	1.67074e+08	2.82888e+08	2.53909e+08	1.77291e+08	3.18532e+08	2.52662e+08	1.48261e+08	2.32614e+08	2.50355e+08
P16370	S000001283	YIL021W	RPB3	4.00835e+07	3.69919e+07	5.73569e+07	5.4033e+07	3.91432e+07	3.57473e+07	3.35168e+07	3.07412e+07	3.26613e+07	2.81922e+07	2.62519e+07	2.29416e+07	6.39511e+07	3.44247e+07	4.77934e+07	3.56244e+07	2.5401e+07	4.7815e+07	5.99216e+07	2.48582e+07	4.95055e+07	4.25481e+07	2.37392e+07	3.32963e+07	1.96258e+07	3.03757e+07	3.64562e+07	2.67121e+07	3.38979e+07	2.79451e+07	3.2725e+07	3.36227e+07	3.69419e+07	3.16997e+07	4.20285e+07	2.85655e+07	2.67545e+07	3.59611e+07	2.61703e+07	2.88537e+07	4.19982e+07	3.1254e+07	2.16925e+07	3.98024e+07	3.41551e+07	2.85253e+07
P16387	S000000980	YER178W	PDA1	1.39579e+09	2.18121e+09	1.70819e+09	9.30271e+08	1.96647e+09	8.16877e+08	2.31602e+09	1.60505e+09	2.31437e+09	4.06653e+09	3.0869e+09	3.61458e+09	3.30797e+09	2.5342e+09	2.20685e+09	3.07668e+09	1.55342e+09	1.19981e+09	3.50573e+09	2.66446e+09	1.82071e+09	4.89236e+09	2.05883e+09	1.60701e+09	2.22394e+09	4.77159e+09	2.25584e+09	3.30231e+09	1.51375e+09	1.92709e+09	1.86606e+09	2.3929e+09	2.6872e+09	2.82218e+09	1.56628e+09	2.10054e+09	3.28214e+09	2.03359e+09	3.02874e+09	2.251e+09	1.85347e+09	2.34601e+09	3.22216e+09	2.3e+09	1.42738e+09	3.3775e+09
P16451	S000003425	YGR193C	PDX1	1.03618e+09	1.53563e+09	1.0916e+09	1.06922e+09	1.33609e+09	5.87357e+08	1.65516e+09	1.19508e+09	1.58212e+09	2.32085e+09	2.61938e+09	2.1206e+09	2.64968e+09	1.73968e+09	1.45885e+09	2.40118e+09	1.36052e+09	9.01684e+08	2.23073e+09	1.52031e+09	1.12865e+09	2.75066e+09	1.65714e+09	1.23543e+09	1.65197e+09	2.88721e+09	1.5215e+09	1.61989e+09	1.04901e+09	1.32566e+09	1.15869e+09	2.05478e+09	1.86208e+09	1.94253e+09	1.44215e+09	1.32012e+09	1.70306e+09	1.21877e+09	1.90716e+09	1.62651e+09	1.54657e+09	1.27171e+09	2.24929e+09	1.59331e+09	1.09265e+09	2.43522e+09
P16474	S000003571	YJL034W	KAR2	2.53821e+08	1.65357e+08	1.61833e+08	9.84629e+07	1.5056e+08	9.54793e+07	7.04998e+07	7.60125e+07	9.01117e+07	7.7104e+07	9.36263e+07	9.28594e+07	8.4884e+07	1.14699e+08	1.23197e+08	8.82996e+07	1.50955e+08	1.14135e+08	7.32034e+07	9.4588e+07	9.04459e+07	8.0607e+07	8.00553e+07	8.71498e+07	1.70452e+08	1.19885e+08	1.38119e+08	1.08609e+08	1.43905e+08	1.26235e+08	1.29615e+08	8.01396e+07	1.02959e+08	9.42327e+07	6.66271e+07	7.95875e+07	2.30668e+08	1.04035e+08	9.6272e+07	1.38135e+08	1.1888e+08	1.01488e+08	1.35008e+08	7.51301e+07	8.81303e+07	1.27487e+08
P16521	S000004239	YLR249W	YEF3	1.03706e+09	1.28396e+09	1.51467e+09	1.14779e+09	9.6111e+08	1.50126e+09	1.3354e+09	1.59972e+09	1.4643e+09	1.78154e+09	1.90136e+09	1.40592e+09	2.53677e+09	1.34975e+09	1.29575e+09	1.30332e+09	9.72538e+08	1.06402e+09	1.95049e+09	1.43899e+09	1.72786e+09	1.43095e+09	1.48081e+09	1.75992e+09	1.04361e+09	2.16387e+09	1.48813e+09	1.15618e+09	1.10622e+09	1.35711e+09	1.09905e+09	1.67333e+09	1.60492e+09	9.91817e+08	1.17608e+09	1.10521e+09	1.67107e+09	1.1293e+09	1.47848e+09	1.04712e+09	1.01923e+09	1.07072e+09	1.23989e+09	1.21652e+09	1.66994e+09	1.52295e+09
P16522	S000001209	YHR166C	CDC23	1.36243e+07	5.02588e+06	7.86359e+06	7.17658e+06	9.20944e+06	NA	NA	5.55732e+06	9.46338e+06	NA	NA	1.03579e+07	7.31896e+06	NA	NA	NA	NA	NA	6.64381e+06	8.02564e+06	NA	7.70603e+06	NA	NA	6.28387e+06	NA	NA	5.90532e+06	6.24023e+06	9.40944e+06	5.49181e+06	8.35523e+06	6.58436e+06	NA	7.16244e+06	5.70175e+06	NA	NA	NA	4.6563e+06	3.8306e+06	1.84494e+06	2.55027e+06	NA	NA	5.68679e+06
P16547	S000001398	YIL136W	OM45	1.70267e+08	1.82981e+08	1.77593e+08	4.225e+08	3.40198e+08	4.76044e+08	5.06781e+08	5.43497e+08	8.22499e+08	4.81487e+08	6.93044e+08	5.11369e+08	1.64474e+08	2.24885e+08	2.05766e+08	1.96299e+08	2.50129e+08	2.54105e+08	2.02166e+08	1.90562e+08	1.97162e+08	2.28558e+08	3.02349e+08	2.59404e+08	3.39746e+08	2.86402e+08	2.16539e+08	3.55954e+08	3.07716e+08	3.9609e+08	4.63182e+08	8.30708e+08	6.18396e+08	5.80429e+08	7.08148e+08	7.74736e+08	1.49197e+08	1.94782e+08	2.47389e+08	2.72823e+08	2.88649e+08	2.95574e+08	3.27586e+08	1.7455e+08	2.75571e+08	4.65281e+08
P16550	S000000555	YCL050C	APA1	3.06618e+07	4.36221e+07	3.74349e+07	6.79302e+07	5.70182e+07	5.75529e+07	5.47243e+07	5.35614e+07	2.29162e+07	6.37149e+07	5.65559e+07	2.82758e+07	4.79393e+07	4.8118e+07	3.56345e+07	6.95966e+07	4.64596e+07	3.24186e+07	3.4175e+07	4.25694e+07	3.90369e+07	2.97623e+07	5.2368e+07	5.06118e+07	5.14411e+07	8.09294e+07	4.31618e+07	5.54742e+07	7.51223e+07	3.48588e+07	6.69743e+07	4.2597e+07	2.30973e+07	5.17861e+07	3.97689e+07	3.38115e+07	5.20577e+07	4.05859e+07	3.64138e+07	4.87498e+07	2.81787e+07	2.02377e+07	4.82247e+07	3.94553e+07	4.98314e+07	5.47658e+07
P16603	S000001084	YHR042W	NCP1	2.01591e+08	1.9205e+08	1.76908e+08	1.87312e+08	2.12863e+08	1.47524e+08	1.35072e+08	1.31279e+08	1.48187e+08	1.11477e+08	8.27628e+07	9.96948e+07	7.65969e+07	1.12017e+08	1.36182e+08	1.09638e+08	1.53747e+08	1.65894e+08	7.35797e+07	8.62882e+07	1.066e+08	8.25739e+07	8.31128e+07	1.03552e+08	2.20682e+08	1.64464e+08	2.30176e+08	2.13783e+08	2.31523e+08	2.44612e+08	1.23104e+08	1.18281e+08	1.1113e+08	1.61116e+08	1.2697e+08	1.57038e+08	1.9971e+08	1.10516e+08	1.30958e+08	1.95713e+08	1.62043e+08	1.56445e+08	1.37864e+08	7.52403e+07	1.12169e+08	1.406e+08
P16622	S000005702	YOR176W	HEM15	1.09126e+08	8.85226e+07	1.05589e+08	1.88994e+08	1.19086e+08	1.86155e+08	1.83868e+08	1.72848e+08	1.43068e+08	1.12315e+08	1.25807e+08	1.0768e+08	9.25654e+07	8.42781e+07	8.76156e+07	1.60475e+08	1.05701e+08	1.33145e+08	1.25572e+08	8.12983e+07	9.04579e+07	8.61375e+07	8.22902e+07	1.01893e+08	1.40248e+08	1.19772e+08	1.14609e+08	1.771e+08	1.69906e+08	1.21391e+08	1.32812e+08	1.98935e+08	1.001e+08	2.19219e+08	1.76508e+08	1.8807e+08	1.28043e+08	9.18698e+07	9.83162e+07	1.38049e+08	1.16987e+08	1.39246e+08	1.33273e+08	8.55695e+07	1.19404e+08	1.70968e+08
P16649	S000000680	YCR084C	TUP1	1.70795e+07	1.1947e+07	1.25015e+07	1.61039e+07	1.89366e+07	1.59707e+07	1.18834e+07	1.08733e+07	6.59381e+06	9.49896e+06	1.05327e+07	8.70167e+06	1.21701e+07	1.20988e+07	1.08365e+07	1.35046e+07	1.44671e+07	1.04911e+07	8.9533e+06	9.41202e+06	6.85316e+06	8.15166e+06	1.28732e+07	1.16035e+07	1.12827e+07	1.2298e+07	8.3699e+06	1.14357e+07	1.6853e+07	1.29963e+07	1.43333e+07	NA	8.31792e+06	1.22159e+07	1.05894e+07	1.16678e+07	NA	1.00755e+07	1.12879e+07	1.21281e+07	1.12552e+07	1.24996e+07	1.63223e+07	1.13888e+07	1.30844e+07	1.81047e+07
P16661	S000000314	YBR110W	ALG1	3.54064e+07	2.7699e+07	1.60316e+07	1.94633e+07	4.16409e+07	3.90649e+07	NA	1.51792e+07	1.68461e+07	NA	NA	NA	2.27301e+07	1.77988e+07	9.71732e+06	NA	NA	NA	NA	NA	NA	6.30966e+06	9.30585e+06	8.25223e+06	8.35737e+07	2.85186e+07	4.60174e+07	1.60077e+07	1.65967e+07	1.30204e+07	1.46725e+07	2.04209e+07	8.75864e+06	1.87088e+07	1.17608e+07	1.47807e+07	1.04025e+07	NA	1.02258e+07	9.66601e+06	1.16939e+07	7.89592e+06	7.98768e+06	6.41754e+06	6.41102e+06	1.21606e+07
P16664	S000002544	YDR137W	RGP1	2.07705e+07	NA	7.14734e+06	NA	NA	NA	NA	NA	NA	NA	NA	NA	NA	NA	NA	NA	NA	NA	NA	NA	NA	NA	NA	NA	NA	NA	NA	NA	NA	NA	NA	NA	NA	NA	NA	NA	1.09103e+07	NA	NA	7.73528e+06	NA	9.13554e+06	9.21227e+06	5.38956e+06	NA	7.76063e+06
P16861	S000003472	YGR240C	PFK1	2.55367e+08	4.50237e+08	6.89609e+08	6.03997e+08	3.61418e+08	5.4831e+08	5.85796e+08	5.29378e+08	4.64652e+08	5.47473e+08	4.49934e+08	5.07077e+08	7.57448e+08	4.92784e+08	6.10324e+08	6.14529e+08	4.98293e+08	7.19654e+08	7.93786e+08	4.69017e+08	7.25303e+08	6.66294e+08	5.40115e+08	6.11858e+08	2.45417e+08	3.82179e+08	7.11658e+08	3.13019e+08	5.32771e+08	6.37928e+08	4.25158e+08	5.62869e+08	5.93747e+08	4.59666e+08	5.71026e+08	5.83946e+08	4.04461e+08	6.98656e+08	7.4996e+08	4.03333e+08	6.4194e+08	7.53209e+08	4.49108e+08	8.46964e+08	6.76623e+08	3.68439e+08
P16862	S000004818	YMR205C	PFK2	1.8948e+08	2.44149e+08	4.35081e+08	3.13452e+08	2.3219e+08	2.63052e+08	3.19124e+08	2.99667e+08	4.03606e+08	3.39663e+08	3.40838e+08	3.8194e+08	4.67182e+08	3.08186e+08	3.81945e+08	3.28192e+08	2.98359e+08	3.86976e+08	4.44159e+08	2.80994e+08	4.13608e+08	3.31483e+08	2.63905e+08	3.44514e+08	1.25798e+08	2.04865e+08	2.99966e+08	1.78676e+08	2.73923e+08	3.43996e+08	1.91143e+08	3.25914e+08	4.21191e+08	2.44523e+08	2.8452e+08	3.35299e+08	2.98756e+08	3.32998e+08	4.37416e+08	2.23106e+08	3.8372e+08	4.28886e+08	2.50185e+08	4.38749e+08	4.49095e+08	2.35348e+08
P16892	S000000112	YBL016W	FUS3	NA	6.67814e+06	7.89214e+06	1.19697e+07	9.37573e+06	1.19204e+07	6.81182e+06	6.60745e+06	5.9289e+06	NA	NA	NA	NA	NA	NA	9.3618e+06	6.48061e+06	5.76325e+06	NA	NA	6.92336e+06	NA	4.75957e+06	5.69784e+06	5.4553e+06	NA	4.75943e+06	8.02434e+06	1.06488e+07	7.43321e+06	NA	NA	NA	8.83475e+06	7.77454e+06	8.11316e+06	NA	7.59838e+06	6.13033e+06	1.04465e+07	8.30578e+06	7.79e+06	5.60529e+06	8.72634e+06	1.26236e+07	3.98785e+06
P16965	S000003240	YGR008C	STF2	NA	NA	NA	NA	NA	NA	NA	NA	NA	NA	NA	NA	NA	NA	NA	NA	NA	NA	NA	NA	NA	NA	NA	NA	NA	NA	NA	NA	NA	NA	NA	1.60701e+07	NA	NA	NA	NA	NA	NA	NA	NA	NA	NA	NA	NA	NA	1.02542e+07
P17064	S000000858	YER056C	FCY2	4.84203e+07	3.12511e+07	2.66453e+07	2.07381e+07	3.09207e+07	2.66416e+07	1.45081e+07	1.96607e+07	2.25363e+07	1.94565e+07	1.18477e+07	NA	3.07836e+07	1.64769e+07	2.4158e+07	2.33716e+07	1.82375e+07	3.2759e+07	1.22323e+07	1.43007e+07	2.19111e+07	4.64557e+07	3.09835e+07	2.62761e+07	3.53388e+07	3.61013e+07	2.12935e+07	4.51061e+07	3.44683e+07	3.18733e+07	3.02602e+07	1.52273e+07	2.17865e+07	3.6505e+07	2.6846e+07	3.52968e+07	2.25002e+07	2.62816e+07	2.30095e+07	3.4453e+07	2.37974e+07	3.05715e+07	2.79578e+07	1.839e+07	1.71871e+07	2.15601e+07
P17065	S000005216	YNL272C	SEC2	5.66778e+06	4.90304e+06	5.82682e+06	7.20329e+06	5.81804e+06	8.62435e+06	5.34161e+06	5.34213e+06	4.36628e+06	4.11681e+06	4.45271e+06	6.75523e+06	3.76774e+06	4.63918e+06	6.02348e+06	6.40839e+06	5.86299e+06	6.63795e+06	4.47455e+06	5.05375e+06	6.39934e+06	4.66697e+06	3.91583e+06	6.58997e+06	7.08295e+06	NA	6.21378e+06	6.59632e+06	8.2739e+06	5.63365e+06	5.33958e+06	4.21942e+06	4.13939e+06	5.82523e+06	6.13622e+06	5.48866e+06	5.86451e+06	2.47167e+06	4.89784e+06	4.59629e+06	4.94835e+06	4.74243e+06	4.36048e+06	NA	4.55827e+06	5.19793e+06
P17076	S000001025	YHL033C	RPL8A	7.59095e+08	8.9205e+08	7.81997e+08	5.50508e+08	7.65621e+08	1.35601e+08	1.46378e+09	1.50963e+09	1.30554e+09	2.25955e+09	1.88885e+09	3.42515e+09	3.07709e+09	1.45616e+09	9.51565e+08	1.20266e+09	6.87769e+08	5.62984e+08	1.69175e+09	1.22535e+09	1.18737e+09	1.3313e+09	9.42822e+08	8.7669e+08	9.1909e+08	1.25166e+09	1.48685e+09	7.29887e+08	8.29817e+08	6.20684e+08	1.02973e+09	1.26698e+09	1.37144e+09	5.61879e+08	5.02206e+08	5.44604e+08	6.59301e+08	9.02607e+08	9.85951e+08	1.03136e+09	2.04614e+08	6.33072e+08	8.5734e+08	1.24775e+09	2.02649e+08	9.22156e+08
P17106	S000003821	YJR060W	CBF1	1.86125e+07	1.74643e+07	1.49982e+07	1.15445e+07	NA	NA	NA	NA	NA	7.73515e+06	NA	NA	1.48986e+07	1.25478e+07	1.08154e+07	NA	NA	NA	1.61134e+07	NA	1.07459e+07	1.81068e+07	1.49373e+07	1.14063e+07	7.1209e+06	NA	7.19577e+06	NA	NA	1.16427e+07	NA	NA	NA	NA	NA	NA	NA	1.30329e+07	8.79221e+06	8.92796e+06	1.14163e+07	1.32637e+07	1.45989e+07	1.02092e+07	1.37744e+07	7.64844e+06
P17119	S000006345	YPR141C	KAR3	8.97393e+06	5.48475e+06	5.42471e+06	9.0655e+06	9.61009e+06	1.00795e+07	9.38979e+06	7.89923e+06	7.67842e+06	4.6762e+06	NA	1.04967e+07	NA	7.33088e+06	5.89429e+06	8.00094e+06	8.95329e+06	8.43735e+06	NA	5.02676e+06	6.20379e+06	8.77772e+06	8.80788e+06	7.86594e+06	5.9864e+06	7.38973e+06	6.62544e+06	6.59989e+06	9.65311e+06	7.59631e+06	8.61052e+06	8.58169e+06	6.64345e+06	1.02416e+07	9.12318e+06	7.7132e+06	NA	NA	5.60188e+06	1.1941e+07	8.40168e+06	8.89388e+06	7.02233e+06	7.09252e+06	8.75092e+06	8.46612e+06
P17121	S000002797	YDR389W	SAC7	2.28533e+08	1.31001e+08	1.13174e+08	2.27682e+08	1.90061e+08	1.48972e+08	1.45397e+08	1.48033e+08	2.52321e+08	1.54132e+08	2.06364e+08	1.60363e+08	NA	1.71952e+08	1.43038e+08	9.14127e+07	1.9436e+08	1.47112e+08	1.32011e+08	1.63171e+08	NA	1.07057e+08	2.09724e+08	1.35811e+08	1.28056e+08	6.31827e+07	6.9574e+07	5.85572e+07	1.3102e+08	1.30134e+08	1.21471e+08	1.94525e+08	1.00559e+08	1.15579e+08	1.29321e+08	1.08786e+08	9.25581e+07	1.81812e+08	8.53148e+07	7.97911e+07	1.43174e+08	2.78366e+08	1.05754e+08	8.13935e+07	1.69269e+08	1.01074e+08
P17157	S000005952	YPL031C	PHO85	9.71731e+06	9.28683e+06	1.11583e+07	1.12662e+07	1.21201e+07	1.87776e+07	9.5439e+06	1.13272e+07	7.91925e+06	1.34144e+07	7.72537e+06	9.91547e+06	NA	NA	8.97127e+06	8.1671e+06	9.95243e+06	7.37131e+06	4.65277e+06	6.00439e+06	6.51179e+06	NA	NA	NA	8.47648e+06	NA	5.60307e+06	9.9436e+06	8.95535e+06	7.39503e+06	NA	7.5102e+06	NA	1.02178e+07	7.6944e+06	8.55252e+06	7.82176e+06	7.39689e+06	8.39799e+06	8.4664e+06	7.32226e+06	1.10355e+07	5.91971e+06	NA	9.39385e+06	5.53905e+06
P17255	S000002344	YDL185W	VMA1	2.32563e+08	2.09205e+08	3.0029e+08	1.54974e+08	1.81742e+08	2.19504e+08	1.79824e+08	1.53933e+08	3.13205e+08	2.00296e+08	2.11521e+08	2.82548e+08	3.11705e+08	1.58561e+08	2.53891e+08	1.51397e+08	1.29116e+08	2.0544e+08	2.34911e+08	1.62393e+08	2.51005e+08	2.40533e+08	1.88938e+08	2.72418e+08	2.46273e+08	2.8159e+08	1.93414e+08	3.13849e+08	2.18222e+08	2.54249e+08	1.98691e+08	1.99395e+08	2.72347e+08	2.29977e+08	1.61876e+08	2.17325e+08	2.95186e+08	1.71601e+08	2.48354e+08	2.06594e+08	1.41272e+08	2.6715e+08	2.49165e+08	1.64814e+08	2.19445e+08	3.18545e+08
P17442	S000003465	YGR233C	PHO81	NA	NA	7.75002e+06	1.03473e+07	1.15007e+07	1.10489e+07	7.77732e+06	9.14541e+06	4.98639e+06	NA	5.46248e+06	NA	NA	6.46522e+06	7.57914e+06	8.13355e+06	8.39113e+06	5.83687e+06	5.5365e+06	6.76906e+06	5.83848e+06	NA	NA	7.31162e+06	1.08983e+07	6.79429e+06	8.33692e+06	1.01104e+07	9.59623e+06	8.46484e+06	8.52477e+06	6.98556e+06	4.18984e+06	9.25061e+06	8.57035e+06	7.86676e+06	8.58478e+06	6.99346e+06	6.39731e+06	8.90944e+06	5.03503e+06	4.49786e+06	9.11636e+06	4.79338e+06	7.75841e+06	7.3638e+06
P17505	S000001568	YKL085W	MDH1	4.25986e+07	3.37972e+07	4.38357e+07	4.30829e+07	3.64923e+07	4.69896e+07	5.36387e+07	6.21978e+07	7.20447e+07	4.99194e+07	4.67468e+07	3.77415e+07	3.99386e+07	3.65599e+07	3.29344e+07	3.96495e+07	3.68963e+07	3.66088e+07	3.21824e+07	3.03399e+07	3.74747e+07	3.79833e+07	5.13288e+07	5.15854e+07	3.60093e+07	4.42796e+07	3.51371e+07	3.451e+07	4.26071e+07	3.88292e+07	5.35219e+07	4.58279e+07	4.47323e+07	5.9592e+07	6.27859e+07	6.50498e+07	4.87016e+07	3.46145e+07	4.02044e+07	5.42465e+07	3.35093e+07	4.30486e+07	4.21477e+07	2.19307e+07	4.79966e+07	3.20041e+07
P17536	S000005023	YNL079C	TPM1	5.56242e+06	3.22332e+06	4.09713e+06	NA	5.06993e+06	2.4668e+06	7.0413e+06	1.47599e+07	1.27506e+07	5.43808e+06	8.46511e+06	6.67871e+06	2.0324e+06	3.275e+06	3.78805e+06	3.21832e+06	3.5228e+06	4.9597e+06	NA	NA	NA	NA	NA	NA	5.48109e+06	3.72863e+06	NA	NA	NA	NA	6.55644e+06	6.08959e+06	5.87838e+06	8.3454e+06	1.06999e+07	1.02926e+07	NA	NA	NA	NA	NA	NA	5.03404e+06	2.99093e+06	3.14071e+06	3.97966e+06
P17555	S000005082	YNL138W	SRV2	5.93759e+07	1.15044e+08	1.23571e+08	1.58154e+08	1.17324e+08	1.54028e+08	1.11215e+08	1.03711e+08	9.88106e+07	1.12373e+08	9.67995e+07	6.82545e+07	8.23151e+07	9.45407e+07	9.42471e+07	1.03635e+08	8.93394e+07	9.43479e+07	9.57701e+07	8.07218e+07	9.35173e+07	7.48597e+07	9.56928e+07	1.03463e+08	1.53287e+08	9.50304e+07	1.52881e+08	1.29583e+08	1.54185e+08	1.14015e+08	1.13874e+08	1.11644e+08	7.79347e+07	1.17652e+08	1.19391e+08	1.17042e+08	1.36438e+08	9.06144e+07	9.8154e+07	1.29713e+08	1.34216e+08	1.01513e+08	1.18814e+08	1.0743e+08	9.47359e+07	8.95675e+07
P17558	S000005684	YOR158W	PET123	1.49821e+08	2.10372e+08	2.24693e+08	4.07238e+08	3.9965e+08	2.90071e+08	6.01084e+08	6.29448e+08	5.36943e+08	4.85502e+08	4.18675e+08	3.03625e+08	3.84977e+08	3.78486e+08	2.88684e+08	6.31252e+08	5.94548e+08	4.32193e+08	3.57538e+08	3.74033e+08	2.91534e+08	5.51319e+08	6.21022e+08	4.39989e+08	2.36183e+08	2.89027e+08	3.90966e+08	4.21923e+08	2.9444e+08	4.23101e+08	2.8338e+08	4.03066e+08	4.13608e+08	4.77282e+08	5.32097e+08	5.16826e+08	2.32601e+08	3.47551e+08	3.54956e+08	3.45916e+08	7.26907e+08	5.47149e+08	2.97099e+08	3.38996e+08	3.20719e+08	4.62158e+08
P17629	S000002545	YDR138W	HPR1	2.88882e+07	1.97587e+07	1.61285e+07	8.41598e+06	1.94381e+07	7.19828e+06	1.68978e+07	1.37327e+07	1.56953e+07	6.68938e+06	1.61971e+07	1.40487e+07	8.26375e+06	1.01835e+07	1.16482e+07	6.37909e+06	1.10808e+07	1.59995e+07	1.37107e+07	2.03005e+07	1.59428e+07	1.94539e+07	1.63734e+07	1.07605e+07	1.64896e+07	3.61442e+06	1.29647e+07	1.14746e+07	1.39746e+07	1.72601e+07	6.50208e+06	1.3902e+07	2.27507e+07	1.86995e+07	1.44053e+07	1.93799e+07	1.68688e+07	1.92298e+07	1.55196e+07	1.35457e+07	1.7173e+07	1.51712e+07	2.05841e+07	2.46843e+07	1.13982e+07	1.47588e+07
P17695	S000002921	YDR513W	GRX2	2.11071e+08	1.82207e+08	2.02623e+08	1.32288e+08	1.61316e+08	1.17582e+08	7.23912e+07	8.69223e+07	7.75561e+07	1.04226e+08	1.09605e+08	1.03655e+08	6.01411e+07	1.43829e+08	1.29532e+08	8.95409e+07	1.12384e+08	1.07592e+08	7.88118e+07	1.01355e+08	1.1423e+08	7.84111e+07	8.26105e+07	9.28588e+07	2.09355e+08	1.03071e+08	1.54935e+08	1.33166e+08	1.16131e+08	1.57939e+08	1.25568e+08	1.05724e+08	1.28014e+08	1.08311e+08	8.84291e+07	8.45272e+07	2.04408e+08	1.34856e+08	1.24013e+08	1.01427e+08	8.99714e+07	6.87603e+07	1.43958e+08	8.48492e+07	1.31608e+08	1.10963e+08
P17709	S000000545	YCL040W	GLK1	3.34929e+07	3.07018e+07	3.56313e+07	5.49686e+07	4.85339e+07	5.70986e+07	4.55126e+07	4.87009e+07	4.03169e+07	3.60333e+07	3.7235e+07	3.15348e+07	4.18711e+07	3.9529e+07	4.15662e+07	4.09587e+07	7.02789e+07	4.05052e+07	3.62365e+07	4.40608e+07	3.58443e+07	3.20274e+07	5.94976e+07	5.98098e+07	8.92788e+07	6.54065e+07	4.4714e+07	8.61404e+07	4.94582e+07	5.01212e+07	3.98467e+07	4.75886e+07	3.42252e+07	4.65784e+07	4.25331e+07	4.41783e+07	5.08965e+07	4.10757e+07	4.24682e+07	6.12614e+07	7.48785e+07	5.89156e+07	5.15721e+07	4.33421e+07	5.88131e+07	9.0778e+07
P17883	S000006393	YPR189W	SKI3	1.427e+08	1.12123e+08	1.13932e+08	7.49154e+07	1.07665e+08	6.246e+07	9.22282e+07	9.44537e+07	1.01013e+08	6.09326e+07	8.12542e+07	9.64859e+07	8.58661e+07	8.41384e+07	9.22706e+07	7.65119e+07	9.63579e+07	9.42509e+07	1.06073e+08	1.20305e+08	9.45941e+07	1.48508e+08	8.91665e+07	7.63245e+07	9.8124e+07	6.18996e+07	1.04745e+08	1.21408e+08	9.94681e+07	1.02369e+08	8.04315e+07	1.09369e+08	1.20142e+08	9.59203e+07	1.2159e+08	9.74147e+07	1.08733e+08	1.44838e+08	7.89308e+07	8.88105e+07	1.31702e+08	9.84802e+07	9.72676e+07	1.45031e+08	7.64677e+07	1.04078e+08
P17890	S000005095	YNL151C	RPC31	3.32151e+07	4.08383e+07	3.67912e+07	3.06676e+07	2.88651e+07	2.98777e+07	3.70708e+07	3.07491e+07	4.75206e+07	2.5677e+07	2.41464e+07	3.3309e+07	2.1637e+07	3.17912e+07	4.00406e+07	3.40041e+07	3.29283e+07	3.81386e+07	3.21065e+07	3.57084e+07	3.47956e+07	6.04483e+07	2.7168e+07	2.84077e+07	2.67486e+07	1.07739e+07	4.17122e+07	2.91005e+07	3.98882e+07	4.05375e+07	3.77612e+07	2.23983e+07	3.98921e+07	3.29695e+07	4.0766e+07	3.72039e+07	3.60771e+07	4.77801e+07	3.57003e+07	3.66777e+07	4.7518e+07	5.42466e+07	4.06034e+07	5.04052e+07	4.84331e+07	3.06772e+07
P17967	S000000548	YCL043C	PDI1	2.91513e+08	1.58817e+08	1.66237e+08	8.2115e+07	1.45967e+08	9.72396e+07	5.5427e+07	5.14617e+07	1.00026e+08	4.49834e+07	6.7167e+07	7.25727e+07	5.2558e+07	7.20109e+07	1.02473e+08	6.18054e+07	1.07102e+08	1.01428e+08	5.29448e+07	6.26183e+07	6.91394e+07	7.32667e+07	6.71345e+07	7.69899e+07	1.4272e+08	9.54942e+07	9.53514e+07	1.11499e+08	1.12218e+08	1.46745e+08	1.02073e+08	6.44129e+07	1.03246e+08	1.00437e+08	5.79334e+07	6.88695e+07	2.37779e+08	7.71677e+07	8.56997e+07	1.61711e+08	8.12826e+07	1.28179e+08	1.12265e+08	6.37113e+07	6.18213e+07	1.48663e+08
P18239	S000000126	YBL030C	PET9	1.90928e+09	1.42108e+09	1.62002e+09	3.16411e+09	3.48708e+09	3.6402e+09	4.07402e+09	4.29338e+09	5.52362e+09	3.49058e+09	4.58943e+09	3.93547e+09	1.52496e+09	2.10017e+09	2.08429e+09	2.36965e+09	2.68874e+09	4.01525e+09	1.8529e+09	1.69278e+09	2.05255e+09	2.00587e+09	2.10021e+09	2.91468e+09	4.06498e+09	5.06477e+09	2.6592e+09	4.1048e+09	2.74059e+09	3.6748e+09	4.26156e+09	5.58358e+09	3.96116e+09	5.27798e+09	4.55009e+09	5.74791e+09	2.49517e+09	2.41305e+09	3.22607e+09	2.78197e+09	2.57153e+09	2.59067e+09	3.27484e+09	1.88125e+09	2.73842e+09	3.75472e+09
P18409	S000000008	YAL010C	MDM10	NA	NA	NA	NA	NA	NA	NA	NA	NA	NA	NA	NA	NA	NA	NA	NA	NA	NA	NA	NA	NA	NA	NA	NA	NA	NA	NA	NA	NA	NA	NA	1.05487e+07	4.43174e+06	5.87841e+06	5.9128e+06	NA	NA	NA	NA	NA	NA	NA	NA	NA	NA	NA
P18480	S000000493	YBR289W	SNF5	NA	NA	9.49804e+06	NA	NA	NA	NA	NA	9.40935e+06	NA	NA	NA	NA	NA	NA	NA	NA	NA	NA	NA	NA	NA	NA	NA	NA	NA	NA	NA	5.65885e+06	NA	NA	NA	NA	NA	NA	NA	NA	NA	NA	NA	NA	NA	NA	NA	NA	6.79764e+06
P18496	S000004385	YLR393W	ATP10	1.4763e+07	9.19713e+06	1.13342e+07	2.10663e+07	1.54508e+07	2.2573e+07	1.37074e+07	2.23445e+07	1.96354e+07	NA	9.40323e+06	1.10446e+07	1.1022e+07	9.62578e+06	1.29075e+07	1.14055e+07	1.56548e+07	1.50445e+07	9.46704e+06	8.29395e+06	8.88816e+06	9.77182e+06	1.05142e+07	1.22434e+07	1.02425e+07	1.39273e+07	1.08605e+07	1.19475e+07	1.18652e+07	1.20959e+07	1.65165e+07	1.5509e+07	1.41613e+07	1.49239e+07	1.31945e+07	1.35771e+07	7.46094e+06	1.33123e+07	9.66113e+06	1.17331e+07	1.62761e+07	1.09105e+07	1.02341e+07	1.01967e+07	1.21477e+07	1.2659e+07
P18544	S000005500	YOL140W	ARG8	NA	NA	NA	NA	NA	NA	2.14751e+07	2.09158e+07	NA	NA	NA	NA	1.00252e+08	4.9818e+07	NA	NA	NA	NA	3.89595e+07	5.17841e+07	NA	NA	NA	NA	1.89203e+07	4.60836e+07	1.55893e+07	1.77425e+07	NA	NA	NA	NA	NA	NA	NA	NA	NA	NA	NA	3.48128e+07	3.03858e+07	NA	NA	3.88288e+07	NA	4.56421e+07
P18562	S000001170	YHR128W	FUR1	NA	1.23023e+07	1.03803e+07	2.13011e+07	1.01814e+07	1.81221e+07	NA	NA	NA	1.75367e+07	1.21681e+07	NA	NA	NA	NA	1.70382e+07	1.23717e+07	1.11904e+07	1.11148e+07	1.07369e+07	NA	9.60636e+06	1.61185e+07	1.3217e+07	NA	NA	NA	NA	NA	NA	NA	NA	NA	NA	NA	NA	1.51357e+07	NA	NA	NA	NA	NA	NA	NA	NA	NA
P18759	S000000284	YBR080C	SEC18	9.60031e+07	1.38577e+08	1.95218e+08	2.31833e+08	1.69374e+08	2.96869e+08	1.82377e+08	1.6973e+08	1.37725e+08	1.66733e+08	1.36702e+08	1.30665e+08	1.33901e+08	1.46407e+08	1.58913e+08	1.87975e+08	1.78737e+08	1.45948e+08	1.3519e+08	1.30038e+08	1.80879e+08	1.07076e+08	1.44079e+08	1.86699e+08	1.52168e+08	1.86906e+08	2.00968e+08	1.63408e+08	2.14181e+08	1.81544e+08	1.83409e+08	1.55662e+08	1.23513e+08	1.81072e+08	1.73144e+08	1.74439e+08	1.86526e+08	1.58268e+08	2.17669e+08	2.26401e+08	1.84668e+08	1.1263e+08	1.98987e+08	1.34077e+08	2.31481e+08	1.85499e+08
P18851	S000005738	YOR212W	STE4	3.29431e+07	NA	1.51035e+07	NA	NA	NA	2.61882e+07	2.64166e+07	2.35622e+07	NA	NA	NA	NA	NA	NA	1.5145e+07	1.797e+07	NA	NA	NA	NA	2.26118e+07	1.67507e+07	1.5439e+07	1.72826e+07	NA	2.04513e+07	1.95215e+07	1.94768e+07	NA	1.66534e+07	1.73124e+07	1.80949e+07	2.26435e+07	2.85614e+07	2.36622e+07	9.31364e+06	NA	NA	2.72785e+07	NA	1.54012e+07	NA	NA	NA	1.88899e+07
P18888	S000001017	YHL025W	SNF6	1.75452e+07	1.21868e+07	1.0207e+07	7.42026e+06	1.12761e+07	1.00977e+07	7.19112e+06	7.78743e+06	8.33469e+06	6.82406e+06	1.14209e+07	8.32794e+06	NA	7.14897e+06	7.75506e+06	7.98798e+06	7.58509e+06	9.92769e+06	5.80494e+06	8.52474e+06	7.69374e+06	8.49017e+06	8.59714e+06	7.40908e+06	6.09626e+06	6.48038e+06	5.88063e+06	8.54553e+06	7.02473e+06	NA	7.37733e+06	6.13492e+06	6.10045e+06	7.9356e+06	8.62739e+06	7.63825e+06	NA	NA	NA	NA	NA	NA	5.26211e+06	5.21349e+06	5.87233e+06	3.9173e+06
P18900	S000000207	YBR003W	COQ1	2.06708e+07	1.37519e+07	1.3083e+07	1.56444e+07	1.50892e+07	1.61398e+07	1.48583e+07	1.47461e+07	8.45566e+06	1.15083e+07	1.42934e+07	1.09656e+07	1.31427e+07	1.26509e+07	9.71656e+06	1.4784e+07	9.70097e+06	1.01287e+07	1.31182e+07	1.29843e+07	1.09496e+07	1.10254e+07	1.49543e+07	1.24584e+07	1.57831e+07	2.09022e+07	1.17512e+07	2.10515e+07	2.15973e+07	1.34606e+07	2.36382e+07	1.3213e+07	7.75347e+06	2.06859e+07	1.3462e+07	1.43106e+07	2.39641e+07	NA	1.06295e+07	2.80428e+07	1.81397e+07	1.23621e+07	1.67498e+07	1.45689e+07	1.65249e+07	1.86529e+07
P18961	S000004710	YMR104C	YPK2	8.3452e+06	7.40405e+06	8.12748e+06	1.07892e+07	7.87073e+06	1.12154e+07	9.2606e+06	8.46825e+06	6.17197e+06	7.40771e+06	5.08767e+06	3.62519e+06	NA	7.03041e+06	6.45127e+06	6.64708e+06	7.40474e+06	3.90027e+06	5.59178e+06	5.54462e+06	6.48763e+06	6.44279e+06	7.05599e+06	9.17488e+06	1.25204e+07	1.18639e+07	1.09652e+07	8.65471e+06	1.11751e+07	1.04198e+07	6.69332e+06	6.47664e+06	6.40432e+06	8.34345e+06	8.69933e+06	7.22726e+06	9.95702e+06	7.08771e+06	7.67784e+06	1.37432e+07	1.03156e+07	8.05091e+06	7.20978e+06	7.84842e+06	1.08484e+07	6.50691e+06
P18962	S000001070	YHR028C	DAP2	4.62426e+07	4.33234e+07	2.88576e+07	3.60257e+07	3.70775e+07	3.58878e+07	3.08748e+07	2.90767e+07	3.17369e+07	2.83482e+07	2.28111e+07	4.25204e+07	3.46898e+07	2.81404e+07	4.12609e+07	3.0289e+07	2.99049e+07	3.79711e+07	3.26464e+07	2.96182e+07	3.80359e+07	3.38317e+07	2.266e+07	2.91674e+07	5.3723e+07	4.69815e+07	4.5577e+07	3.88487e+07	3.88934e+07	3.95828e+07	3.7727e+07	3.47101e+07	4.04894e+07	4.4201e+07	3.14573e+07	3.55345e+07	4.11781e+07	2.62604e+07	3.87932e+07	3.63292e+07	1.81989e+07	2.84083e+07	4.66294e+07	3.32538e+07	2.85996e+07	3.25667e+07
P18963	S000000344	YBR140C	IRA1	1.32271e+07	1.12091e+07	8.4511e+06	1.09196e+07	1.28987e+07	8.95829e+06	7.85627e+06	1.008e+07	NA	5.85772e+06	NA	NA	NA	NA	7.56795e+06	8.10255e+06	9.93881e+06	6.21259e+06	8.36091e+06	8.55482e+06	NA	1.24436e+07	9.95847e+06	NA	1.27841e+07	NA	1.04903e+07	1.01146e+07	9.02751e+06	NA	8.78191e+06	NA	NA	9.41875e+06	1.39869e+07	8.30452e+06	1.47453e+07	1.17218e+07	NA	1.10741e+07	1.41825e+07	NA	1.172e+07	8.28139e+06	NA	1.03416e+07
P19073	S000004219	YLR229C	CDC42	2.18652e+07	2.06241e+07	2.0354e+07	3.10189e+07	2.99317e+07	4.2145e+07	2.53222e+07	2.22123e+07	1.71894e+07	1.74948e+07	1.81929e+07	1.28927e+07	1.24005e+07	1.45949e+07	2.14296e+07	1.92212e+07	2.33368e+07	1.76104e+07	1.3706e+07	1.49435e+07	2.25492e+07	1.04374e+07	2.04234e+07	2.20892e+07	1.61636e+07	2.12444e+07	2.71805e+07	2.45926e+07	3.18777e+07	2.74377e+07	1.46021e+07	2.05332e+07	1.41848e+07	2.63011e+07	2.56027e+07	2.44257e+07	5.2889e+07	1.42309e+07	1.8885e+07	6.22803e+07	2.61317e+07	3.37073e+07	4.33117e+07	2.16841e+07	4.9144e+07	3.86215e+07
P19097	S000006152	YPL231W	FAS2	3.18249e+09	5.44235e+09	4.51631e+09	6.12474e+09	5.86911e+09	3.58201e+09	9.15715e+09	7.98556e+09	7.51813e+09	9.17873e+09	9.22603e+09	8.58025e+09	1.28625e+10	8.18909e+09	5.63459e+09	8.85439e+09	6.86067e+09	4.36187e+09	9.71749e+09	8.29223e+09	6.07238e+09	9.08435e+09	7.19638e+09	5.89962e+09	4.94814e+09	7.74267e+09	7.50542e+09	6.75015e+09	5.67744e+09	7.01116e+09	7.04041e+09	8.89131e+09	8.34565e+09	7.42079e+09	6.84104e+09	7.27716e+09	6.77066e+09	7.61695e+09	8.85339e+09	7.01441e+09	8.06866e+09	7.06944e+09	7.33824e+09	8.88675e+09	5.8694e+09	1.03347e+10
P19211	S000003808	YJR047C	ANB1	NA	NA	NA	NA	NA	NA	NA	NA	NA	NA	NA	NA	1.77583e+07	NA	NA	NA	NA	NA	NA	NA	NA	NA	NA	NA	NA	2.22915e+07	3.98648e+06	NA	NA	NA	NA	NA	NA	NA	NA	NA	1.67974e+07	NA	NA	2.7194e+07	NA	NA	NA	NA	NA	NA
P19262	S000002555	YDR148C	KGD2	4.90992e+08	7.29189e+08	8.319e+08	7.12555e+08	6.54118e+08	4.72532e+08	1.00393e+09	8.91788e+08	1.06227e+09	1.0563e+09	1.17018e+09	1.12439e+09	1.46333e+09	8.4324e+08	8.34171e+08	7.88882e+08	7.78645e+08	4.37395e+08	1.40122e+09	9.22343e+08	5.38953e+08	1.34878e+09	1.21007e+09	9.1899e+08	7.14406e+08	8.99279e+08	6.77019e+08	1.14179e+09	4.54363e+08	9.33357e+08	5.39306e+08	8.98872e+08	1.15588e+09	6.45337e+08	5.73589e+08	9.51724e+08	8.13649e+08	7.62473e+08	1.56299e+09	6.38679e+08	6.71748e+08	8.2464e+08	9.57186e+08	8.33563e+08	8.75848e+08	1.00041e+09
P19263	S000004061	YLR071C	RGR1	2.93118e+07	2.51256e+07	2.07511e+07	1.86285e+07	2.59272e+07	1.74709e+07	1.3737e+07	1.27322e+07	1.62936e+07	1.18981e+07	1.07056e+07	1.20692e+07	7.25786e+06	8.42724e+06	1.28217e+07	1.59467e+07	1.46713e+07	1.88687e+07	5.83124e+06	9.33379e+06	1.46525e+07	1.97839e+07	1.56817e+07	2.00537e+07	1.96958e+07	7.83184e+06	1.36737e+07	1.86399e+07	1.89149e+07	1.39108e+07	1.48563e+07	1.3636e+07	1.43661e+07	1.71957e+07	2.2185e+07	1.63409e+07	1.94216e+07	NA	NA	1.70845e+07	1.11707e+07	1.16971e+07	1.26298e+07	1.10978e+07	7.69378e+06	1.73383e+07
P19358	S000002910	YDR502C	SAM2	2.01806e+07	2.55191e+07	1.58336e+07	3.20071e+07	3.2219e+07	2.59999e+07	3.3479e+07	2.90491e+07	2.27821e+07	2.05724e+07	1.77408e+07	2.36753e+07	3.07709e+07	2.05561e+07	1.42245e+07	2.90382e+07	2.14827e+07	2.2483e+07	2.05169e+07	1.94542e+07	1.13959e+07	2.75627e+07	2.39041e+07	1.98555e+07	1.77993e+07	5.2279e+07	1.72718e+07	3.1365e+07	3.95351e+07	2.66699e+07	2.34064e+07	1.65156e+07	1.88928e+07	3.33062e+07	1.97938e+07	2.47255e+07	2.62421e+07	1.37067e+07	1.79381e+07	3.18114e+07	5.25875e+06	2.79308e+07	2.38304e+07	2.22768e+07	1.89396e+07	3.69336e+07
P19414	S000004295	YLR304C	ACO1	1.13469e+08	1.07452e+08	1.01345e+08	4.75101e+07	4.21082e+07	5.07304e+07	5.02196e+07	5.09141e+07	6.68319e+07	1.15346e+08	1.02658e+08	1.10862e+08	8.27295e+07	1.00387e+08	9.7773e+07	4.73367e+07	4.12854e+07	4.9008e+07	9.02926e+07	8.94574e+07	9.32616e+07	4.08897e+07	3.47667e+07	4.48174e+07	6.89116e+07	8.28243e+07	7.66913e+07	3.18031e+07	3.82381e+07	3.59069e+07	9.95311e+07	9.14908e+07	9.26538e+07	5.94226e+07	5.44154e+07	5.22309e+07	7.20684e+07	4.39209e+07	5.17596e+07	3.39497e+07	1.76748e+07	3.36331e+07	6.37382e+07	3.59359e+07	4.97752e+07	4.767e+07
P19454	S000005587	YOR061W	CKA2	2.71997e+07	2.36313e+07	4.35313e+07	3.18565e+07	2.98018e+07	5.36656e+07	3.51273e+07	3.90896e+07	4.6517e+07	4.2511e+07	4.6636e+07	4.80318e+07	3.77133e+07	3.2475e+07	4.44478e+07	3.47495e+07	4.84382e+07	5.11542e+07	3.39272e+07	4.10997e+07	5.05466e+07	3.09327e+07	3.92883e+07	3.62818e+07	2.96717e+07	3.05994e+07	2.83723e+07	3.77811e+07	3.93925e+07	4.13615e+07	2.94448e+07	3.59861e+07	3.92873e+07	3.24388e+07	3.10591e+07	4.34972e+07	2.83457e+07	3.23353e+07	4.98743e+07	3.25654e+07	5.54751e+07	5.71249e+07	3.56134e+07	4.31729e+07	7.08224e+07	2.99319e+07
P19516	S000006053	YPL132W	COX11	NA	NA	NA	3.63844e+07	2.81994e+07	3.6239e+07	3.73251e+07	3.2167e+07	2.96668e+07	1.49454e+07	1.37942e+07	1.06412e+07	NA	NA	1.06358e+07	2.47933e+07	1.91325e+07	2.10546e+07	1.19974e+07	NA	9.8608e+06	1.81105e+07	1.56791e+07	2.1414e+07	2.70892e+07	3.12757e+07	1.37932e+07	3.91555e+07	2.53288e+07	2.67654e+07	3.77348e+07	2.68052e+07	1.76171e+07	5.79803e+07	5.35542e+07	6.0487e+07	1.6239e+07	1.50567e+07	2.03758e+07	3.33326e+07	1.65722e+07	1.83469e+07	1.59299e+07	1.48328e+07	2.55528e+07	3.09896e+07
P19524	S000005853	YOR326W	MYO2	1.34688e+08	1.37072e+08	1.34001e+08	7.82757e+07	1.10143e+08	1.02043e+08	9.15674e+07	1.03691e+08	1.45099e+08	9.459e+07	9.52579e+07	1.19945e+08	7.94829e+07	8.6316e+07	1.21882e+08	7.16076e+07	9.78803e+07	1.40622e+08	9.83809e+07	1.09056e+08	1.19008e+08	1.22772e+08	1.01199e+08	1.07664e+08	1.24231e+08	8.52852e+07	1.05209e+08	1.08714e+08	1.05274e+08	1.03555e+08	1.04635e+08	1.02724e+08	1.26937e+08	9.9118e+07	1.12531e+08	1.03705e+08	1.27022e+08	1.28862e+08	8.53944e+07	9.83503e+07	1.05777e+08	1.10605e+08	1.10781e+08	1.14275e+08	8.90872e+07	1.17696e+08
P19541	S000006054	YPL133C	RDS2	NA	NA	NA	NA	NA	NA	NA	NA	NA	NA	NA	NA	NA	NA	NA	NA	NA	NA	NA	NA	NA	NA	NA	NA	NA	NA	NA	NA	NA	NA	NA	NA	NA	4.50427e+06	NA	NA	NA	NA	NA	5.31061e+06	NA	4.90934e+06	NA	NA	NA	NA
P19658	S000003621	YJL085W	EXO70	8.65345e+06	6.14461e+06	6.52126e+06	6.76307e+06	4.06076e+06	5.42162e+06	NA	NA	NA	NA	NA	NA	NA	4.99737e+06	NA	5.86445e+06	NA	NA	NA	5.36849e+06	NA	NA	NA	5.67321e+06	9.1295e+06	NA	9.14946e+06	7.56556e+06	6.69266e+06	6.00626e+06	NA	NA	3.8609e+06	6.62275e+06	5.89679e+06	5.1385e+06	6.92636e+06	NA	8.29037e+06	8.65839e+06	8.28161e+06	3.15098e+06	NA	NA	NA	5.65024e+06
P19659	S000005411	YOL051W	GAL11	1.56053e+07	1.39874e+07	1.50024e+07	1.14964e+07	1.56845e+07	1.4951e+07	1.41271e+07	1.46651e+07	1.37298e+07	1.16603e+07	1.3126e+07	9.66084e+06	NA	1.04006e+07	1.08228e+07	1.07514e+07	9.91157e+06	1.19875e+07	8.64513e+06	1.31216e+07	1.00019e+07	1.53481e+07	1.39898e+07	1.16026e+07	1.38516e+07	1.10712e+07	1.18489e+07	1.01142e+07	1.21385e+07	1.06589e+07	1.63601e+07	1.13905e+07	1.42189e+07	1.49331e+07	1.63498e+07	1.41071e+07	9.71213e+06	NA	NA	8.58927e+06	1.31449e+07	9.66886e+06	9.07815e+06	1.03929e+07	1.07536e+07	1.25615e+07
P19735	S000000259	YBR055C	PRP6	1.95213e+07	2.44825e+07	1.81796e+07	2.025e+07	2.43198e+07	1.21086e+07	1.68907e+07	2.02478e+07	1.83961e+07	1.00601e+07	1.41343e+07	1.60316e+07	9.3575e+06	2.43717e+07	1.83589e+07	2.38844e+07	3.13398e+07	1.80302e+07	1.86587e+07	2.83487e+07	2.11636e+07	2.55472e+07	2.31053e+07	2.29303e+07	1.86955e+07	8.58511e+06	2.35221e+07	1.37685e+07	1.93368e+07	2.1353e+07	2.9873e+07	2.2726e+07	2.10345e+07	1.90804e+07	2.83709e+07	1.83862e+07	2.43165e+07	3.5656e+07	1.69478e+07	2.40112e+07	2.42962e+07	1.7042e+07	2.23798e+07	3.04759e+07	1.18128e+07	1.40257e+07
P19736	S000002188	YDL030W	PRP9	1.9626e+07	NA	1.35591e+07	NA	1.1262e+07	NA	NA	NA	NA	NA	NA	NA	NA	2.00394e+07	1.58902e+07	NA	NA	1.54378e+07	1.93389e+07	1.62988e+07	1.81291e+07	NA	NA	NA	1.3657e+07	NA	NA	2.24427e+07	1.6112e+07	NA	NA	2.24219e+07	1.40365e+07	NA	1.51653e+07	NA	NA	NA	1.62862e+07	NA	NA	NA	1.28562e+07	1.35798e+07	1.0469e+07	1.21761e+07
P19807	S000003045	YGL077C	HNM1	NA	NA	NA	NA	5.7831e+06	NA	4.53104e+06	NA	NA	NA	NA	NA	NA	NA	NA	NA	NA	NA	NA	NA	NA	NA	NA	NA	6.745e+06	NA	3.5929e+06	5.39853e+06	5.34656e+06	5.34142e+06	NA	NA	NA	NA	NA	NA	NA	NA	NA	NA	NA	NA	NA	NA	NA	NA
P19812	S000003416	YGR184C	UBR1	1.9401e+07	1.54948e+07	3.11257e+07	4.17388e+07	2.17345e+07	3.40347e+07	1.38687e+07	2.62508e+07	1.16404e+07	3.36379e+07	1.44931e+07	1.81895e+07	NA	1.82639e+07	2.663e+07	2.49972e+07	2.40985e+07	3.10978e+07	2.50092e+07	1.9898e+07	2.92011e+07	2.12815e+07	2.58891e+07	2.45585e+07	2.33254e+07	NA	2.83792e+07	2.39685e+07	3.13471e+07	2.04336e+07	2.08351e+07	2.10236e+07	1.91562e+07	2.09692e+07	2.49249e+07	2.6366e+07	2.00216e+07	2.44612e+07	1.83241e+07	2.30646e+07	2.21192e+07	NA	2.18947e+07	2.09232e+07	2.06544e+07	2.40089e+07
P19880	S000004466	YML007W	YAP1	4.81463e+07	7.64667e+07	3.33611e+07	3.7368e+07	2.53109e+07	3.0633e+07	4.41645e+07	3.97537e+07	2.3356e+07	5.0435e+07	NA	NA	2.13664e+07	2.60098e+07	3.13349e+07	2.75826e+07	3.6907e+07	2.86968e+07	3.90085e+07	4.94338e+07	4.01116e+07	3.14347e+07	8.70676e+07	3.453e+07	2.06183e+07	1.77273e+07	3.10156e+07	2.16431e+07	2.13095e+07	1.79555e+07	NA	5.33692e+07	NA	1.81965e+07	3.90951e+07	2.23129e+07	NA	3.20506e+07	1.82191e+07	2.03338e+07	4.11314e+07	3.0039e+07	2.4322e+07	3.44159e+07	2.91972e+07	1.06828e+07
P19882	S000004249	YLR259C	HSP60	3.12184e+08	3.47629e+08	5.69882e+08	3.92641e+08	2.14373e+08	2.93861e+08	3.75825e+08	3.51103e+08	3.94992e+08	3.89238e+08	3.84014e+08	4.03566e+08	7.53071e+08	3.38244e+08	4.02645e+08	2.51044e+08	2.36277e+08	4.08526e+08	6.26762e+08	2.83476e+08	5.66817e+08	3.93191e+08	4.81311e+08	4.79943e+08	2.33526e+08	2.59822e+08	3.7499e+08	2.60648e+08	2.64119e+08	4.27121e+08	3.48486e+08	4.6784e+08	4.83513e+08	3.34736e+08	4.268e+08	4.13705e+08	2.47204e+08	5.02786e+08	4.61336e+08	2.38384e+08	3.59232e+08	3.60255e+08	2.79393e+08	4.89317e+08	4.21422e+08	2.72572e+08
P19955	S000001945	YFR049W	YMR31	4.68746e+07	6.50658e+07	6.07196e+07	5.69607e+07	5.70917e+07	5.48085e+07	1.01374e+08	1.13242e+08	7.03261e+07	1.40732e+08	1.13595e+08	8.90137e+07	1.01479e+08	8.51373e+07	6.94371e+07	7.49479e+07	7.15979e+07	7.46336e+07	1.38836e+08	8.14081e+07	4.9161e+07	1.337e+08	1.88896e+08	9.4172e+07	9.68026e+07	1.12816e+08	9.04025e+07	1.10396e+08	6.55345e+07	1.02871e+08	8.89865e+07	7.9859e+07	1.51778e+08	6.62645e+07	7.89583e+07	1.15661e+08	2.68439e+07	9.96237e+07	1.21171e+08	6.66271e+07	1.52104e+08	9.84885e+07	9.92339e+07	1.04413e+08	1.04145e+08	7.40943e+07
P19956	S000004838	YMR225C	MRPL44	NA	NA	NA	NA	NA	NA	NA	NA	NA	NA	NA	NA	NA	NA	NA	NA	NA	NA	NA	NA	NA	NA	NA	NA	NA	NA	NA	NA	NA	NA	NA	NA	NA	NA	NA	NA	NA	NA	NA	NA	NA	5.95106e+06	NA	NA	7.03926e+06	NA
P20049	S000000370	YBR166C	TYR1	NA	NA	NA	6.12077e+06	NA	5.01598e+06	NA	NA	NA	NA	NA	NA	NA	NA	NA	NA	NA	NA	NA	NA	NA	NA	NA	NA	NA	NA	NA	NA	NA	NA	NA	NA	NA	NA	NA	NA	NA	NA	NA	NA	NA	NA	NA	NA	NA	NA
P20051	S000004412	YLR420W	URA4	8.462e+06	9.86745e+06	NA	NA	NA	NA	NA	NA	NA	NA	NA	NA	NA	NA	NA	NA	NA	NA	NA	NA	NA	NA	NA	NA	NA	NA	NA	NA	NA	NA	NA	NA	NA	NA	NA	NA	NA	NA	NA	NA	NA	NA	NA	NA	NA	6.58854e+06
P20053	S000006382	YPR178W	PRP4	NA	NA	NA	1.5026e+07	1.71831e+07	NA	1.85226e+07	1.88783e+07	1.54434e+07	NA	NA	NA	NA	1.39259e+07	2.06951e+07	1.23675e+07	1.87463e+07	1.6726e+07	1.52533e+07	2.06974e+07	1.38888e+07	1.77151e+07	1.27568e+07	1.62143e+07	1.13002e+07	NA	1.8509e+07	1.03341e+07	1.11768e+07	1.69827e+07	1.32861e+07	1.74819e+07	1.56226e+07	1.47566e+07	1.48502e+07	1.99453e+07	NA	2.26779e+07	NA	1.33539e+07	1.16618e+07	2.04544e+07	1.70003e+07	1.69397e+07	1.71443e+07	1.70182e+07
P20081	S000005079	YNL135C	FPR1	6.27832e+07	1.20603e+08	1.00039e+08	2.5756e+08	1.95106e+08	2.11362e+08	2.0943e+08	1.88911e+08	1.13855e+08	1.77609e+08	1.43274e+08	1.11864e+08	1.47052e+08	1.68148e+08	1.20285e+08	2.32569e+08	2.07502e+08	1.50048e+08	1.76257e+08	1.41109e+08	1.62852e+08	9.60542e+07	1.51752e+08	1.81036e+08	2.00208e+08	1.98296e+08	2.39161e+08	2.73331e+08	1.97858e+08	1.83584e+08	1.7591e+08	2.15925e+08	9.57726e+07	1.85425e+08	1.77997e+08	1.6146e+08	2.15939e+08	1.76189e+08	1.48855e+08	3.67043e+08	1.48474e+08	1.37254e+08	1.64651e+08	9.10468e+07	2.43156e+08	3.26099e+08
P20084	S000004899	YMR286W	MRPL33	1.41653e+09	2.37402e+09	1.17208e+09	2.49823e+09	3.2087e+09	2.29988e+09	3.06767e+09	2.73115e+09	1.89457e+09	2.9272e+09	2.01372e+09	2.82769e+09	3.71097e+09	2.37085e+09	1.61825e+09	2.88981e+09	2.8901e+09	2.02936e+09	2.36875e+09	1.99311e+09	2.8785e+09	2.49236e+09	3.12181e+09	1.98535e+09	1.38127e+09	2.84921e+09	1.40045e+09	2.06837e+09	1.89268e+09	1.80861e+09	1.64265e+09	1.35575e+09	2.02932e+09	2.70279e+09	2.45723e+09	2.77206e+09	3.58467e+08	1.48136e+09	1.55503e+09	1.24785e+09	1.20802e+09	1.6502e+08	1.32262e+09	1.261e+09	2.13922e+09	1.41275e+09
P20095	S000005294	YNR011C	PRP2	7.16981e+06	NA	NA	NA	5.07748e+06	NA	6.88464e+06	4.92357e+06	NA	NA	NA	NA	NA	1.05426e+07	6.12138e+06	5.89153e+06	8.32673e+06	NA	NA	NA	7.15271e+06	4.1673e+06	NA	6.00277e+06	NA	NA	NA	NA	NA	NA	NA	NA	NA	NA	NA	NA	NA	NA	7.74198e+06	2.95991e+06	4.87895e+06	8.02433e+06	NA	NA	NA	5.47492e+06
P20107	S000004856	YMR243C	ZRC1	NA	NA	NA	NA	NA	NA	NA	NA	NA	NA	NA	NA	NA	NA	NA	NA	NA	NA	NA	NA	NA	NA	NA	NA	1.58396e+07	NA	1.35799e+07	NA	1.52598e+07	NA	NA	NA	NA	NA	NA	NA	NA	NA	NA	NA	NA	NA	1.37772e+07	NA	NA	NA
P20134	S000005666	YOR140W	SFL1	NA	NA	NA	NA	NA	NA	NA	NA	NA	NA	NA	NA	NA	NA	NA	NA	NA	NA	NA	NA	NA	NA	NA	NA	NA	NA	NA	NA	NA	NA	NA	NA	NA	NA	NA	NA	NA	NA	NA	4.45975e+06	NA	NA	NA	NA	NA	NA
P20424	S000006292	YPR088C	SRP54	5.19909e+07	5.29815e+07	6.36251e+07	7.37561e+07	7.48509e+07	8.17848e+07	6.91803e+07	7.20598e+07	3.65688e+07	4.61626e+07	5.80404e+07	3.70544e+07	3.03649e+07	4.7197e+07	4.08447e+07	6.55025e+07	5.46172e+07	4.48012e+07	3.33967e+07	5.24349e+07	4.92628e+07	3.73765e+07	5.40948e+07	5.88942e+07	4.6606e+07	4.99142e+07	6.57636e+07	5.30679e+07	6.19159e+07	3.79509e+07	5.72441e+07	4.80701e+07	3.3005e+07	6.28933e+07	6.09863e+07	4.77613e+07	4.89031e+07	3.9159e+07	3.86882e+07	5.93491e+07	3.62027e+07	3.32498e+07	3.63564e+07	2.76352e+07	4.3763e+07	3.79902e+07
P20433	S000003676	YJL140W	RPB4	3.92842e+07	8.42435e+07	7.66417e+07	8.27501e+07	5.30772e+07	3.62719e+07	6.62421e+07	6.35901e+07	6.15592e+07	3.86558e+07	4.4052e+07	5.3997e+07	8.50309e+07	5.15958e+07	6.62327e+07	4.02951e+07	4.69343e+07	7.84878e+07	9.90459e+07	5.07434e+07	5.805e+07	9.09715e+07	4.15963e+07	5.09887e+07	3.81393e+07	3.8698e+07	7.1928e+07	5.52063e+07	5.84398e+07	6.81822e+07	5.52007e+07	6.42154e+07	6.30897e+07	5.35713e+07	7.44493e+07	6.04185e+07	6.28244e+07	7.68476e+07	6.78666e+07	5.30548e+07	7.60704e+07	6.95495e+07	5.39094e+07	9.77318e+07	6.46835e+07	4.08975e+07
P20434	S000000358	YBR154C	RPB5	6.30375e+07	9.95301e+07	1.71009e+08	9.90083e+07	1.03083e+08	6.64115e+07	1.15893e+08	1.20465e+08	3.44256e+08	2.41411e+08	1.03814e+08	2.52722e+08	4.01141e+08	1.22294e+08	1.67214e+08	1.33878e+08	9.02547e+07	1.43656e+08	1.88434e+08	1.25978e+08	1.90813e+08	1.82863e+08	5.77751e+07	1.22601e+08	7.86607e+07	1.1208e+08	1.19161e+08	9.536e+07	8.7338e+07	1.3551e+08	7.52624e+07	1.55842e+08	3.65216e+08	9.3353e+07	1.01973e+08	1.2109e+08	8.17046e+07	1.42133e+08	1.07673e+08	1.02196e+08	1.33633e+08	1.1838e+08	1.09297e+08	1.63267e+08	1.2444e+08	1.26324e+08
P20435	S000006391	YPR187W	RPO26	8.74824e+07	1.05619e+08	1.38057e+08	1.41283e+08	1.05137e+08	7.83787e+07	1.31753e+08	1.5789e+08	2.36394e+08	2.04379e+08	1.46632e+08	1.67058e+08	7.15193e+07	1.09389e+08	1.44266e+08	8.75288e+07	1.2861e+08	6.27149e+07	1.38708e+08	1.01097e+08	1.13017e+08	1.51537e+08	2.16564e+08	1.10677e+08	6.89709e+07	6.57824e+07	1.22192e+08	8.45695e+07	8.97233e+07	1.02741e+08	7.4884e+07	1.30861e+08	2.0915e+08	7.19844e+07	7.8937e+07	8.33611e+07	7.64347e+07	7.35321e+07	9.41885e+07	9.96796e+07	1.60868e+08	9.4272e+07	1.19333e+08	1.77692e+08	1.19765e+08	1.03129e+08
P20436	S000005750	YOR224C	RPB8	2.40311e+08	2.45414e+08	2.37641e+08	2.41059e+08	1.96527e+08	9.51238e+07	2.07388e+08	1.72059e+08	1.59736e+08	1.91398e+08	2.79241e+08	2.49782e+08	4.79139e+08	2.54302e+08	1.86273e+08	2.86889e+08	1.77784e+08	1.86994e+08	3.53308e+08	2.63953e+08	2.63951e+08	1.68551e+08	2.0737e+08	1.96288e+08	1.18451e+08	7.77341e+07	2.74846e+08	1.58921e+08	1.4742e+08	1.49016e+08	1.52142e+08	3.81037e+08	2.02452e+08	1.82407e+08	2.36624e+08	1.97076e+08	1.62833e+08	5.342e+07	1.50626e+08	2.06082e+08	3.36403e+08	2.0356e+08	2.39111e+08	3.44188e+08	2.15038e+08	1.94182e+08
P20447	S000003046	YGL078C	DBP3	8.46141e+07	6.06068e+07	5.4461e+07	7.51067e+07	6.44933e+07	7.4866e+07	6.81907e+07	7.09517e+07	5.46247e+07	6.25357e+07	7.76487e+07	5.02038e+07	4.12749e+07	6.49226e+07	5.41847e+07	6.99003e+07	8.22089e+07	6.43312e+07	4.96001e+07	6.0785e+07	4.97948e+07	5.84234e+07	8.22689e+07	8.00628e+07	5.90875e+07	5.09317e+07	5.25471e+07	5.51064e+07	6.33971e+07	4.8436e+07	7.39982e+07	5.88669e+07	4.77487e+07	6.22877e+07	6.18587e+07	6.14818e+07	5.74984e+07	5.36507e+07	5.13089e+07	6.87759e+07	8.02081e+07	5.41958e+07	5.67328e+07	5.4934e+07	7.48755e+07	5.77816e+07
P20448	S000003570	YJL033W	HCA4	1.64065e+08	1.73313e+08	1.55344e+08	1.55806e+08	1.82668e+08	1.36486e+08	2.18336e+08	1.96953e+08	2.34413e+08	1.69403e+08	1.83279e+08	1.66732e+08	1.22113e+08	2.03419e+08	1.7557e+08	2.01183e+08	1.87074e+08	1.92593e+08	1.86178e+08	2.51246e+08	1.49548e+08	2.96614e+08	2.757e+08	2.28381e+08	1.71756e+08	1.26157e+08	1.85248e+08	1.81996e+08	1.75992e+08	1.89533e+08	2.09064e+08	1.77871e+08	2.44391e+08	1.90753e+08	1.77734e+08	1.72993e+08	1.78474e+08	2.08195e+08	1.99654e+08	1.60477e+08	2.06206e+08	2.04094e+08	2.00647e+08	2.00685e+08	1.70713e+08	1.84591e+08
P20449	S000005572	YOR046C	DBP5	6.01761e+07	7.94957e+07	5.59369e+07	8.20771e+07	6.99974e+07	8.36482e+07	5.94089e+07	6.47238e+07	4.54342e+07	6.22677e+07	3.8374e+07	3.96871e+07	3.21304e+07	5.50071e+07	4.65036e+07	6.2246e+07	5.95881e+07	4.8113e+07	4.41576e+07	5.08554e+07	5.1019e+07	4.39793e+07	5.45103e+07	6.51224e+07	7.92718e+07	7.21924e+07	8.78629e+07	6.69688e+07	8.21584e+07	5.80116e+07	7.73664e+07	5.11427e+07	4.10088e+07	6.55829e+07	6.28993e+07	5.53545e+07	7.42019e+07	5.4442e+07	4.89784e+07	8.38247e+07	4.65833e+07	4.30828e+07	6.54383e+07	4.85004e+07	6.21101e+07	5.14433e+07
P20457	S000001528	YKL045W	PRI2	1.09683e+07	9.33293e+06	1.28554e+07	9.73535e+06	6.35013e+06	1.79417e+07	1.24053e+07	9.35873e+06	1.92504e+07	NA	5.11291e+06	9.60613e+06	NA	4.28682e+06	1.46374e+07	6.87674e+06	9.06516e+06	1.60638e+07	NA	6.03287e+06	1.01435e+07	8.80838e+06	8.95234e+06	1.55136e+07	1.24679e+07	8.23984e+06	8.68143e+06	9.44227e+06	8.09691e+06	1.31169e+07	1.02709e+07	NA	1.34051e+07	9.556e+06	1.05256e+07	1.18381e+07	7.54462e+06	1.0545e+07	1.08426e+07	1.00809e+07	8.04672e+06	1.34737e+07	8.07181e+06	6.83252e+06	9.9688e+06	5.53717e+06
P20459	S000003767	YJR007W	SUI2	6.20455e+07	7.32949e+07	1.00545e+08	7.84144e+07	6.65801e+07	8.12801e+07	9.38561e+07	9.87477e+07	9.83403e+07	8.76709e+07	6.81216e+07	8.44051e+07	1.03037e+08	8.608e+07	1.07374e+08	7.59651e+07	8.6174e+07	1.26735e+08	9.67086e+07	9.23212e+07	1.17968e+08	8.28684e+07	8.25927e+07	1.24702e+08	7.1424e+07	8.80729e+07	8.71796e+07	7.18129e+07	8.58016e+07	1.07283e+08	6.90519e+07	7.02102e+07	9.19499e+07	7.58309e+07	7.62256e+07	1.00035e+08	1.09944e+08	9.40094e+07	1.25083e+08	1.11482e+08	1.26878e+08	1.44245e+08	9.327e+07	8.63855e+07	1.29149e+08	9.33497e+07
P20484	S000001504	YKL021C	MAK11	4.59315e+07	4.373e+07	6.90304e+07	5.41874e+07	4.93859e+07	1.06951e+08	6.97522e+07	5.06852e+07	1.05891e+08	5.46518e+07	7.74611e+07	1.69029e+08	1.85606e+08	8.76895e+07	1.00794e+08	7.12264e+07	8.81312e+07	1.13597e+08	9.81939e+07	8.76778e+07	1.01422e+08	5.47383e+07	3.47098e+07	7.11631e+07	5.34476e+07	6.5145e+07	5.81665e+07	6.82802e+07	7.54881e+07	7.99063e+07	4.26439e+07	8.76259e+07	1.56972e+08	7.24843e+07	4.31147e+07	9.41347e+07	7.27922e+07	6.58641e+07	1.32325e+08	5.0155e+07	4.5439e+07	1.08472e+08	8.09861e+07	6.61865e+07	1.11825e+08	8.83736e+07
P20485	S000004123	YLR133W	CKI1	2.09241e+07	2.31408e+07	2.5616e+07	4.99414e+07	3.76556e+07	5.56817e+07	2.64262e+07	2.83426e+07	1.96628e+07	2.1966e+07	1.43625e+07	9.08613e+06	1.07144e+07	2.22159e+07	2.04484e+07	3.41315e+07	3.08943e+07	2.35896e+07	1.71313e+07	1.95514e+07	2.291e+07	1.78077e+07	3.02094e+07	3.36133e+07	3.05543e+07	2.374e+07	3.06187e+07	3.80259e+07	3.84189e+07	3.30239e+07	3.15293e+07	2.01931e+07	1.40834e+07	3.46202e+07	3.16265e+07	2.98066e+07	3.31521e+07	2.38936e+07	2.61205e+07	4.16009e+07	3.48778e+07	2.70608e+07	3.04018e+07	2.58214e+07	2.98367e+07	3.00371e+07
P20604	S000002205	YDL047W	SIT4	1.28955e+07	NA	6.50578e+06	NA	7.25798e+06	NA	9.90124e+06	1.08624e+07	NA	1.04772e+07	1.45754e+07	NA	NA	NA	NA	NA	NA	NA	NA	NA	NA	9.18241e+06	8.65577e+06	8.70879e+06	NA	1.10395e+07	NA	1.06707e+07	5.89542e+06	NA	NA	5.53499e+06	NA	6.752e+06	5.50771e+06	6.59119e+06	NA	NA	NA	NA	NA	NA	NA	NA	NA	NA
P20606	S000006139	YPL218W	SAR1	7.0397e+07	5.38545e+07	6.93728e+07	7.08996e+07	9.98828e+07	8.34557e+07	8.21248e+07	8.14175e+07	8.77725e+07	7.54229e+07	6.75774e+07	5.03204e+07	4.16047e+07	7.3767e+07	6.08161e+07	8.81945e+07	8.18403e+07	5.82074e+07	7.22322e+07	7.6879e+07	8.0376e+07	4.55302e+07	4.67247e+07	6.50144e+07	8.80255e+07	9.9904e+07	9.2246e+07	9.13912e+07	1.00733e+08	8.05705e+07	5.15792e+07	8.48911e+07	6.62649e+07	1.00013e+08	6.32793e+07	6.84915e+07	1.3633e+08	4.4912e+07	7.60563e+07	8.99405e+07	7.7272e+07	9.29804e+07	8.70548e+07	6.01551e+07	8.84745e+07	1.32526e+08
P20676	S000005624	YOR098C	NUP1	NA	5.88345e+06	4.85584e+06	8.74324e+06	5.54752e+06	1.08894e+07	9.26785e+06	7.83075e+06	7.90158e+06	7.03583e+06	6.73316e+06	4.92146e+06	7.41157e+06	9.00446e+06	6.36695e+06	1.15233e+07	1.14544e+07	7.31461e+06	5.41251e+06	7.77208e+06	7.89092e+06	4.21526e+06	8.97019e+06	7.43822e+06	5.65809e+06	NA	6.66079e+06	5.59891e+06	8.83651e+06	NA	7.47491e+06	NA	3.90132e+06	7.39615e+06	NA	4.46901e+06	7.03289e+06	NA	NA	1.11188e+07	8.0609e+06	4.98034e+06	7.0112e+06	1.16015e+07	1.25766e+07	6.64059e+06
P20795	S000004388	YLR396C	VPS33	5.77519e+06	NA	NA	4.2777e+06	5.51993e+06	NA	6.79763e+06	NA	NA	NA	NA	5.48952e+06	NA	4.23768e+06	NA	NA	4.95822e+06	3.95e+06	NA	NA	NA	NA	NA	3.62318e+06	NA	NA	NA	6.12304e+06	NA	NA	NA	NA	NA	NA	NA	NA	NA	NA	NA	5.39037e+06	4.44111e+06	5.7109e+06	4.70348e+06	4.27591e+06	4.08983e+06	NA
P20967	S000001387	YIL125W	KGD1	6.79523e+08	8.02183e+08	1.26184e+09	1.1e+09	8.70002e+08	9.75778e+08	1.12788e+09	1.10825e+09	1.23443e+09	1.50955e+09	1.80514e+09	1.56665e+09	2.45981e+09	1.20679e+09	1.45428e+09	1.22284e+09	9.02732e+08	1.28622e+09	1.97655e+09	1.06602e+09	9.88832e+08	1.37374e+09	1.38564e+09	1.23799e+09	1.11757e+09	1.25473e+09	1.00667e+09	1.45671e+09	7.56307e+08	1.37128e+09	7.61521e+08	1.35507e+09	1.65505e+09	9.12475e+08	9.93621e+08	1.50141e+09	9.31093e+08	1.1705e+09	1.85425e+09	7.19074e+08	7.51765e+08	1.92552e+09	8.52415e+08	9.76061e+08	1.67741e+09	1.02118e+09
P21147	S000003023	YGL055W	OLE1	5.73156e+07	4.69323e+07	4.31415e+07	8.94523e+07	9.17913e+07	4.8253e+07	4.05165e+07	3.70935e+07	5.75226e+07	3.0958e+07	2.3623e+07	1.78653e+07	1.57074e+07	3.87077e+07	3.27507e+07	6.23607e+07	1.20371e+08	4.86377e+07	2.10697e+07	2.4785e+07	2.20931e+07	3.47039e+07	4.21682e+07	4.55574e+07	1.18121e+08	5.00389e+07	5.26439e+07	8.53281e+07	1.27989e+08	8.56985e+07	4.35405e+07	3.50905e+07	2.39325e+07	7.08131e+07	4.43417e+07	3.53546e+07	8.85704e+07	3.67303e+07	4.54858e+07	1.11662e+08	6.43688e+07	6.14447e+07	6.89258e+07	2.75463e+07	3.19963e+07	1.63359e+08
P21192	S000004121	YLR131C	ACE2	NA	NA	NA	NA	NA	NA	NA	NA	NA	NA	NA	NA	NA	NA	9.50207e+06	NA	NA	NA	1.18338e+07	1.21803e+07	9.6853e+06	NA	NA	NA	NA	NA	NA	NA	NA	NA	NA	NA	NA	NA	NA	NA	NA	NA	NA	NA	1.17638e+07	NA	NA	NA	NA	NA
P21242	S000005889	YOR362C	PRE10	5.63158e+08	1.08083e+09	1.44788e+09	4.35036e+08	5.49978e+08	4.02442e+08	7.93603e+08	5.60912e+08	8.05678e+08	5.55191e+08	6.57714e+08	1.30502e+09	2.17057e+09	6.89284e+08	9.37831e+08	7.17977e+08	3.85519e+08	4.11745e+08	1.46187e+09	5.2786e+08	9.96871e+08	9.03789e+08	4.58078e+08	7.096e+08	3.63596e+08	3.83078e+08	8.63808e+08	5.5283e+08	4.57631e+08	8.66431e+08	5.38387e+08	1.18259e+09	1.19193e+09	5.67156e+08	9.19603e+08	6.50573e+08	8.22884e+08	1.04796e+09	6.8859e+08	5.83531e+08	1.39234e+09	4.7146e+08	3.62701e+08	1.22155e+09	5.48498e+08	6.41742e+08
P21243	S000002979	YGL011C	SCL1	2.77808e+08	4.74195e+08	7.8324e+08	4.50677e+08	2.36339e+08	3.28849e+08	4.46087e+08	3.45696e+08	6.35104e+08	3.87289e+08	4.57022e+08	6.9905e+08	1.39081e+09	4.02885e+08	5.13846e+08	3.72563e+08	2.50605e+08	3.67031e+08	9.13479e+08	2.93849e+08	5.92006e+08	6.5014e+08	2.56215e+08	4.06973e+08	2.16342e+08	2.68893e+08	5.39404e+08	3.04613e+08	2.8967e+08	4.91173e+08	3.01165e+08	6.50009e+08	7.00439e+08	3.32662e+08	4.30853e+08	3.5482e+08	3.32018e+08	5.7151e+08	3.26053e+08	2.58694e+08	4.97194e+08	4.13554e+08	3.19118e+08	6.71727e+08	3.542e+08	4.40605e+08
P21268	S000003693	YJL157C	FAR1	NA	NA	NA	5.52468e+06	NA	5.73925e+06	NA	NA	NA	NA	NA	NA	NA	NA	NA	NA	NA	NA	NA	NA	NA	NA	NA	NA	NA	NA	NA	2.8138e+06	6.2651e+06	NA	NA	NA	NA	NA	NA	NA	NA	NA	NA	NA	NA	NA	NA	NA	NA	NA
P21269	S000000970	YER168C	CCA1	NA	NA	NA	8.62519e+06	6.98262e+06	1.14964e+07	7.57705e+06	8.43164e+06	6.24337e+06	NA	NA	NA	NA	7.48037e+06	7.39692e+06	7.13985e+06	6.75035e+06	6.30271e+06	NA	NA	NA	NA	NA	NA	9.05438e+06	8.49695e+06	8.68755e+06	6.48662e+06	8.37024e+06	NA	NA	NA	NA	5.84494e+06	5.80003e+06	6.05331e+06	8.41535e+06	9.15692e+06	5.58194e+06	1.00961e+07	NA	5.53366e+06	8.54354e+06	9.04251e+06	9.6339e+06	9.68052e+06
P21304	S000004186	YLR196W	PWP1	3.6593e+07	3.47782e+07	4.58689e+07	3.12805e+07	3.64369e+07	3.44718e+07	2.95216e+07	2.92435e+07	2.77085e+07	2.62607e+07	3.24479e+07	2.95449e+07	4.03953e+07	3.89655e+07	4.37567e+07	4.05956e+07	3.40344e+07	3.97496e+07	4.30953e+07	4.6904e+07	4.512e+07	3.73036e+07	3.17203e+07	3.71102e+07	2.94596e+07	2.75145e+07	3.28275e+07	3.39247e+07	3.74962e+07	2.64619e+07	3.93989e+07	3.23692e+07	3.65077e+07	3.40176e+07	3.47625e+07	3.38158e+07	3.84898e+07	3.84057e+07	4.1375e+07	3.52135e+07	5.07521e+07	4.13329e+07	3.77597e+07	4.47983e+07	4.43103e+07	3.31016e+07
P21306	S000006192	YPL271W	ATP15	1.67342e+08	1.86872e+08	1.33832e+08	1.65504e+08	2.07031e+08	3.31364e+08	2.58962e+08	2.75967e+08	2.88431e+08	3.14881e+08	2.74325e+08	1.96744e+08	7.11483e+07	1.82181e+08	1.63976e+08	2.20614e+08	2.35352e+08	1.91482e+08	1.45988e+08	1.28368e+08	1.46471e+08	1.86481e+08	2.94284e+08	2.71034e+08	2.66036e+08	3.42881e+08	1.31089e+08	2.84101e+08	2.22246e+08	3.06674e+08	2.74454e+08	2.24084e+08	1.77387e+08	2.90625e+08	2.64052e+08	3.32087e+08	1.66483e+08	1.95852e+08	2.2296e+08	1.58008e+08	1.37351e+08	3.77746e+08	1.66571e+08	1.2025e+08	2.18454e+08	2.16908e+08
P21373	S000003810	YJR049C	UTR1	NA	NA	8.84131e+06	9.69375e+06	8.65138e+06	NA	6.53536e+06	9.09953e+06	8.46034e+06	1.36902e+07	NA	NA	NA	NA	NA	NA	NA	NA	7.53046e+06	NA	NA	NA	NA	NA	5.59961e+06	NA	7.55528e+06	4.27681e+06	6.74937e+06	4.68191e+06	NA	NA	NA	NA	1.28926e+07	6.22121e+06	NA	NA	NA	4.44494e+06	8.66947e+06	NA	6.41018e+06	9.8544e+06	5.75684e+06	5.81194e+06
P21374	S000003811	YJR050W	ISY1	NA	NA	NA	NA	NA	NA	NA	NA	NA	NA	3.59041e+06	3.17751e+06	NA	NA	NA	NA	NA	NA	NA	NA	NA	NA	NA	NA	NA	NA	NA	NA	NA	NA	NA	NA	NA	NA	NA	NA	NA	NA	NA	NA	NA	NA	NA	NA	NA	NA
P21375	S000003812	YJR051W	OSM1	4.87039e+07	3.81788e+07	4.74955e+07	3.41084e+07	3.81864e+07	5.04156e+07	2.88445e+07	2.96727e+07	4.17197e+07	3.10515e+07	2.22471e+07	3.56232e+07	2.30303e+07	2.59892e+07	3.41285e+07	2.49579e+07	3.02444e+07	2.69835e+07	1.87464e+07	2.13985e+07	2.2261e+07	2.72579e+07	2.56937e+07	3.24012e+07	3.9307e+07	3.5087e+07	3.91469e+07	3.45047e+07	4.19314e+07	5.01604e+07	2.44897e+07	1.8723e+07	3.33442e+07	2.56924e+07	2.21688e+07	3.23209e+07	4.26356e+07	2.8705e+07	3.55624e+07	2.59245e+07	2.05254e+07	3.0824e+07	2.2671e+07	1.46598e+07	1.748e+07	3.0561e+07
P21524	S000000872	YER070W	RNR1	4.84349e+07	4.92974e+07	2.74701e+07	7.72884e+07	5.06942e+07	8.59869e+07	5.67219e+07	6.04899e+07	2.56333e+07	5.35593e+07	3.40454e+07	3.95215e+07	7.1864e+07	4.50034e+07	3.25899e+07	6.14285e+07	5.60579e+07	4.15863e+07	3.14427e+07	NA	2.94632e+07	5.1357e+07	5.81235e+07	5.40517e+07	4.0065e+07	5.95144e+07	3.8515e+07	4.43138e+07	8.37177e+07	3.71349e+07	4.77925e+07	3.48392e+07	4.7465e+07	4.84293e+07	5.14699e+07	3.00786e+07	5.88078e+07	4.11491e+07	3.14707e+07	6.26126e+07	5.80782e+07	3.85413e+07	5.88948e+07	3.99832e+07	3.43037e+07	6.21419e+07
P21538	S000000253	YBR049C	REB1	9.85799e+07	6.79106e+07	6.37473e+07	6.85108e+07	6.90487e+07	5.6267e+07	5.951e+07	6.18042e+07	6.67466e+07	4.16827e+07	6.54334e+07	4.21215e+07	8.85957e+07	4.02908e+07	5.41391e+07	4.77328e+07	4.7732e+07	6.74967e+07	8.20267e+07	3.9844e+07	5.39517e+07	1.05861e+08	9.80212e+07	7.23536e+07	6.11523e+07	3.94029e+07	5.03096e+07	7.63975e+07	7.17668e+07	7.37513e+07	3.47948e+07	4.10439e+07	5.42507e+07	5.87019e+07	6.93537e+07	6.28032e+07	5.41957e+07	5.50609e+07	5.20702e+07	7.60111e+07	7.48756e+07	6.23905e+07	5.09071e+07	6.33217e+07	4.22438e+07	5.48389e+07
P21560	S000006136	YPL215W	CBP3	4.58552e+07	2.93829e+07	3.523e+07	4.21733e+07	5.68359e+07	8.2299e+07	5.58488e+07	6.09625e+07	8.46145e+07	6.01832e+07	6.83817e+07	5.94478e+07	1.89402e+07	3.30959e+07	4.69339e+07	3.68751e+07	3.93885e+07	5.35702e+07	3.008e+07	3.28308e+07	4.53508e+07	3.59032e+07	3.81607e+07	5.70618e+07	6.07222e+07	5.60413e+07	3.13336e+07	6.21509e+07	4.69838e+07	6.6712e+07	6.36501e+07	6.95246e+07	6.57668e+07	7.28539e+07	5.98687e+07	9.3655e+07	2.13264e+07	2.59775e+07	3.8685e+07	3.45346e+07	3.82633e+07	3.25956e+07	3.5529e+07	2.09077e+07	4.09949e+07	4.47959e+07
P21576	S000001709	YKR001C	VPS1	3.78442e+08	2.61142e+08	2.20933e+08	1.70089e+08	1.69273e+08	1.90889e+08	1.64454e+08	1.48033e+08	2.01493e+08	1.50994e+08	1.29526e+08	1.91472e+08	1.90639e+08	1.24722e+08	1.7657e+08	1.303e+08	1.21509e+08	1.93713e+08	1.89123e+08	1.12563e+08	1.58616e+08	2.20976e+08	1.57964e+08	1.71133e+08	2.28184e+08	1.84026e+08	2.30985e+08	2.06385e+08	1.98249e+08	2.06094e+08	1.69418e+08	1.69196e+08	2.38653e+08	1.65294e+08	1.61805e+08	1.57391e+08	2.59927e+08	2.09989e+08	1.59034e+08	1.84889e+08	1.21064e+08	1.46545e+08	1.63538e+08	1.3632e+08	1.50988e+08	1.77303e+08
P21592	S000006093	YPL172C	COX10	NA	NA	NA	7.57806e+06	NA	NA	NA	NA	NA	NA	NA	NA	NA	NA	NA	NA	NA	NA	NA	NA	NA	NA	NA	NA	NA	NA	NA	NA	9.65141e+06	NA	NA	NA	NA	9.81326e+06	NA	NA	NA	NA	NA	NA	NA	NA	NA	NA	NA	NA
P21734	S000002584	YDR177W	UBC1	NA	4.05724e+07	3.53005e+07	6.62561e+07	4.55517e+07	6.92149e+07	4.74918e+07	5.19136e+07	5.22184e+07	4.24672e+07	5.6061e+07	4.11883e+07	4.28332e+07	4.5095e+07	3.28246e+07	4.5056e+07	4.58302e+07	4.32087e+07	3.56685e+07	3.1694e+07	3.29452e+07	1.89902e+07	2.35676e+07	4.34787e+07	4.12356e+07	2.40056e+07	4.72309e+07	5.5573e+07	7.06488e+07	4.52143e+07	3.42395e+07	5.10091e+07	2.88975e+07	4.56494e+07	4.37115e+07	3.96037e+07	4.04669e+07	2.32676e+07	4.12615e+07	6.49883e+07	3.14545e+07	3.57822e+07	4.95668e+07	3.34713e+07	4.0618e+07	6.46771e+07
P21771	S000002745	YDR337W	MRPS28	7.97883e+07	1.46686e+08	1.09655e+08	2.13603e+08	2.15763e+08	1.63583e+08	3.53193e+08	3.39085e+08	3.0841e+08	3.18068e+08	2.05607e+08	2.20691e+08	1.73851e+08	2.37978e+08	1.81525e+08	3.3796e+08	3.27717e+08	2.47518e+08	2.34467e+08	2.69786e+08	1.72223e+08	3.42757e+08	3.79381e+08	2.64841e+08	1.17683e+08	2.00196e+08	2.01067e+08	2.59786e+08	1.91619e+08	2.55575e+08	1.83302e+08	2.72373e+08	2.42759e+08	2.17761e+08	2.25863e+08	2.895e+08	1.04477e+08	2.58404e+08	2.4723e+08	1.83426e+08	2.31179e+08	2.97099e+08	1.71245e+08	1.70886e+08	1.88188e+08	2.61862e+08
P21801	S000003964	YLL041C	SDH2	2.5431e+08	2.65229e+08	2.96445e+08	4.77606e+08	5.73546e+08	5.3474e+08	8.10719e+08	8.46124e+08	8.36719e+08	9.69543e+08	7.56331e+08	5.9302e+08	4.19398e+08	4.60355e+08	3.29518e+08	5.17123e+08	3.4476e+08	5.69473e+08	4.70571e+08	3.62208e+08	3.5711e+08	5.80298e+08	7.19119e+08	5.01839e+08	6.41192e+08	9.37106e+08	4.80939e+08	7.92041e+08	3.73307e+08	8.29823e+08	7.67935e+08	9.2383e+08	8.19782e+08	1.08506e+09	1.01811e+09	1.36242e+09	5.56903e+08	5.4076e+08	6.59686e+08	6.76792e+08	6.50113e+08	6.47096e+08	7.61343e+08	4.93783e+08	6.26439e+08	5.53761e+08
P21825	S000006015	YPL094C	SEC62	5.22091e+07	4.32406e+07	4.94623e+07	4.68177e+07	6.74825e+07	3.96762e+07	3.28244e+07	3.69613e+07	4.76658e+07	2.7704e+07	4.49572e+07	3.29229e+07	3.34624e+07	7.83261e+07	6.11671e+07	5.50993e+07	8.71954e+07	7.15272e+07	1.84063e+07	2.32112e+07	2.54407e+07	2.19789e+07	3.01371e+07	2.89043e+07	6.15591e+07	3.56805e+07	5.03393e+07	5.36973e+07	4.88096e+07	6.6924e+07	3.28306e+07	4.53296e+07	2.48722e+07	2.86057e+07	2.27261e+07	2.80258e+07	8.68987e+07	6.52841e+07	5.88646e+07	6.48487e+07	4.47431e+07	7.88433e+07	5.29328e+07	2.15372e+07	3.69879e+07	5.61436e+07
P21827	S000003065	YGL097W	SRM1	5.00275e+07	6.87084e+07	9.01092e+07	1.01208e+08	8.24711e+07	8.38468e+07	8.11934e+07	7.11747e+07	5.31559e+07	7.73067e+07	7.68587e+07	9.86765e+07	2.09446e+08	7.69939e+07	9.45959e+07	7.81375e+07	7.06242e+07	1.28296e+08	1.43254e+08	6.89601e+07	9.06149e+07	9.58392e+07	9.17498e+07	8.79742e+07	7.43442e+07	9.16758e+07	7.21305e+07	9.78409e+07	1.00385e+08	8.15011e+07	6.05409e+07	7.42929e+07	6.38736e+07	8.647e+07	7.89076e+07	9.1705e+07	3.82006e+07	7.80014e+07	1.23885e+08	8.79693e+07	5.83587e+07	1.05205e+08	7.33184e+07	9.70453e+07	8.23826e+07	7.50457e+07
P21951	S000005206	YNL262W	POL2	9.88342e+07	6.76675e+07	1.1626e+08	4.83819e+07	6.08605e+07	5.96028e+07	7.45123e+07	6.33158e+07	8.51498e+07	2.94192e+07	4.20738e+07	6.8132e+07	1.85945e+07	4.30996e+07	7.96608e+07	4.12273e+07	5.31561e+07	6.70505e+07	4.73142e+07	6.80577e+07	6.59413e+07	8.5585e+07	5.48647e+07	6.44354e+07	6.85146e+07	2.89282e+07	6.81087e+07	6.49986e+07	6.60353e+07	9.04396e+07	5.12722e+07	7.73419e+07	8.92204e+07	6.81492e+07	6.54314e+07	8.41792e+07	7.81796e+07	6.34681e+07	6.42986e+07	7.20099e+07	9.61746e+07	1.05447e+08	6.88302e+07	1.11964e+08	7.08131e+07	6.28984e+07
P21954	S000002224	YDL066W	IDP1	9.52831e+06	1.74937e+07	1.7931e+07	1.92045e+07	1.07383e+07	1.92407e+07	2.18131e+07	1.6158e+07	1.03545e+07	3.1109e+07	1.36098e+07	1.09694e+07	3.81467e+07	1.89203e+07	1.36812e+07	3.58654e+07	2.03669e+07	1.72295e+07	2.21039e+07	1.31136e+07	2.12827e+07	1.91594e+07	1.70328e+07	1.75972e+07	1.42603e+07	1.58743e+07	1.06097e+07	1.498e+07	1.52564e+07	1.4166e+07	1.60208e+07	1.17148e+07	1.48663e+07	1.65962e+07	1.47488e+07	1.66332e+07	1.79071e+07	1.1911e+07	1.58101e+07	1.98362e+07	2.09913e+07	1.5042e+07	2.27397e+07	1.64127e+07	2.34057e+07	1.88489e+07
P21957	S000001012	YHL020C	OPI1	1.97297e+07	1.61793e+07	1.52584e+07	3.49681e+07	2.34748e+07	3.93441e+07	2.24729e+07	2.20446e+07	1.23484e+07	9.49818e+06	9.65285e+06	5.75139e+06	NA	9.94916e+06	1.23501e+07	1.5162e+07	2.2685e+07	2.10599e+07	NA	NA	1.14241e+07	1.13321e+07	1.48379e+07	1.67993e+07	1.94059e+07	NA	2.07347e+07	2.03821e+07	3.86413e+07	1.94518e+07	1.45435e+07	NA	7.89821e+06	2.23879e+07	2.18365e+07	2.00021e+07	1.94035e+07	9.56893e+06	1.19761e+07	2.87132e+07	2.39876e+07	1.12955e+07	1.17821e+07	8.53829e+06	1.01946e+07	1.99531e+07
P21965	S000005251	YNL307C	MCK1	4.28363e+07	1.0717e+08	7.88824e+07	9.58929e+07	1.05681e+08	1.58086e+08	7.91815e+07	8.05562e+07	8.14657e+07	7.11886e+07	6.50878e+07	6.89205e+07	NA	7.5082e+07	6.37325e+07	8.54286e+07	8.69512e+07	7.16286e+07	5.36319e+07	6.21826e+07	6.91925e+07	5.83458e+07	6.52217e+07	1.05583e+08	9.67374e+07	7.68281e+07	8.63176e+07	1.09891e+08	9.48334e+07	9.4825e+07	7.95936e+07	6.48921e+07	5.54677e+07	9.38406e+07	9.10413e+07	9.93657e+07	8.77381e+07	8.31302e+07	8.30522e+07	9.74957e+07	9.37025e+07	8.99138e+07	8.7155e+07	7.07666e+07	1.14939e+08	8.86915e+07
P22007	S000002248	YDL090C	RAM1	NA	NA	NA	1.8403e+07	1.0133e+07	NA	NA	NA	NA	NA	NA	NA	NA	NA	NA	2.58105e+07	NA	NA	NA	NA	NA	NA	NA	NA	NA	NA	NA	NA	NA	NA	NA	NA	NA	NA	NA	NA	NA	NA	NA	NA	NA	NA	NA	NA	NA	NA
P22023	S000005863	YOR336W	KRE5	7.94822e+06	6.04869e+06	4.74333e+06	6.83435e+06	NA	NA	NA	NA	NA	NA	NA	NA	NA	NA	NA	3.28022e+06	4.83176e+06	5.67683e+06	NA	NA	NA	NA	NA	NA	5.78322e+06	NA	5.6009e+06	4.06087e+06	6.45855e+06	NA	NA	NA	NA	NA	NA	NA	7.95441e+06	NA	NA	6.69898e+06	5.29767e+06	7.39943e+06	6.01172e+06	NA	5.72025e+06	5.20059e+06
P22035	S000001807	YKR099W	BAS1	NA	NA	NA	NA	NA	NA	NA	NA	NA	NA	NA	NA	NA	NA	NA	NA	NA	NA	NA	7.50331e+06	NA	NA	NA	NA	NA	NA	NA	NA	NA	NA	NA	NA	NA	NA	NA	NA	NA	NA	NA	NA	1.4762e+07	8.81305e+06	NA	NA	1.14964e+07	NA
P22082	S000005816	YOR290C	SNF2	3.47959e+07	2.0175e+07	2.22218e+07	1.54632e+07	1.65144e+07	1.59976e+07	1.32223e+07	1.63178e+07	2.2514e+07	9.69913e+06	7.9051e+06	1.24891e+07	8.67256e+06	1.04581e+07	1.65226e+07	1.13768e+07	NA	NA	1.39304e+07	1.30095e+07	1.09485e+07	2.00971e+07	1.34604e+07	1.95424e+07	1.72457e+07	9.82543e+06	1.48161e+07	1.46175e+07	1.29645e+07	2.16786e+07	1.36762e+07	8.35253e+06	1.34723e+07	1.36879e+07	1.47468e+07	1.68967e+07	7.70573e+06	1.37827e+07	1.03249e+07	1.69545e+07	6.52627e+06	1.90369e+07	1.24471e+07	1.75643e+07	1.6059e+07	1.66427e+07
P22108	S000002938	YDR530C	APA2	NA	NA	NA	NA	NA	NA	NA	NA	NA	NA	NA	NA	NA	NA	NA	NA	NA	NA	NA	NA	NA	NA	NA	NA	NA	NA	NA	NA	NA	NA	NA	NA	NA	NA	NA	NA	NA	NA	NA	3.9907e+06	NA	NA	4.73993e+06	3.43444e+06	NA	NA
P22134	S000000944	YER142C	MAG1	7.73838e+06	9.41087e+06	NA	8.40905e+06	6.86035e+06	7.87871e+06	7.51251e+06	7.32004e+06	NA	8.37006e+06	6.88282e+06	4.40006e+06	NA	6.81873e+06	4.3885e+06	5.3856e+06	NA	NA	NA	5.90374e+06	6.95608e+06	7.60123e+06	1.03205e+07	7.81569e+06	7.73646e+06	8.20112e+06	7.61453e+06	8.55057e+06	8.56998e+06	6.24503e+06	8.77966e+06	7.51985e+06	1.41752e+07	1.02685e+07	1.08113e+07	5.85231e+06	NA	NA	1.34393e+07	1.14264e+07	NA	NA	NA	NA	8.43953e+06	NA
P22135	S000003716	YJL180C	ATP12	NA	NA	8.15213e+06	1.14123e+07	9.81193e+06	2.01121e+07	1.20243e+07	1.22497e+07	1.02905e+07	NA	NA	NA	NA	6.80051e+06	8.7771e+06	9.40799e+06	7.93373e+06	8.08667e+06	NA	NA	NA	NA	5.76179e+06	1.29236e+07	7.40601e+06	4.0504e+06	1.08438e+07	4.96613e+06	7.15732e+06	7.31504e+06	NA	NA	NA	7.70576e+06	8.5823e+06	9.55289e+06	6.91624e+06	NA	NA	1.1716e+07	NA	7.62992e+06	7.09023e+06	7.69082e+06	1.14964e+07	8.29711e+06
P22136	S000004895	YMR282C	AEP2	1.01945e+07	NA	9.05832e+06	1.38686e+07	1.45705e+07	1.82521e+07	1.84134e+07	1.4524e+07	3.12352e+07	NA	8.81853e+06	1.99182e+07	8.83462e+06	1.03827e+07	1.28749e+07	1.62185e+07	2.01733e+07	3.17009e+07	1.23001e+07	1.47742e+07	1.17209e+07	1.90846e+07	1.28757e+07	1.46283e+07	9.05895e+06	9.62348e+06	9.19883e+06	1.44798e+07	1.30188e+07	1.53669e+07	1.06629e+07	1.12044e+07	1.7663e+07	1.46765e+07	1.57884e+07	2.20966e+07	8.337e+06	NA	1.04109e+07	1.25411e+07	8.91726e+06	1.95819e+07	7.11119e+06	1.28227e+07	1.25892e+07	1.0417e+07
P22137	S000003174	YGL206C	CHC1	5.95216e+07	6.29851e+07	6.73427e+07	1.11932e+08	9.72632e+07	1.08321e+08	8.81258e+07	8.77136e+07	5.14566e+07	8.85392e+07	7.52546e+07	4.73285e+07	5.31701e+07	7.40431e+07	5.75814e+07	8.32648e+07	8.06116e+07	5.2804e+07	6.7297e+07	6.1844e+07	6.28938e+07	4.22667e+07	6.087e+07	6.23243e+07	1.16554e+08	8.39725e+07	9.01251e+07	1.1401e+08	1.05062e+08	6.65643e+07	8.34761e+07	7.46003e+07	3.78581e+07	8.67451e+07	7.31564e+07	5.64586e+07	1.14706e+08	7.0229e+07	6.68031e+07	8.08005e+07	6.76242e+07	4.65294e+07	8.05752e+07	5.46004e+07	6.99159e+07	1.0047e+08
P22138	S000006214	YPR010C	RPA135	2.47443e+08	2.9045e+08	4.96192e+08	2.8497e+08	2.45948e+08	3.24583e+08	3.19604e+08	2.90639e+08	4.54241e+08	3.26692e+08	3.17281e+08	5.10739e+08	6.53814e+08	3.7718e+08	4.49759e+08	3.84625e+08	2.75275e+08	3.76968e+08	5.11368e+08	3.6231e+08	4.42664e+08	3.76056e+08	2.30764e+08	3.38429e+08	2.89477e+08	2.21505e+08	3.50758e+08	2.76809e+08	2.50461e+08	3.36439e+08	2.76018e+08	4.70455e+08	4.67685e+08	2.75525e+08	3.34888e+08	3.31219e+08	3.24834e+08	4.01421e+08	4.00719e+08	3.10699e+08	4.00463e+08	3.35731e+08	2.86071e+08	4.24865e+08	3.15431e+08	3.0458e+08
P22139	S000005736	YOR210W	RPB10	8.40966e+07	1.33127e+08	2.19437e+08	8.09067e+07	6.67675e+07	4.68855e+07	1.81928e+08	2.06415e+08	2.64408e+08	2.02888e+08	1.3657e+08	2.55929e+08	1.20337e+08	1.65514e+08	1.18329e+08	1.41725e+08	8.98325e+07	1.51909e+08	2.63275e+08	1.62118e+08	9.92895e+07	3.18255e+08	5.174e+07	1.32818e+08	1.47955e+08	1.33348e+08	2.71568e+08	1.01657e+08	9.60472e+07	1.09544e+08	1.57568e+08	2.76626e+08	2.24094e+08	8.20825e+07	1.0936e+08	8.71904e+07	1.80571e+08	1.76985e+08	1.65746e+08	NA	2.49621e+07	NA	1.05699e+08	1.57978e+08	1.22845e+08	1.3143e+08
P22140	S000001165	YHR123W	EPT1	NA	NA	NA	1.45074e+07	2.21554e+07	1.06032e+07	1.26126e+07	1.4973e+07	NA	NA	NA	NA	1.55594e+07	1.47747e+07	9.75025e+06	NA	1.48455e+07	1.27423e+07	NA	NA	NA	NA	NA	NA	3.11128e+07	2.70058e+07	1.89771e+07	2.1063e+07	2.4047e+07	2.32503e+07	NA	NA	NA	1.6552e+07	9.46849e+06	9.68407e+06	NA	NA	NA	NA	NA	NA	NA	NA	NA	NA
P22141	S000000814	YER012W	PRE1	5.84993e+08	7.70509e+08	9.24078e+08	5.41717e+08	3.76062e+08	4.35757e+08	7.26679e+08	4.97814e+08	7.55825e+08	5.63211e+08	6.03281e+08	8.04648e+08	1.74189e+09	5.02796e+08	6.16604e+08	5.14319e+08	2.84808e+08	4.93651e+08	1.23714e+09	4.18569e+08	6.97656e+08	1.02392e+09	3.10473e+08	6.09071e+08	2.69374e+08	4.28801e+08	6.90517e+08	4.99818e+08	4.10036e+08	7.56234e+08	3.99699e+08	8.26601e+08	8.2216e+08	4.97823e+08	6.78065e+08	5.98274e+08	5.12417e+08	5.23007e+08	5.31263e+08	4.88419e+08	9.40257e+08	5.30108e+08	4.54793e+08	1.14817e+09	1.95087e+08	5.20746e+08
P22146	S000004924	YMR307W	GAS1	1.26979e+09	7.35423e+08	5.28291e+08	4.4857e+08	9.19957e+08	3.70384e+08	6.55109e+08	6.24396e+08	6.45983e+08	7.15882e+08	5.11313e+08	7.86218e+08	9.63003e+08	5.30403e+08	6.23243e+08	5.07609e+08	5.04771e+08	3.68847e+08	5.71648e+08	5.2969e+08	4.18266e+08	1.01906e+09	9.4707e+08	6.03585e+08	1.36618e+09	1.08904e+09	5.56446e+08	1.41541e+09	6.027e+08	8.64582e+08	5.85542e+08	6.77896e+08	6.40272e+08	7.46052e+08	5.46657e+08	7.17618e+08	6.54421e+08	5.79847e+08	4.90176e+08	7.17944e+08	5.70475e+08	4.01529e+08	5.9647e+08	3.47224e+08	4.14884e+08	1.14584e+09
P22147	S000003141	YGL173C	XRN1	4.09463e+08	4.59622e+08	4.17751e+08	3.95035e+08	3.90012e+08	3.1834e+08	5.05862e+08	5.20448e+08	6.03525e+08	4.27498e+08	4.47411e+08	5.4291e+08	4.69963e+08	5.01227e+08	4.57289e+08	4.36503e+08	4.9054e+08	5.63751e+08	5.72139e+08	5.82082e+08	4.54635e+08	6.43334e+08	4.72312e+08	4.2935e+08	4.14088e+08	3.80779e+08	5.26004e+08	4.31726e+08	3.96192e+08	4.91183e+08	3.76664e+08	6.01193e+08	6.1237e+08	3.9483e+08	5.33556e+08	4.77056e+08	4.66784e+08	5.83339e+08	3.99065e+08	4.30365e+08	5.78861e+08	5.25108e+08	4.19576e+08	6.02944e+08	4.21783e+08	5.20491e+08
P22148	S000005476	YOL116W	MSN1	NA	NA	NA	7.24702e+06	1.20114e+07	9.1031e+06	NA	NA	NA	NA	NA	NA	NA	NA	NA	NA	NA	NA	NA	NA	NA	NA	NA	NA	NA	NA	NA	NA	NA	NA	NA	NA	NA	NA	NA	NA	NA	NA	NA	NA	NA	NA	NA	NA	NA	NA
P22202	S000000905	YER103W	SSA4	9.83549e+06	NA	NA	NA	NA	NA	NA	NA	NA	7.39017e+06	7.88491e+06	6.36295e+06	NA	5.33049e+06	NA	NA	NA	NA	6.99557e+06	5.784e+06	NA	NA	NA	NA	6.33534e+06	NA	7.07412e+06	NA	NA	NA	9.47355e+06	6.20607e+06	NA	NA	NA	NA	NA	NA	NA	NA	NA	NA	6.22616e+06	5.70785e+06	6.53172e+06	NA
P22203	S000005859	YOR332W	VMA4	3.84527e+08	2.93666e+08	2.78452e+08	1.89114e+08	2.68921e+08	2.68913e+08	2.49117e+08	2.0755e+08	2.78141e+08	2.81075e+08	2.61707e+08	2.25532e+08	3.45524e+08	1.56453e+08	2.58085e+08	2.2296e+08	1.75167e+08	2.94868e+08	2.64139e+08	1.78119e+08	2.84817e+08	3.3052e+08	2.67372e+08	2.81781e+08	4.02606e+08	4.16226e+08	2.83802e+08	3.84735e+08	3.42689e+08	2.60971e+08	2.96677e+08	2.20908e+08	2.41949e+08	3.55965e+08	1.9885e+08	2.21684e+08	3.86371e+08	2.63152e+08	2.17234e+08	2.74228e+08	1.29828e+08	2.41109e+08	2.86108e+08	1.81376e+08	1.95062e+08	3.14359e+08
P22204	S000003324	YGR092W	DBF2	NA	NA	NA	NA	NA	5.40168e+06	NA	NA	NA	NA	NA	NA	NA	NA	NA	NA	NA	NA	NA	NA	NA	NA	NA	NA	NA	NA	NA	NA	5.38272e+06	NA	NA	NA	NA	NA	NA	NA	5.24941e+06	NA	NA	NA	NA	NA	NA	NA	NA	NA
P22209	S000000071	YAR018C	KIN3	NA	NA	NA	NA	NA	NA	NA	NA	NA	NA	NA	NA	NA	NA	NA	NA	NA	NA	NA	NA	NA	NA	NA	NA	NA	NA	NA	NA	NA	NA	NA	NA	NA	NA	NA	NA	NA	NA	NA	1.9972e+07	2.38216e+07	1.87011e+07	NA	2.3439e+07	1.92284e+07	1.73571e+07
P22211	S000005127	YNL183C	NPR1	NA	NA	NA	1.80369e+06	2.00213e+06	2.16374e+06	NA	NA	NA	NA	NA	NA	NA	NA	NA	NA	NA	NA	NA	NA	NA	NA	NA	NA	NA	NA	NA	NA	NA	NA	NA	NA	NA	1.70345e+06	2.1955e+06	NA	NA	NA	NA	NA	NA	NA	NA	NA	NA	2.03762e+06
P22213	S000002597	YDR189W	SLY1	1.89725e+07	1.40746e+07	1.82186e+07	1.87552e+07	1.79878e+07	1.88609e+07	1.24451e+07	1.30559e+07	1.19959e+07	1.32186e+07	1.0534e+07	9.50162e+06	7.71329e+06	1.27747e+07	1.18253e+07	1.69235e+07	1.5435e+07	1.32493e+07	1.33402e+07	1.31742e+07	1.32842e+07	1.0602e+07	1.18832e+07	1.512e+07	2.1929e+07	1.53656e+07	1.79452e+07	1.86714e+07	2.07153e+07	1.81434e+07	1.25744e+07	1.46135e+07	1.10863e+07	1.57708e+07	1.05509e+07	1.3183e+07	2.55355e+07	1.03567e+07	1.62194e+07	2.35839e+07	1.96849e+07	1.58578e+07	1.96168e+07	1.33139e+07	1.99267e+07	1.61288e+07
P22214	S000004258	YLR268W	SEC22	1.04479e+08	8.7303e+07	7.26743e+07	6.16625e+07	7.56989e+07	7.62967e+07	5.67628e+07	5.68026e+07	5.27842e+07	4.45615e+07	3.38392e+07	7.59682e+07	2.94674e+07	5.52133e+07	6.06097e+07	4.18994e+07	6.28683e+07	6.22105e+07	4.0522e+07	6.19081e+07	4.84557e+07	5.12429e+07	5.10492e+07	6.03693e+07	1.0695e+08	4.56954e+07	8.9975e+07	7.49485e+07	7.97154e+07	8.25642e+07	7.55381e+07	4.48785e+07	7.20555e+07	5.52373e+07	5.05874e+07	5.59135e+07	9.88292e+07	7.81561e+07	5.85126e+07	6.43559e+07	3.76421e+07	6.46729e+07	7.17639e+07	4.24381e+07	5.67148e+07	6.89488e+07
P22216	S000006074	YPL153C	RAD53	NA	NA	NA	4.95735e+06	5.21909e+06	NA	NA	NA	NA	NA	NA	NA	NA	NA	NA	NA	NA	NA	NA	NA	NA	NA	NA	NA	NA	NA	NA	5.03264e+06	5.73304e+06	NA	NA	NA	NA	NA	NA	NA	NA	NA	NA	NA	NA	NA	NA	NA	NA	NA
P22217	S000004033	YLR043C	TRX1	5.35904e+07	7.33897e+07	6.29055e+07	2.01178e+08	1.42261e+08	1.33173e+08	1.56202e+08	1.64876e+08	8.78619e+07	1.48655e+08	7.45403e+07	7.25272e+07	9.55254e+07	1.27391e+08	8.37561e+07	1.87635e+08	1.55459e+08	1.12768e+08	1.01818e+08	1.0384e+08	9.48953e+07	1.15153e+08	1.6274e+08	1.34182e+08	1.39324e+08	1.41837e+08	1.26596e+08	1.72592e+08	1.84523e+08	1.3337e+08	1.10736e+08	1.21861e+08	6.59887e+07	1.34436e+08	1.24285e+08	1.13348e+08	9.18984e+07	9.65469e+07	9.04149e+07	1.62727e+08	1.23898e+08	1.20688e+08	1.06385e+08	7.81207e+07	9.61208e+07	1.59461e+08
P22276	S000005733	YOR207C	RET1	7.11473e+07	5.55854e+07	6.41665e+07	6.03932e+07	5.29573e+07	5.39075e+07	6.56682e+07	6.42344e+07	6.60386e+07	6.81666e+07	7.4018e+07	7.90394e+07	6.15947e+07	6.50257e+07	8.23446e+07	6.32526e+07	6.03274e+07	7.73556e+07	6.72433e+07	7.71958e+07	9.0993e+07	7.30854e+07	5.94475e+07	6.26806e+07	5.59669e+07	4.7293e+07	6.14338e+07	5.4456e+07	6.32528e+07	6.3423e+07	6.96659e+07	7.30977e+07	8.75949e+07	5.96607e+07	6.57385e+07	7.18443e+07	6.78539e+07	9.32402e+07	7.6438e+07	4.57958e+07	7.29247e+07	6.85503e+07	5.53554e+07	7.30001e+07	6.85889e+07	4.52633e+07
P22289	S000003415	YGR183C	QCR9	1.10896e+08	6.75574e+07	9.72717e+07	4.71431e+08	3.31697e+08	8.95135e+07	NA	3.24758e+08	NA	NA	NA	NA	1.01293e+08	1.70462e+08	NA	NA	2.78864e+08	NA	1.5009e+08	1.36122e+08	1.92948e+08	NA	NA	NA	3.95804e+08	2.42078e+08	1.62726e+08	3.94003e+08	NA	3.41996e+08	3.70045e+08	3.3231e+08	1.55052e+08	6.6902e+08	5.98343e+08	6.36471e+08	NA	NA	NA	NA	NA	NA	NA	NA	NA	9.30163e+07
P22336	S000000065	YAR007C	RFA1	1.80255e+08	8.929e+07	1.0896e+08	5.73851e+07	8.02201e+07	6.51073e+07	5.21477e+07	6.02708e+07	9.56618e+07	5.51917e+07	5.53555e+07	9.1931e+07	5.61164e+07	4.92051e+07	8.90782e+07	4.67379e+07	4.62777e+07	8.41178e+07	6.41557e+07	5.22027e+07	8.69423e+07	1.14461e+08	6.24531e+07	7.41163e+07	5.93755e+07	5.58472e+07	5.33272e+07	5.86613e+07	5.20522e+07	7.56998e+07	5.29412e+07	5.63868e+07	1.00186e+08	6.15876e+07	5.87927e+07	6.96469e+07	5.30038e+07	6.97755e+07	5.08689e+07	4.51891e+07	5.47568e+07	7.57068e+07	5.70954e+07	5.797e+07	6.41925e+07	5.88936e+07
P22353	S000003599	YJL063C	MRPL8	2.68368e+07	3.99947e+07	4.90862e+07	7.77848e+07	6.99712e+07	7.10593e+07	1.11042e+08	9.74858e+07	8.07669e+07	9.96557e+07	7.34124e+07	7.40832e+07	1.01862e+08	7.36948e+07	5.66023e+07	8.10754e+07	7.1955e+07	7.98862e+07	8.20805e+07	6.04533e+07	9.18391e+07	6.73389e+07	1.1562e+08	9.79574e+07	6.80514e+07	7.63837e+07	9.0441e+07	6.77737e+07	7.92638e+07	1.03354e+08	8.72618e+07	7.99701e+07	8.24539e+07	7.88017e+07	7.41089e+07	8.3164e+07	5.05369e+07	8.32743e+07	1.09635e+08	1.09241e+08	4.32182e+07	1.18996e+08	6.83989e+07	8.07293e+07	8.05788e+07	1.0888e+08
P22354	S000001793	YKR085C	MRPL20	4.5956e+07	5.20201e+07	4.3054e+07	7.53545e+07	7.1762e+07	4.61034e+07	7.61995e+07	9.78567e+07	7.86816e+07	1.00542e+08	1.32642e+08	7.32294e+07	1.04028e+08	8.57318e+07	5.60243e+07	1.06888e+08	7.71943e+07	7.14602e+07	8.39761e+07	7.0567e+07	7.92591e+07	9.17521e+07	1.48693e+08	8.56757e+07	4.06255e+07	9.16584e+07	4.20835e+07	7.04059e+07	5.45334e+07	5.4814e+07	9.62861e+07	8.9711e+07	7.75038e+07	6.03937e+07	5.88443e+07	8.1077e+07	4.11708e+07	6.92618e+07	5.13036e+07	5.57628e+07	8.51174e+07	5.28333e+07	6.1271e+07	5.60198e+07	3.53419e+07	9.11845e+07
P22515	S000001693	YKL210W	UBA1	1.4988e+07	2.17184e+07	2.82571e+07	5.47615e+07	3.33339e+07	4.72012e+07	4.65481e+07	3.89692e+07	2.74038e+07	6.06013e+07	3.40136e+07	2.58752e+07	5.82847e+07	4.44971e+07	3.13088e+07	5.14309e+07	3.50509e+07	2.78176e+07	3.48657e+07	2.63049e+07	4.07747e+07	2.50573e+07	3.96988e+07	4.3095e+07	3.76489e+07	7.12863e+07	3.75009e+07	4.18119e+07	5.19436e+07	3.55633e+07	4.45162e+07	3.33702e+07	2.38685e+07	4.07631e+07	2.73607e+07	3.01375e+07	3.46512e+07	2.40633e+07	3.31958e+07	4.23814e+07	2.40691e+07	3.67205e+07	4.30725e+07	2.77977e+07	5.72268e+07	4.41846e+07
P22516	S000005929	YPL008W	CHL1	NA	NA	NA	NA	NA	NA	NA	NA	NA	NA	NA	NA	NA	NA	NA	NA	NA	NA	NA	NA	NA	NA	NA	NA	NA	NA	NA	NA	NA	NA	NA	NA	NA	NA	NA	NA	NA	NA	NA	4.02345e+07	4.20263e+07	3.30839e+07	NA	NA	NA	NA
P22517	S000005376	YOL016C	CMK2	9.21663e+06	1.02848e+07	NA	1.38695e+07	1.28775e+07	1.57938e+07	1.26126e+07	1.12926e+07	8.52666e+06	1.28414e+07	NA	8.13653e+06	6.36963e+06	1.11808e+07	1.10234e+07	1.17506e+07	1.04602e+07	8.9269e+06	NA	9.26711e+06	1.03723e+07	6.51159e+06	1.06561e+07	1.33544e+07	1.49006e+07	1.39998e+07	1.3411e+07	1.39282e+07	1.5427e+07	1.16789e+07	1.20298e+07	1.10387e+07	8.05884e+06	1.17047e+07	1.04932e+07	1.09857e+07	1.0773e+07	1.85199e+07	1.99209e+07	1.40034e+07	1.06223e+07	7.2261e+06	1.27486e+07	7.90866e+06	8.84577e+06	1.19502e+07
P22543	S000004230	YLR240W	VPS34	9.53584e+06	8.11884e+06	NA	1.08687e+07	8.93348e+06	1.48816e+07	NA	NA	NA	NA	NA	NA	NA	NA	NA	NA	NA	NA	9.15373e+06	NA	1.19636e+07	NA	NA	NA	NA	NA	NA	2.01194e+07	NA	NA	NA	NA	NA	1.32568e+07	NA	NA	1.33736e+07	NA	NA	1.31346e+07	9.63444e+06	9.65636e+06	1.2705e+07	1.35247e+07	1.4304e+07	1.65021e+07
P22579	S000005364	YOL004W	SIN3	9.33745e+07	5.12583e+07	5.33211e+07	4.06997e+07	4.52657e+07	3.54403e+07	3.41051e+07	3.48409e+07	4.39187e+07	2.40398e+07	3.13342e+07	5.23477e+07	2.90181e+07	3.83549e+07	4.88344e+07	2.58657e+07	3.74527e+07	4.33304e+07	4.47572e+07	5.55617e+07	4.29609e+07	5.13607e+07	3.96096e+07	3.84587e+07	4.68745e+07	2.97455e+07	4.50457e+07	3.70655e+07	3.93458e+07	3.8789e+07	4.38133e+07	5.17868e+07	5.47861e+07	4.45746e+07	4.43762e+07	4.01766e+07	5.12887e+07	6.01305e+07	3.13127e+07	3.96753e+07	4.39646e+07	3.5378e+07	3.70195e+07	5.77689e+07	2.87699e+07	4.27747e+07
P22696	S000003778	YJR017C	ESS1	NA	NA	NA	2.65187e+07	2.92569e+07	NA	2.96166e+07	5.78298e+07	2.81493e+07	3.44984e+07	4.47389e+07	2.64946e+07	6.95858e+07	3.40524e+07	2.55967e+07	NA	2.42823e+07	3.36566e+07	4.80656e+07	4.16201e+07	4.24691e+07	4.48898e+07	5.44882e+07	6.33155e+07	2.83493e+07	4.49109e+07	3.08863e+07	2.60417e+07	3.0758e+07	4.23232e+07	1.74835e+07	2.44654e+07	2.12937e+07	2.31517e+07	5.21893e+07	2.91673e+07	1.91279e+07	3.58744e+07	4.17684e+07	NA	NA	NA	2.51159e+07	4.78313e+07	5.8579e+07	3.06451e+07
P22768	S000005419	YOL058W	ARG1	1.59164e+07	1.78e+07	1.44525e+07	1.17017e+07	1.09881e+07	1.27485e+07	1.08478e+07	1.04895e+07	1.00222e+07	9.6774e+06	1.52074e+07	1.46879e+07	2.36911e+07	1.12e+07	1.02891e+07	1.42032e+07	1.14845e+07	1.05925e+07	1.02632e+07	1.50784e+07	8.88826e+06	7.29395e+06	1.17651e+07	1.09067e+07	1.09781e+07	1.71798e+07	7.52369e+06	7.10521e+06	1.4253e+07	9.24554e+06	1.21363e+07	1.43397e+07	1.19374e+07	NA	1.18641e+07	9.06063e+06	1.26769e+07	NA	1.22221e+07	1.25421e+07	7.82882e+06	1.08972e+07	1.15994e+07	1.2902e+07	1.2444e+07	1.06245e+07
P22803	S000003441	YGR209C	TRX2	1.02131e+08	1.72267e+08	1.21433e+08	2.89722e+08	2.3496e+08	2.75079e+08	2.00024e+08	2.13667e+08	1.40691e+08	3.10954e+08	1.53599e+08	1.19386e+08	1.49811e+08	2.51656e+08	1.79352e+08	2.62415e+08	2.1509e+08	1.26497e+08	1.81995e+08	2.06345e+08	1.89232e+08	1.46834e+08	2.75207e+08	2.35094e+08	2.58641e+08	2.2697e+08	2.44236e+08	2.10998e+08	2.89788e+08	1.92719e+08	2.75383e+08	1.61363e+08	1.27779e+08	1.86225e+08	2.11576e+08	1.95138e+08	2.13924e+08	2.10405e+08	1.70591e+08	2.1194e+08	2.27559e+08	1.73419e+08	1.88627e+08	1.47352e+08	1.82161e+08	2.04127e+08
P22804	S000001266	YIL004C	BET1	2.28611e+07	3.92317e+07	5.69903e+07	3.39365e+07	4.77433e+07	4.66159e+07	2.82604e+07	1.70776e+07	4.26602e+07	3.20962e+07	3.60885e+07	5.47167e+07	NA	2.8515e+07	4.01928e+07	1.68608e+07	3.5941e+07	4.17644e+07	2.15138e+07	3.4806e+07	4.37799e+07	2.89789e+07	NA	2.15661e+07	6.06483e+07	3.2334e+07	5.01931e+07	3.4366e+07	4.38439e+07	5.02227e+07	1.99805e+07	3.76155e+07	5.37558e+07	3.59578e+07	NA	3.18765e+07	4.75305e+07	NA	3.44777e+07	3.16215e+07	NA	2.96132e+07	3.64788e+07	2.25911e+07	1.66768e+07	4.3097e+07
P22855	S000003124	YGL156W	AMS1	6.21561e+07	5.52137e+07	7.38163e+07	5.85138e+07	5.66415e+07	7.37682e+07	4.8704e+07	4.62934e+07	7.57806e+07	7.48217e+07	5.52689e+07	9.04437e+07	1.23688e+08	6.79009e+07	7.83851e+07	6.1008e+07	5.48517e+07	7.77929e+07	7.90478e+07	5.93885e+07	8.79769e+07	5.93115e+07	4.48824e+07	6.61382e+07	6.34605e+07	7.70334e+07	4.38658e+07	7.93344e+07	5.23298e+07	5.44161e+07	5.9092e+07	4.80914e+07	7.48074e+07	4.70496e+07	4.03222e+07	6.1907e+07	6.02671e+07	6.22727e+07	6.93913e+07	4.46868e+07	5.67456e+07	6.95903e+07	7.12686e+07	5.397e+07	5.89483e+07	6.34754e+07
P22936	S000001597	YKL114C	APN1	1.72273e+07	1.68757e+07	2.8236e+07	2.03027e+07	1.3795e+07	2.03367e+07	1.2055e+07	1.31397e+07	1.8903e+07	2.11581e+07	1.10544e+07	1.95718e+07	3.29159e+07	2.89171e+07	2.45872e+07	1.87232e+07	2.05352e+07	2.15193e+07	2.90352e+07	2.35692e+07	3.20384e+07	1.37888e+07	1.62697e+07	1.66913e+07	1.50572e+07	1.52226e+07	1.76984e+07	1.38168e+07	1.28719e+07	1.24959e+07	1.84788e+07	1.61969e+07	1.71937e+07	1.27651e+07	1.73681e+07	1.65797e+07	1.50372e+07	2.33419e+07	2.40561e+07	1.90244e+07	3.03616e+07	1.83119e+07	1.72201e+07	3.42371e+07	2.42518e+07	1.13798e+07
P22943	S000001880	YFL014W	HSP12	2.46357e+07	1.58762e+07	2.19784e+07	NA	NA	NA	NA	NA	NA	NA	NA	1.64469e+07	NA	1.94885e+07	1.61792e+07	NA	NA	NA	NA	NA	2.17432e+07	NA	NA	NA	NA	NA	NA	NA	NA	NA	1.59152e+07	7.9161e+06	1.29699e+07	NA	NA	NA	NA	NA	NA	7.39934e+06	NA	1.10246e+07	1.52e+07	1.48812e+07	1.11951e+07	NA
P23180	S000001013	YHL021C	AIM17	6.44394e+07	5.03111e+07	5.24952e+07	2.06022e+07	1.4074e+07	1.63306e+07	1.65884e+07	1.67707e+07	1.83352e+07	5.24591e+07	4.21901e+07	4.46631e+07	6.29669e+07	5.67402e+07	4.75489e+07	1.85246e+07	1.60488e+07	1.48929e+07	4.97438e+07	4.08493e+07	4.8407e+07	1.11133e+07	1.56264e+07	1.83127e+07	3.8042e+07	4.13836e+07	3.08359e+07	1.2434e+07	1.30774e+07	1.19713e+07	3.38533e+07	3.05411e+07	3.32973e+07	1.46159e+07	1.37619e+07	1.6388e+07	3.37286e+07	3.29895e+07	4.19635e+07	1.21461e+07	7.89929e+06	1.68395e+07	3.04769e+07	2.72301e+07	5.71832e+07	6.79265e+06
P23201	S000003944	YLL021W	SPA2	8.6959e+06	1.03416e+07	7.80954e+06	9.96554e+06	8.37421e+06	1.25725e+07	NA	7.94264e+06	5.70544e+06	NA	NA	NA	NA	NA	NA	8.44645e+06	7.59832e+06	5.28198e+06	NA	NA	9.2591e+06	NA	NA	9.18097e+06	4.57273e+06	NA	NA	5.21264e+06	9.31017e+06	6.37657e+06	9.86805e+06	7.95493e+06	NA	6.34897e+06	6.87022e+06	5.76429e+06	8.19043e+06	9.8103e+06	7.54138e+06	9.04513e+06	6.97304e+06	4.51152e+06	7.0765e+06	8.38281e+06	8.80548e+06	8.02377e+06
P23202	S000005173	YNL229C	URE2	NA	NA	NA	3.46261e+06	NA	4.75584e+06	NA	NA	NA	NA	NA	NA	NA	NA	NA	NA	NA	NA	NA	NA	NA	NA	NA	NA	NA	NA	4.27115e+06	NA	NA	NA	NA	NA	NA	NA	NA	NA	NA	NA	NA	NA	NA	NA	NA	NA	NA	NA
P23248	S000004528	YML063W	RPS1B	1.25785e+09	1.77444e+09	1.83651e+09	2.06124e+09	1.54568e+09	1.94592e+09	2.51905e+09	2.37703e+09	2.11823e+09	3.2756e+09	3.05278e+09	2.40917e+09	3.41359e+09	3.58989e+09	2.51816e+09	2.25307e+09	2.83281e+09	2.19363e+09	2.65881e+09	3.22739e+09	3.20243e+09	1.66709e+09	2.95483e+09	2.7757e+09	1.91188e+09	3.3569e+09	2.44809e+09	1.91012e+09	1.96118e+09	2.02577e+09	2.83849e+09	2.88881e+09	2.14313e+09	1.99242e+09	2.04595e+09	2.10001e+09	2.99813e+09	2.26425e+09	2.76865e+09	2.52104e+09	1.94034e+09	1.60595e+09	2.31023e+09	2.3644e+09	1.95893e+09	2.92264e+09
P23254	S000006278	YPR074C	TKL1	1.4988e+07	1.36059e+07	1.31167e+07	9.51811e+06	1.30578e+07	1.06761e+07	1.09684e+07	1.05694e+07	1.08827e+07	1.14274e+07	9.2054e+06	1.55895e+07	1.10801e+07	9.98707e+06	9.11709e+06	NA	8.4637e+06	1.36355e+07	8.99444e+06	8.83834e+06	1.12518e+07	1.02981e+07	1.26769e+07	NA	NA	1.42981e+07	NA	7.34038e+06	1.05707e+07	NA	1.24199e+07	1.01486e+07	NA	1.1254e+07	1.03969e+07	1.2064e+07	9.23683e+06	1.19614e+07	NA	7.7725e+06	8.67675e+06	9.48053e+06	9.15977e+06	9.49578e+06	1.16945e+07	1.28506e+07
P23255	S000000638	YCR042C	TAF2	2.30108e+07	1.66523e+07	1.88159e+07	1.04102e+07	1.45695e+07	9.678e+06	1.11593e+07	1.34653e+07	1.06359e+07	NA	1.16787e+07	1.17881e+07	NA	1.28755e+07	1.10104e+07	9.7571e+06	1.1931e+07	9.87126e+06	1.16395e+07	1.84958e+07	1.19582e+07	1.2051e+07	1.63343e+07	1.21404e+07	1.38759e+07	1.29916e+07	1.31247e+07	1.19212e+07	1.01183e+07	1.14528e+07	1.29185e+07	1.10139e+07	1.08228e+07	1.16574e+07	1.52443e+07	1.10649e+07	1.40414e+07	1.72856e+07	1.30427e+07	1.31099e+07	1.59053e+07	1.09938e+07	1.31224e+07	2.11494e+07	1.19983e+07	1.03337e+07
P23285	S000001099	YHR057C	CPR2	NA	NA	NA	NA	NA	NA	NA	3.21641e+06	8.79005e+06	NA	NA	NA	NA	7.4137e+06	5.23734e+06	NA	NA	NA	8.70204e+06	8.04554e+06	1.25118e+07	NA	NA	NA	NA	NA	NA	5.92329e+06	5.38476e+06	4.8027e+06	7.21073e+06	NA	NA	NA	NA	NA	1.75366e+07	NA	NA	NA	NA	5.29725e+06	1.40601e+07	NA	5.91757e+06	NA
P23287	S000004425	YLR433C	CNA1	NA	NA	NA	NA	NA	NA	NA	NA	NA	NA	NA	NA	NA	NA	NA	NA	NA	NA	NA	NA	NA	NA	NA	NA	NA	NA	NA	NA	NA	NA	NA	NA	NA	NA	NA	NA	NA	NA	NA	NA	NA	NA	5.8738e+06	6.17602e+06	6.61741e+06	3.90224e+06
P23291	S000001177	YHR135C	YCK1	2.57685e+07	2.07451e+07	1.29334e+07	1.68083e+07	1.89527e+07	1.7881e+07	1.12227e+07	1.10845e+07	1.92626e+07	NA	1.81984e+07	NA	2.08103e+07	1.37735e+07	1.47743e+07	1.58893e+07	1.261e+07	9.50181e+06	1.56378e+07	1.15707e+07	NA	1.35196e+07	1.86686e+07	1.18077e+07	2.73276e+07	2.72152e+07	1.08625e+07	2.47345e+07	1.56205e+07	1.7858e+07	1.4826e+07	NA	NA	1.21276e+07	1.45107e+07	1.23574e+07	NA	1.58498e+07	NA	1.47972e+07	NA	1.70578e+07	1.55951e+07	1.06869e+07	1.22568e+07	2.37951e+07
P23292	S000005098	YNL154C	YCK2	1.51455e+07	NA	1.60727e+07	NA	NA	NA	NA	NA	NA	1.00747e+07	NA	8.65035e+06	1.24122e+07	6.94381e+06	1.1872e+07	6.63986e+06	NA	NA	NA	NA	NA	NA	8.81978e+06	8.52006e+06	1.47682e+07	9.83585e+06	8.55395e+06	1.16732e+07	8.44783e+06	1.09654e+07	NA	NA	NA	5.06425e+06	NA	NA	NA	NA	1.31276e+07	8.39054e+06	NA	8.15307e+06	6.83841e+06	7.95072e+06	1.16189e+07	8.45648e+06
P23293	S000006365	YPR161C	SGV1	8.62977e+07	8.17955e+07	5.8797e+07	6.57606e+07	7.31478e+07	6.86062e+07	7.08685e+07	6.53286e+07	5.5674e+07	6.19929e+07	6.07747e+07	5.09351e+07	NA	8.35576e+07	7.37823e+07	8.35567e+07	1.04505e+08	8.55304e+07	8.02036e+07	1.124e+08	9.0992e+07	9.26842e+07	8.62943e+07	6.80863e+07	7.83853e+07	NA	7.90315e+07	1.04067e+08	7.29645e+07	7.35142e+07	8.5192e+07	NA	7.3472e+07	7.92585e+07	1.00621e+08	7.92394e+07	7.8617e+07	9.62993e+07	7.2271e+07	7.6127e+07	7.04477e+07	7.86583e+07	7.47579e+07	1.20134e+08	9.29901e+07	1.02596e+08
P23301	S000000760	YEL034W	HYP2	1.00419e+09	1.32658e+09	8.70762e+08	9.37112e+08	8.4992e+08	8.46012e+08	1.61768e+09	2.76006e+09	1.06541e+09	2.04642e+09	2.41563e+09	1.04071e+09	3.45513e+09	1.36189e+09	8.67507e+08	1.48031e+09	9.31429e+08	6.20227e+08	1.961e+09	1.82247e+09	1.29462e+09	2.43487e+09	3.26414e+09	1.89663e+09	1.26255e+09	2.7967e+09	2.32713e+09	1.2849e+09	9.52408e+08	1.33149e+09	1.12271e+09	1.67939e+09	1.85877e+09	9.65198e+08	1.60924e+09	1.1021e+09	1.3042e+09	1.15264e+09	1.56765e+09	1.35808e+09	1.13289e+09	1.76303e+09	1.57314e+09	1.96759e+09	1.68916e+09	1.86629e+09
P23337	S000001911	YFR015C	GSY1	NA	NA	4.09176e+06	NA	3.68066e+06	5.1477e+06	NA	NA	NA	NA	NA	NA	NA	NA	4.03905e+06	4.72518e+06	3.88739e+06	NA	NA	NA	NA	NA	NA	NA	NA	NA	NA	NA	NA	NA	NA	NA	NA	NA	NA	NA	5.96671e+06	NA	NA	5.66867e+06	3.89815e+06	6.42355e+06	4.92988e+06	3.57038e+06	8.02372e+06	4.3138e+06
P23369	S000003308	YGR076C	MRPL25	8.21939e+07	8.48713e+07	5.29935e+07	1.49816e+08	1.3787e+08	1.05937e+08	1.74728e+08	1.42971e+08	1.23626e+08	1.16915e+08	1.35352e+08	1.11156e+08	2.34521e+08	1.23439e+08	1.08789e+08	1.77994e+08	1.7791e+08	1.54722e+08	1.36955e+08	1.42047e+08	1.47988e+08	1.38944e+08	1.55381e+08	1.20187e+08	9.04027e+07	1.40632e+08	8.70473e+07	1.36749e+08	1.20418e+08	1.27551e+08	1.0792e+08	9.63814e+07	1.00804e+08	1.48962e+08	1.47519e+08	1.49338e+08	1.06374e+08	1.14857e+08	1.26568e+08	1.41515e+08	1.31614e+08	2.12627e+08	1.11625e+08	9.25803e+07	1.08014e+08	1.60037e+08
P23394	S000002651	YDR243C	PRP28	NA	NA	5.44799e+06	6.26174e+06	4.06327e+06	7.00083e+06	8.14681e+06	6.52013e+06	5.73052e+06	NA	NA	NA	NA	6.84908e+06	5.75151e+06	7.47866e+06	7.04316e+06	7.0134e+06	NA	NA	NA	6.50953e+06	7.0933e+06	7.20533e+06	NA	NA	NA	1.26988e+07	7.73479e+06	7.29775e+06	6.66331e+06	6.53937e+06	NA	NA	6.21009e+06	7.10979e+06	1.04929e+07	NA	NA	7.68192e+06	NA	NA	NA	NA	NA	4.25621e+06
P23493	S000001576	YKL093W	MBR1	NA	NA	NA	NA	NA	NA	4.92974e+06	NA	NA	NA	NA	NA	NA	NA	NA	NA	NA	NA	NA	NA	5.23656e+06	NA	NA	NA	NA	NA	NA	NA	NA	NA	NA	NA	NA	NA	NA	NA	NA	NA	NA	4.48321e+06	NA	NA	NA	NA	NA	NA
P23500	S000001760	YKR052C	MRS4	NA	NA	NA	NA	NA	NA	NA	NA	NA	NA	NA	NA	NA	NA	NA	NA	NA	NA	NA	NA	NA	NA	NA	NA	NA	NA	NA	NA	NA	NA	NA	NA	NA	NA	NA	NA	NA	NA	NA	NA	NA	NA	NA	NA	NA	4.53054e+06
P23503	S000005184	YNL240C	NAR1	NA	NA	NA	NA	NA	NA	NA	NA	NA	NA	NA	NA	NA	NA	NA	NA	NA	NA	NA	NA	NA	NA	NA	NA	NA	NA	NA	NA	NA	NA	NA	NA	NA	NA	NA	NA	NA	NA	NA	NA	NA	NA	2.20292e+06	1.64398e+06	NA	NA
P23542	S000004017	YLR027C	AAT2	1.11424e+07	1.03115e+07	1.15691e+07	9.34339e+06	1.15702e+07	1.20713e+07	7.04763e+06	9.19416e+06	8.02377e+06	7.00055e+06	6.77321e+06	1.19596e+07	4.5123e+06	7.30156e+06	1.25805e+07	8.46843e+06	9.75301e+06	1.37263e+07	6.90967e+06	8.51365e+06	7.77998e+06	9.23906e+06	1.23072e+07	1.02904e+07	6.99576e+06	6.00885e+06	7.91835e+06	5.46336e+06	7.79667e+06	8.50303e+06	7.75003e+06	6.85078e+06	7.60137e+06	8.87386e+06	8.0999e+06	8.44223e+06	9.46545e+06	5.3504e+06	1.00899e+07	7.97627e+06	8.53145e+06	1.09313e+07	8.50542e+06	7.75783e+06	1.01081e+07	1.09144e+07
P23561	S000004354	YLR362W	STE11	NA	6.87444e+06	6.41118e+06	NA	NA	NA	NA	NA	NA	NA	NA	NA	NA	5.20597e+06	5.26461e+06	7.46538e+06	8.417e+06	7.3199e+06	NA	NA	NA	NA	NA	NA	NA	6.81074e+06	NA	NA	NA	NA	NA	NA	NA	4.60775e+06	NA	5.17137e+06	NA	NA	NA	NA	NA	NA	NA	NA	NA	NA
P23595	S000002347	YDL188C	PPH22	NA	1.75864e+07	1.26353e+07	1.05276e+07	1.25643e+07	7.24901e+06	NA	NA	NA	NA	NA	NA	NA	1.13328e+07	7.41463e+06	1.10264e+07	1.00409e+07	8.56185e+06	NA	NA	NA	NA	NA	NA	NA	NA	NA	NA	NA	NA	NA	NA	NA	1.5623e+07	1.34164e+07	1.06842e+07	NA	NA	NA	NA	NA	NA	NA	NA	NA	NA
P23615	S000003348	YGR116W	SPT6	2.10347e+07	2.47681e+07	3.35002e+07	4.48856e+07	3.52112e+07	4.19906e+07	3.29265e+07	3.39875e+07	2.6256e+07	3.00302e+07	2.41376e+07	2.5257e+07	2.36393e+07	2.57819e+07	2.52522e+07	3.14198e+07	3.09118e+07	2.63407e+07	3.03827e+07	2.62695e+07	3.1059e+07	2.37074e+07	3.0924e+07	3.53367e+07	3.72743e+07	3.11235e+07	3.0516e+07	3.56984e+07	4.03212e+07	2.86275e+07	3.64384e+07	2.88364e+07	2.45511e+07	3.26164e+07	2.96892e+07	2.55415e+07	3.60609e+07	3.15501e+07	2.73748e+07	3.48879e+07	3.72937e+07	2.25626e+07	3.0655e+07	2.46244e+07	2.76645e+07	3.36886e+07
P23638	S000003367	YGR135W	PRE9	3.50024e+08	4.42749e+08	8.9673e+08	5.72963e+08	3.40097e+08	4.86588e+08	4.69893e+08	3.63654e+08	6.75521e+08	5.45787e+08	4.72603e+08	5.78055e+08	8.06807e+08	3.59871e+08	5.18974e+08	4.13643e+08	2.90343e+08	6.09823e+08	8.71431e+08	2.57594e+08	6.26327e+08	7.34584e+08	2.83144e+08	4.24953e+08	2.16838e+08	3.61728e+08	4.74866e+08	2.77765e+08	3.31959e+08	4.78652e+08	2.89999e+08	6.15916e+08	7.74216e+08	3.43441e+08	4.67391e+08	3.84589e+08	5.19917e+08	7.39441e+08	4.3063e+08	3.24362e+08	4.92991e+08	4.3472e+08	3.40014e+08	7.13593e+08	4.25334e+08	3.69569e+08
P23639	S000004557	YML092C	PRE8	7.76469e+08	1.06841e+09	1.39289e+09	1.02456e+09	5.72327e+08	7.45191e+08	1.19283e+09	9.35084e+08	1.07374e+09	1.08953e+09	7.46797e+08	1.02729e+09	2.01379e+09	6.44037e+08	8.885e+08	8.88178e+08	4.9804e+08	1.03051e+09	1.39876e+09	4.72151e+08	9.06269e+08	1.4016e+09	5.99709e+08	8.68622e+08	3.99872e+08	5.29246e+08	1.35058e+09	5.996e+08	7.37989e+08	1.0259e+09	7.55058e+08	9.99063e+08	9.95643e+08	7.0499e+08	1.22309e+09	7.6799e+08	8.67667e+08	7.65744e+08	7.93294e+08	6.68617e+08	1.20938e+09	8.01141e+08	5.25377e+08	1.48609e+09	7.68832e+08	4.98828e+08
P23641	S000003838	YJR077C	MIR1	2.49614e+08	2.31789e+08	3.14217e+08	5.04878e+08	4.66626e+08	5.49498e+08	7.7524e+08	8.55458e+08	1.17613e+09	8.59157e+08	6.34936e+08	5.43586e+08	3.89216e+08	3.18943e+08	2.98094e+08	3.95922e+08	4.05412e+08	4.3445e+08	3.31828e+08	2.88416e+08	3.22345e+08	4.27771e+08	5.42528e+08	5.59057e+08	8.09591e+08	8.60441e+08	5.60939e+08	7.98914e+08	5.18349e+08	7.12763e+08	6.57619e+08	8.9867e+08	8.61187e+08	9.60548e+08	7.44098e+08	1.02872e+09	6.05915e+08	4.64415e+08	5.764e+08	6.21663e+08	4.28523e+08	5.64707e+08	4.74679e+08	3.09545e+08	4.45067e+08	6.32827e+08
P23642	S000004583	YML115C	VAN1	1.26128e+07	1.04957e+07	2.17003e+07	NA	8.88e+06	2.03237e+07	7.62607e+06	7.26252e+06	1.36953e+07	NA	NA	1.51124e+07	NA	7.32573e+06	NA	9.35851e+06	1.14534e+07	NA	1.16543e+07	1.27613e+07	1.13309e+07	NA	NA	NA	8.85335e+06	NA	9.11293e+06	1.34017e+07	1.26996e+07	1.64733e+07	NA	1.35721e+07	1.59191e+07	1.42577e+07	1.13271e+07	1.42721e+07	1.006e+07	NA	NA	1.11757e+07	8.97239e+06	1.90077e+07	1.03343e+07	5.51023e+06	1.75925e+07	9.33896e+06
P23643	S000002903	YDR495C	VPS3	NA	NA	NA	NA	NA	NA	NA	NA	NA	NA	NA	3.70381e+07	NA	3.69287e+07	2.1585e+07	2.15783e+07	3.35217e+07	2.31823e+07	4.13833e+07	3.78139e+07	NA	NA	NA	NA	4.35418e+07	NA	2.46764e+07	NA	NA	NA	NA	8.48406e+07	3.05721e+07	NA	NA	NA	NA	NA	NA	1.87158e+07	6.27546e+07	1.28096e+07	2.60991e+07	4.02646e+07	2.25975e+07	2.47287e+07
P23644	S000004816	YMR203W	TOM40	4.38752e+07	3.3734e+07	6.61176e+07	1.60854e+08	8.94466e+07	1.96005e+08	3.8953e+08	3.79342e+08	4.3551e+08	2.3034e+08	1.3849e+08	1.31657e+08	3.57311e+07	4.56735e+07	6.1417e+07	1.06208e+08	1.08396e+08	8.38815e+07	4.62191e+07	4.07624e+07	6.04161e+07	8.70368e+07	1.28511e+08	1.61977e+08	1.10054e+08	9.11936e+07	8.46736e+07	1.47005e+08	1.75856e+08	1.89644e+08	1.87789e+08	2.48178e+08	2.33725e+08	3.8169e+08	4.30245e+08	5.66053e+08	1.16278e+08	4.6125e+07	7.12256e+07	2.898e+08	1.60839e+08	1.45062e+08	1.11811e+08	6.30606e+07	1.14729e+08	1.67679e+08
P23724	S000000137	YBL041W	PRE7	2.58409e+08	5.7253e+08	9.22751e+08	5.01087e+08	2.09982e+08	3.03147e+08	4.65542e+08	3.41503e+08	5.73591e+08	4.4504e+08	4.37152e+08	7.13677e+08	4.11586e+08	4.13458e+08	5.92199e+08	4.11509e+08	3.00606e+08	3.32695e+08	8.86133e+08	2.87479e+08	7.00743e+08	6.70192e+08	3.5059e+08	5.18249e+08	2.44366e+08	2.66748e+08	7.66607e+08	3.26217e+08	2.98362e+08	6.27176e+08	3.57608e+08	7.04313e+08	7.94812e+08	3.61097e+08	4.88588e+08	4.44428e+08	3.64557e+08	6.21092e+08	4.84101e+08	3.92641e+08	6.32225e+08	4.98926e+08	3.7423e+08	8.63526e+08	4.91969e+08	3.31537e+08
P23776	S000004291	YLR300W	EXG1	NA	NA	NA	NA	NA	1.68673e+06	NA	NA	NA	NA	NA	NA	NA	1.46476e+06	3.89334e+06	NA	NA	NA	NA	1.91877e+06	3.79016e+06	NA	NA	NA	NA	NA	NA	NA	NA	NA	NA	NA	NA	NA	NA	1.50345e+06	5.26188e+06	NA	NA	NA	2.09117e+06	2.90166e+06	2.59173e+06	NA	5.70841e+06	2.67201e+06
P23797	S000004894	YMR281W	GPI12	NA	NA	NA	NA	NA	NA	NA	NA	NA	NA	NA	NA	NA	NA	NA	NA	NA	NA	NA	NA	NA	NA	NA	NA	NA	NA	NA	1.20105e+07	8.65401e+06	NA	NA	NA	NA	6.71381e+06	5.19309e+06	NA	NA	NA	NA	6.37606e+06	6.59877e+06	NA	6.32717e+06	NA	NA	5.43018e+06
P23833	S000000241	YBR037C	SCO1	1.12872e+07	NA	1.25678e+07	4.13339e+07	2.49503e+07	3.70896e+07	3.84107e+07	4.39579e+07	5.99624e+07	4.22694e+07	3.54971e+07	3.89149e+07	2.17586e+07	1.28239e+07	1.9903e+07	2.01279e+07	2.48621e+07	2.28005e+07	2.0455e+07	9.51976e+06	NA	1.41422e+07	1.55559e+07	2.04993e+07	2.60655e+07	2.19166e+07	2.3533e+07	2.82924e+07	2.804e+07	2.72126e+07	2.30457e+07	6.90443e+07	3.75391e+07	3.52721e+07	2.06176e+07	4.10407e+07	NA	NA	2.10554e+07	3.63311e+07	9.0911e+06	1.80261e+07	3.55847e+07	9.12508e+06	1.61136e+07	5.96157e+07
P24000	S000003380	YGR148C	RPL24B	1.39559e+09	1.2081e+09	7.12037e+08	1.03279e+09	8.65037e+08	1.67754e+09	1.55824e+09	1.66346e+09	8.38263e+08	2.49129e+09	2.30338e+09	1.39472e+09	4.00761e+09	2.54222e+09	9.57965e+08	1.55347e+09	1.31383e+09	NA	2.32107e+09	2.54952e+09	1.23049e+09	2.10796e+09	2.41921e+09	1.43349e+09	1.10677e+09	2.78158e+09	1.25006e+09	1.39482e+09	1.54618e+09	8.76068e+08	1.90331e+09	1.3195e+09	1.36195e+09	9.24845e+08	1.15257e+09	9.19534e+08	1.006e+09	1.1583e+08	1.19284e+09	8.02554e+08	9.06936e+08	2.1921e+07	1.35397e+09	1.53221e+09	2.84065e+08	1.35151e+09
P24004	S000001680	YKL197C	PEX1	NA	NA	NA	NA	NA	NA	NA	NA	NA	NA	NA	NA	NA	NA	NA	NA	NA	NA	NA	NA	NA	NA	NA	NA	NA	NA	NA	NA	NA	NA	NA	NA	NA	NA	NA	NA	NA	NA	NA	NA	NA	NA	2.36171e+06	NA	2.82621e+06	NA
P24276	S000002701	YDR293C	SSD1	1.78563e+09	1.93216e+09	2.4867e+09	2.05671e+09	2.57782e+09	1.91756e+09	2.43275e+09	2.44916e+09	2.19055e+09	3.26751e+09	2.67588e+09	1.99217e+09	1.19904e+09	2.50854e+09	1.91684e+09	2.96689e+09	2.74088e+09	1.84543e+09	1.97865e+09	2.30774e+09	1.79308e+09	2.4201e+09	2.96511e+09	2.84872e+09	1.76884e+09	2.63734e+09	2.02656e+09	2.08087e+09	1.34738e+09	1.94266e+09	2.79528e+09	2.67255e+09	1.62785e+09	1.99109e+09	2.87762e+09	2.39213e+09	1.47995e+09	4.27927e+09	2.04829e+09	2.6178e+09	3.63881e+09	2.765e+09	2.18975e+09	3.25992e+09	2.22953e+09	1.66383e+09
P24279	S000000758	YEL032W	MCM3	NA	1.75166e+07	1.71873e+07	1.74619e+07	8.07529e+06	1.56464e+07	1.09071e+07	NA	1.5034e+07	NA	NA	NA	NA	1.3974e+07	1.39333e+07	1.31139e+07	1.3327e+07	1.14364e+07	NA	NA	1.2021e+07	1.2064e+07	1.44597e+07	1.59543e+07	6.86089e+06	NA	8.08928e+06	8.21285e+06	1.07354e+07	1.15774e+07	1.22478e+07	NA	NA	1.06709e+07	9.43536e+06	1.35225e+07	NA	NA	NA	1.25031e+07	1.19035e+07	NA	1.16699e+07	8.31252e+06	1.18917e+07	NA
P24280	S000004684	YMR079W	SEC14	6.13666e+07	2.08606e+07	1.02669e+07	1.29081e+07	1.52685e+07	1.11322e+07	6.12962e+06	NA	6.97187e+06	1.56822e+07	1.99452e+07	1.68948e+07	2.14541e+07	1.26681e+07	5.3423e+06	NA	8.5707e+06	NA	8.26578e+06	1.1684e+07	4.5028e+06	1.72206e+07	2.15035e+07	1.87366e+07	1.9327e+07	2.48892e+07	1.11923e+07	1.76553e+07	2.32321e+07	1.39429e+07	2.44418e+07	2.20717e+07	1.36216e+07	1.6434e+07	1.00443e+07	9.17864e+06	3.98299e+07	1.23442e+07	5.40763e+06	1.8637e+07	1.30091e+07	9.63469e+06	1.82181e+07	7.44572e+06	8.97167e+06	3.57298e+07
P24309	S000001632	YKL149C	DBR1	NA	NA	9.91184e+06	NA	NA	NA	NA	NA	NA	NA	NA	NA	NA	NA	5.60884e+06	NA	NA	NA	6.35678e+06	5.50345e+06	5.93306e+06	NA	NA	4.93585e+06	NA	NA	NA	NA	NA	NA	NA	NA	NA	NA	NA	NA	2.94789e+06	NA	NA	3.45213e+06	NA	3.94529e+06	2.73846e+06	NA	NA	NA
P24384	S000000815	YER013W	PRP22	NA	NA	NA	NA	NA	NA	NA	NA	NA	NA	NA	NA	NA	NA	NA	NA	NA	NA	NA	NA	NA	NA	NA	NA	NA	NA	NA	NA	NA	NA	NA	NA	NA	NA	NA	NA	9.20701e+06	NA	NA	NA	NA	5.63382e+06	4.6303e+06	5.49379e+06	NA	3.20772e+06
P24482	S000006379	YPR175W	DPB2	2.65335e+07	1.6043e+07	1.7595e+07	1.52293e+07	2.38243e+07	1.42053e+07	1.74881e+07	1.90164e+07	1.68228e+07	4.82851e+06	8.53468e+06	1.20529e+07	7.37172e+06	1.42134e+07	1.56696e+07	1.15191e+07	1.82093e+07	1.97355e+07	1.54847e+07	1.78462e+07	1.7673e+07	2.43225e+07	1.50197e+07	1.50288e+07	2.17529e+07	NA	1.86651e+07	1.5931e+07	1.83742e+07	1.90398e+07	1.30075e+07	1.21177e+07	1.39693e+07	2.11212e+07	2.5392e+07	2.02302e+07	1.7008e+07	1.80177e+07	9.91878e+06	1.90481e+07	2.32655e+07	1.90094e+07	1.08305e+07	2.26945e+07	1.62781e+07	1.56116e+07
P24583	S000000201	YBL105C	PKC1	3.56382e+07	4.04459e+07	2.69245e+07	3.75695e+07	3.81783e+07	3.11342e+07	3.77632e+07	3.65982e+07	3.66613e+07	3.35161e+07	2.60621e+07	3.33288e+07	2.37112e+07	3.26297e+07	3.11241e+07	3.13826e+07	3.15139e+07	3.29309e+07	2.88038e+07	3.49959e+07	3.43601e+07	3.75775e+07	3.54695e+07	3.52415e+07	3.57436e+07	3.36436e+07	3.62212e+07	3.57562e+07	3.23386e+07	2.90797e+07	3.69253e+07	2.98386e+07	3.19053e+07	3.16607e+07	3.47493e+07	3.0734e+07	2.84957e+07	3.11655e+07	2.50803e+07	3.03739e+07	3.10585e+07	2.05535e+07	3.85286e+07	3.17445e+07	2.63199e+07	3.20639e+07
P24783	S000005056	YNL112W	DBP2	1.92327e+08	2.51703e+08	3.0798e+08	1.7302e+08	1.8013e+08	2.26554e+08	2.24964e+08	2.453e+08	3.26044e+08	3.84297e+08	3.91442e+08	4.67791e+08	3.69923e+08	3.73938e+08	3.74698e+08	2.21219e+08	2.68748e+08	2.27846e+08	3.21602e+08	4.14509e+08	4.35871e+08	2.71233e+08	3.19956e+08	3.19478e+08	2.27688e+08	2.65747e+08	2.6906e+08	2.1704e+08	2.00167e+08	2.43114e+08	2.42238e+08	3.19203e+08	4.14205e+08	1.85918e+08	2.56696e+08	2.97649e+08	2.46861e+08	2.69677e+08	4.00581e+08	2.08541e+08	2.83815e+08	2.76758e+08	2.71602e+08	3.35351e+08	3.15129e+08	2.79616e+08
P24784	S000006040	YPL119C	DBP1	8.67722e+06	1.51187e+07	2.1142e+07	1.32473e+07	1.41727e+07	1.44437e+07	1.30619e+07	1.31032e+07	2.18263e+07	1.366e+07	1.42824e+07	1.79819e+07	1.1115e+07	1.83876e+07	1.94955e+07	1.02425e+07	1.7614e+07	1.61996e+07	1.3803e+07	1.96212e+07	2.03185e+07	1.07095e+07	1.54013e+07	1.52133e+07	1.51205e+07	1.97837e+07	2.22405e+07	1.15366e+07	1.41104e+07	1.47438e+07	1.74013e+07	1.91304e+07	1.86027e+07	1.66803e+07	1.32583e+07	1.40193e+07	2.44981e+07	2.21722e+07	2.12611e+07	1.48551e+07	1.16269e+07	1.56195e+07	1.97216e+07	2.04446e+07	2.18504e+07	1.34619e+07
P24813	S000002831	YDR423C	CAD1	NA	NA	NA	NA	NA	NA	NA	NA	NA	NA	NA	NA	NA	NA	NA	NA	NA	NA	NA	NA	NA	NA	NA	NA	NA	NA	NA	NA	NA	NA	1.13092e+07	NA	5.76681e+06	NA	NA	NA	NA	NA	1.11872e+07	NA	NA	NA	NA	NA	NA	NA
P25037	S000002280	YDL122W	UBP1	3.55883e+07	1.98687e+07	2.51199e+07	3.10753e+07	3.20598e+07	3.94074e+07	2.77538e+07	3.37368e+07	2.59695e+07	3.01335e+07	2.11565e+07	3.16491e+07	1.79961e+07	2.89824e+07	2.45188e+07	3.40317e+07	2.71481e+07	2.28181e+07	2.98872e+07	2.46226e+07	2.31288e+07	2.26716e+07	2.23354e+07	2.27242e+07	2.68897e+07	2.29217e+07	2.19067e+07	2.5946e+07	2.94067e+07	2.14626e+07	3.09906e+07	2.5224e+07	2.5046e+07	1.86215e+07	1.99478e+07	1.92696e+07	1.65119e+07	1.66985e+07	1.58875e+07	1.59869e+07	1.65673e+07	1.31612e+07	1.80196e+07	1.84596e+07	1.7898e+07	2.07993e+07
P25038	S000005383	YOL023W	IFM1	1.12178e+07	1.0115e+07	1.20801e+07	2.4325e+07	1.96406e+07	2.04312e+07	2.44848e+07	2.35374e+07	1.64469e+07	1.58693e+07	1.34935e+07	1.34934e+07	1.28742e+07	1.79901e+07	1.69105e+07	2.63541e+07	2.99925e+07	2.51838e+07	2.01511e+07	1.86548e+07	1.57348e+07	1.98297e+07	2.76397e+07	2.03148e+07	1.55827e+07	1.249e+07	1.76826e+07	1.86136e+07	2.00345e+07	1.9291e+07	1.45171e+07	2.17586e+07	1.43373e+07	2.12823e+07	2.77285e+07	2.174e+07	1.3098e+07	2.44762e+07	1.84577e+07	2.07496e+07	2.63782e+07	2.04477e+07	1.30315e+07	2.1455e+07	1.13621e+07	1.65608e+07
P25039	S000004059	YLR069C	MEF1	8.97217e+06	NA	8.43183e+06	5.62693e+06	4.72981e+06	6.81622e+06	NA	NA	NA	7.17909e+06	NA	9.23964e+06	NA	6.68012e+06	6.91567e+06	NA	NA	NA	NA	NA	7.98755e+06	NA	NA	NA	7.99714e+06	NA	6.17409e+06	NA	NA	NA	1.19124e+07	4.20999e+06	6.28539e+06	7.08922e+06	7.50208e+06	5.9565e+06	NA	NA	NA	NA	NA	NA	NA	NA	NA	NA
P25040	S000005382	YOL022C	TSR4	1.64603e+07	1.15208e+07	7.02745e+06	1.57637e+07	1.21252e+07	1.41524e+07	NA	NA	NA	9.97434e+06	8.26421e+06	NA	NA	1.18846e+07	7.6991e+06	1.28208e+07	1.59758e+07	5.85918e+06	NA	7.1387e+06	NA	NA	NA	1.43427e+07	1.54591e+07	1.71451e+07	NA	1.3283e+07	1.15808e+07	6.34943e+06	NA	NA	NA	8.93176e+06	8.82761e+06	5.82597e+06	9.72027e+06	1.47322e+07	1.17969e+07	1.54951e+07	1.10475e+07	7.93675e+06	9.03521e+06	NA	8.72238e+06	1.16611e+07
P25043	S000005683	YOR157C	PUP1	2.60013e+08	3.42027e+08	6.91779e+08	3.54442e+08	2.3225e+08	2.36795e+08	3.71791e+08	2.63574e+08	4.10127e+08	2.96882e+08	2.8329e+08	3.78709e+08	3.47395e+08	2.55631e+08	4.29146e+08	2.71101e+08	2.32035e+08	2.33754e+08	5.81336e+08	2.27561e+08	6.34809e+08	4.98631e+08	2.99553e+08	3.79934e+08	1.63534e+08	1.13633e+08	3.61531e+08	2.57054e+08	3.26043e+08	5.95119e+08	2.24033e+08	3.72957e+08	4.27132e+08	2.5834e+08	3.99017e+08	3.89547e+08	4.52245e+08	2.52428e+08	4.54147e+08	2.26335e+08	4.08548e+08	4.13862e+08	2.46893e+08	5.81595e+08	4.89929e+08	3.35878e+08
P25044	S000002389	YDL230W	PTP1	NA	4.74434e+07	4.16845e+07	3.52935e+07	3.28041e+07	3.70749e+07	NA	NA	NA	NA	NA	NA	NA	3.82025e+07	3.49337e+07	3.03092e+07	2.86754e+07	4.94965e+07	NA	NA	2.37181e+07	NA	3.18409e+07	NA	4.46997e+07	NA	NA	4.65194e+07	3.86761e+07	NA	5.03581e+07	2.75279e+07	NA	3.88065e+07	2.54224e+07	3.55099e+07	NA	3.65163e+07	5.41972e+07	3.56608e+07	3.94455e+07	NA	4.25595e+07	3.74007e+07	4.03427e+07	2.51031e+07
P25045	S000004911	YMR296C	LCB1	9.66282e+07	8.92649e+07	8.10525e+07	6.6685e+07	7.70133e+07	7.19377e+07	4.11732e+07	3.51685e+07	4.11641e+07	4.19536e+07	2.95688e+07	3.06588e+07	3.12096e+07	5.23174e+07	4.99253e+07	5.05889e+07	6.63314e+07	5.03862e+07	3.07952e+07	3.29155e+07	3.47815e+07	3.18208e+07	3.3108e+07	3.81122e+07	9.61555e+07	6.11202e+07	8.73406e+07	8.23628e+07	8.4626e+07	7.1849e+07	5.6237e+07	3.65483e+07	3.72202e+07	4.61955e+07	3.49803e+07	3.57026e+07	1.07883e+08	4.61993e+07	5.54579e+07	1.00107e+08	5.98913e+07	6.99511e+07	8.34885e+07	3.48984e+07	5.60408e+07	6.40724e+07
P25046	S000000189	YBL093C	ROX3	NA	NA	NA	NA	NA	NA	NA	NA	NA	NA	NA	NA	NA	NA	NA	NA	NA	NA	NA	NA	NA	NA	NA	NA	NA	NA	NA	NA	NA	NA	1.1229e+06	NA	2.23667e+06	NA	NA	NA	NA	NA	NA	NA	NA	NA	NA	NA	NA	NA
P25087	S000004467	YML008C	ERG6	8.09192e+08	8.38021e+08	8.98226e+08	7.05501e+08	9.24983e+08	8.75278e+08	6.37972e+08	6.18426e+08	7.04022e+08	4.43334e+08	4.19717e+08	5.0563e+08	3.11039e+08	4.67366e+08	5.62818e+08	5.34387e+08	6.71786e+08	7.46442e+08	3.49334e+08	3.62734e+08	5.06896e+08	3.86199e+08	3.69914e+08	5.64131e+08	1.04128e+09	6.13899e+08	1.0822e+09	9.75456e+08	7.7746e+08	1.00095e+09	5.87351e+08	4.72957e+08	5.717e+08	7.70052e+08	6.61529e+08	7.72274e+08	7.8814e+08	5.61059e+08	5.8045e+08	6.05996e+08	5.11093e+08	6.56646e+08	4.6162e+08	3.16352e+08	5.13943e+08	5.48323e+08
P25293	S000001756	YKR048C	NAP1	4.19549e+07	5.92073e+07	5.98926e+07	8.24108e+07	5.35717e+07	8.53712e+07	6.37942e+07	6.02817e+07	6.31681e+07	8.04613e+07	5.36e+07	5.51355e+07	4.24378e+07	7.57109e+07	6.14942e+07	7.3591e+07	7.28042e+07	5.50031e+07	6.32313e+07	6.66315e+07	8.18776e+07	4.53142e+07	6.19713e+07	6.47082e+07	7.28583e+07	7.47309e+07	7.34872e+07	6.24472e+07	7.04799e+07	6.22915e+07	6.6812e+07	7.38518e+07	6.14343e+07	5.63902e+07	5.55898e+07	5.52796e+07	7.69507e+07	5.18657e+07	8.04269e+07	6.01819e+07	6.68438e+07	6.34655e+07	8.13274e+07	7.73617e+07	8.67958e+07	7.46392e+07
P25294	S000004952	YNL007C	SIS1	1.46026e+08	1.52746e+08	1.1054e+08	9.69838e+07	1.05762e+08	8.37324e+07	1.19089e+08	1.18925e+08	1.04652e+08	1.58371e+08	1.41881e+08	1.328e+08	2.59925e+08	1.57003e+08	1.05976e+08	1.33666e+08	1.20098e+08	1.01614e+08	1.51703e+08	1.62713e+08	1.04547e+08	1.19154e+08	1.10853e+08	8.7612e+07	1.22022e+08	2.08062e+08	1.31523e+08	9.40129e+07	1.13466e+08	9.7707e+07	1.00968e+08	1.1974e+08	1.1674e+08	8.99489e+07	1.01027e+08	9.13656e+07	1.20182e+08	1.60213e+08	1.10833e+08	9.68975e+07	1.36399e+08	1.13796e+08	1.37058e+08	1.47371e+08	1.63402e+08	9.37362e+07
P25296	S000001673	YKL190W	CNB1	NA	NA	NA	NA	NA	NA	7.45287e+06	4.74104e+06	NA	NA	NA	NA	NA	NA	NA	NA	NA	NA	NA	NA	NA	NA	NA	NA	6.37242e+06	NA	7.40174e+06	5.17008e+06	6.05407e+06	NA	NA	NA	NA	4.12928e+06	4.14124e+06	NA	4.48694e+06	NA	NA	NA	NA	NA	NA	NA	NA	NA
P25298	S000004665	YMR061W	RNA14	3.52215e+07	2.91399e+07	1.46758e+07	3.47999e+07	1.60007e+07	1.70572e+07	4.74458e+07	3.49169e+07	5.65333e+07	NA	NA	8.63647e+06	NA	NA	3.25356e+07	3.9537e+07	2.99244e+07	3.52173e+07	3.50538e+07	3.90205e+07	4.20541e+07	6.18888e+07	4.42638e+07	6.36983e+07	4.35758e+07	NA	4.33247e+07	2.64126e+07	3.58791e+07	2.71332e+07	NA	NA	9.78183e+07	3.10684e+07	2.56372e+07	NA	3.37503e+07	1.34653e+07	4.00655e+07	2.72633e+07	2.22638e+07	2.37276e+07	2.75497e+07	3.18112e+07	3.11713e+07	2.54852e+07
P25299	S000003012	YGL044C	RNA15	NA	NA	NA	NA	NA	NA	NA	NA	NA	NA	NA	NA	NA	NA	NA	NA	4.52563e+06	3.94154e+06	NA	NA	NA	NA	NA	NA	NA	NA	NA	NA	NA	NA	NA	NA	NA	NA	7.69936e+06	NA	NA	NA	NA	NA	NA	NA	NA	NA	NA	NA
P25302	S000000913	YER111C	SWI4	NA	NA	NA	5.25872e+06	6.63334e+06	5.072e+06	NA	NA	NA	NA	NA	NA	NA	4.13962e+06	5.83474e+06	NA	4.22922e+06	NA	NA	4.6299e+06	7.54489e+06	NA	NA	4.32657e+06	NA	NA	4.30413e+06	NA	NA	NA	NA	NA	NA	5.9518e+06	NA	NA	NA	NA	NA	5.49045e+06	5.46287e+06	5.79573e+06	3.79842e+06	4.01118e+06	4.76752e+06	3.70887e+06
P25303	S000004827	YMR214W	SCJ1	2.55924e+07	2.41577e+07	2.06321e+07	1.91915e+07	2.03839e+07	2.0655e+07	1.29792e+07	1.38028e+07	9.07801e+06	NA	1.03386e+07	1.04e+07	1.47178e+07	1.52478e+07	1.41267e+07	2.00737e+07	1.92648e+07	1.36461e+07	1.19168e+07	1.41635e+07	1.34142e+07	NA	1.3287e+07	NA	2.5832e+07	3.02511e+07	2.06784e+07	1.61285e+07	2.64994e+07	1.85926e+07	2.24483e+07	1.32343e+07	1.39384e+07	1.47946e+07	1.24913e+07	1.0946e+07	2.32836e+07	NA	1.463e+07	1.39493e+07	2.10952e+07	1.28429e+07	2.73345e+07	1.8447e+07	1.69252e+07	NA
P25334	S000000665	YCR069W	CPR4	NA	NA	NA	NA	NA	NA	NA	NA	NA	NA	NA	NA	NA	NA	NA	NA	NA	NA	NA	NA	NA	NA	NA	NA	NA	NA	NA	NA	NA	NA	NA	NA	NA	NA	NA	NA	NA	NA	NA	1.05918e+07	7.06321e+06	5.98739e+06	NA	NA	NA	NA
P25336	S000000688	YCR092C	MSH3	9.82962e+06	7.54977e+06	NA	4.95152e+06	6.2616e+06	6.81926e+06	NA	NA	NA	NA	NA	NA	NA	NA	5.848e+06	NA	NA	NA	NA	NA	NA	NA	NA	NA	NA	NA	NA	NA	NA	NA	NA	NA	NA	NA	5.59951e+06	6.2377e+06	NA	NA	NA	NA	NA	NA	NA	NA	NA	NA
P25339	S000002982	YGL014W	PUF4	6.74055e+06	1.408e+07	7.87444e+06	1.31253e+07	1.11039e+07	1.32514e+07	9.66615e+06	9.00382e+06	6.26115e+06	6.5509e+06	7.09524e+06	5.61993e+06	NA	6.79055e+06	7.01379e+06	NA	1.06616e+07	1.15484e+07	NA	1.02442e+07	8.89639e+06	NA	NA	6.90422e+06	1.11932e+07	1.01384e+07	8.46755e+06	9.21236e+06	1.05826e+07	7.4503e+06	1.09015e+07	6.48472e+06	6.65636e+06	9.47963e+06	7.3732e+06	8.30141e+06	1.28495e+07	6.22559e+06	5.86324e+06	7.9962e+06	6.44551e+06	4.86601e+06	1.00597e+07	7.2914e+06	6.95978e+06	7.59461e+06
P25340	S000002980	YGL012W	ERG4	2.82836e+07	2.62548e+07	2.9044e+07	2.46051e+07	3.08069e+07	2.73188e+07	1.1766e+07	1.46523e+07	1.64134e+07	NA	NA	2.55265e+07	7.73485e+06	2.52297e+07	2.01192e+07	1.51726e+07	2.69701e+07	1.56723e+07	1.00737e+07	1.31559e+07	1.475e+07	8.78314e+06	1.1302e+07	1.41602e+07	3.03159e+07	1.18996e+07	1.93938e+07	2.7703e+07	NA	1.65346e+07	1.16152e+07	2.11526e+07	2.13566e+07	1.45923e+07	1.36211e+07	1.47914e+07	2.90957e+07	1.16325e+07	1.6793e+07	2.44936e+07	1.87424e+07	1.75986e+07	1.36779e+07	8.88762e+06	9.85717e+06	2.09189e+07
P25342	S000000595	YCR002C	CDC10	1.87485e+07	2.73927e+07	5.61844e+07	2.04626e+07	2.53763e+07	4.75341e+07	2.29457e+07	3.01196e+07	3.8325e+07	3.38942e+07	2.81348e+07	3.44054e+07	2.75931e+07	4.21832e+07	4.18107e+07	3.83351e+07	3.84916e+07	3.67066e+07	3.20854e+07	3.41507e+07	6.99768e+07	1.67176e+07	2.20864e+07	4.78186e+07	1.79326e+07	2.31363e+07	2.17616e+07	2.18396e+07	1.56944e+07	2.90093e+07	1.79674e+07	3.24601e+07	3.31319e+07	1.72316e+07	1.97239e+07	2.82957e+07	2.60966e+07	1.51938e+07	3.13509e+07	1.89855e+07	3.47662e+07	2.83958e+07	1.88089e+07	3.99484e+07	6.46449e+07	2.68696e+07
P25343	S000000602	YCR009C	RVS161	1.56474e+08	1.24789e+08	1.86579e+08	9.31196e+07	8.2609e+07	1.36182e+08	6.27709e+07	8.89548e+07	1.2578e+08	7.458e+07	8.51306e+07	9.04041e+07	7.72745e+07	7.06318e+07	9.82609e+07	7.2044e+07	7.89871e+07	1.0127e+08	7.09245e+07	6.70055e+07	9.31132e+07	5.4198e+07	7.11981e+07	8.93629e+07	1.23112e+08	5.52925e+07	1.15498e+08	1.16207e+08	1.21844e+08	1.52121e+08	7.00609e+07	8.26724e+07	8.03047e+07	8.54465e+07	7.80038e+07	8.28267e+07	1.19585e+08	7.69643e+07	8.99112e+07	9.42864e+07	8.78225e+07	9.97885e+07	1.04762e+08	7.74294e+07	1.00192e+08	8.33089e+07
P25344	S000000537	YCL032W	STE50	NA	NA	NA	NA	NA	NA	NA	NA	NA	NA	NA	NA	NA	NA	NA	NA	NA	NA	NA	NA	NA	NA	NA	NA	NA	NA	NA	NA	NA	NA	NA	NA	NA	NA	NA	NA	NA	NA	NA	NA	NA	NA	1.16411e+07	NA	2.03883e+07	NA
P25345	S000000618	YCR024C	SLM5	1.94841e+07	1.946e+07	1.1743e+07	2.43352e+07	2.15924e+07	1.18502e+07	2.48708e+07	2.19578e+07	1.54738e+07	2.54606e+07	2.16272e+07	1.86328e+07	3.65758e+07	2.50522e+07	2.2363e+07	2.51692e+07	2.0043e+07	1.60956e+07	2.78011e+07	2.23009e+07	2.21278e+07	2.17863e+07	2.3582e+07	2.10695e+07	3.01612e+07	4.20046e+07	2.94466e+07	2.73594e+07	2.80112e+07	2.11721e+07	2.62643e+07	3.05186e+07	1.77067e+07	2.37152e+07	2.66291e+07	2.31439e+07	2.1883e+07	2.76785e+07	2.27922e+07	2.5143e+07	2.42526e+07	2.11727e+07	2.45566e+07	4.32629e+07	3.0415e+07	2.39169e+07
P25349	S000000597	YCR004C	YCP4	2.9619e+08	1.99374e+08	2.1143e+08	2.66176e+08	2.08038e+08	2.93713e+08	1.91323e+08	1.6455e+08	2.33834e+08	1.89663e+08	1.86987e+08	1.85885e+08	1.80617e+08	1.2966e+08	1.83872e+08	1.1621e+08	1.47599e+08	1.86782e+08	1.6353e+08	1.31708e+08	1.97194e+08	1.61913e+08	2.07081e+08	1.68533e+08	3.6849e+08	2.36623e+08	2.11849e+08	3.39572e+08	2.21804e+08	2.64157e+08	1.26692e+08	1.95658e+08	2.11262e+08	1.75488e+08	1.859e+08	1.76409e+08	2.61328e+08	1.40355e+08	2.58077e+08	2.1627e+08	1.38525e+08	2.50884e+08	2.02271e+08	1.43871e+08	1.89925e+08	2.54331e+08
P25353	S000000621	YCR026C	NPP1	6.34797e+07	4.14324e+07	4.03593e+07	2.18438e+07	3.88602e+07	1.96014e+07	2.17937e+07	2.09799e+07	3.07496e+07	2.74019e+07	2.89895e+07	3.60408e+07	NA	2.70923e+07	2.40733e+07	1.9304e+07	1.96908e+07	2.54431e+07	3.09507e+07	2.85054e+07	1.97812e+07	3.03372e+07	1.77398e+07	1.65333e+07	4.0825e+07	5.61128e+07	3.18648e+07	4.49233e+07	2.52609e+07	2.62449e+07	2.72547e+07	2.28023e+07	4.22845e+07	3.43451e+07	1.53477e+07	1.92803e+07	1.86092e+07	NA	NA	2.26563e+07	1.10979e+07	2.43392e+07	4.33117e+07	1.92776e+07	1.90773e+07	3.258e+07
P25355	S000000650	YCR054C	CTR86	NA	NA	NA	4.47562e+06	NA	NA	NA	NA	NA	NA	NA	NA	NA	NA	NA	NA	NA	NA	NA	NA	NA	NA	NA	NA	NA	NA	NA	3.90578e+06	4.37777e+06	NA	NA	NA	NA	NA	NA	NA	3.65326e+06	NA	NA	4.22731e+06	NA	NA	NA	NA	NA	NA
P25357	S000000629	YCR033W	SNT1	1.46466e+07	1.57476e+07	1.31283e+07	1.39619e+07	1.40176e+07	1.11174e+07	1.42446e+07	1.60041e+07	1.01262e+07	1.06857e+07	1.20079e+07	1.16773e+07	1.14206e+07	1.44757e+07	1.12114e+07	1.1981e+07	1.4362e+07	1.37378e+07	1.19857e+07	1.71108e+07	1.26169e+07	1.46227e+07	1.58984e+07	1.38157e+07	1.04751e+07	NA	7.81013e+06	1.09429e+07	1.18898e+07	1.25039e+07	1.17355e+07	1.08296e+07	1.20121e+07	1.20763e+07	1.43081e+07	1.36992e+07	NA	1.77374e+07	1.01439e+07	1.01712e+07	1.57568e+07	1.4732e+07	1.11375e+07	1.81106e+07	1.36787e+07	1.18139e+07
P25358	S000000630	YCR034W	ELO2	NA	NA	NA	NA	NA	NA	NA	NA	NA	NA	NA	NA	NA	NA	NA	NA	NA	NA	NA	NA	NA	NA	NA	NA	3.80303e+08	NA	2.7693e+08	NA	NA	NA	NA	NA	NA	NA	NA	NA	NA	NA	NA	NA	NA	NA	NA	NA	NA	NA
P25359	S000000631	YCR035C	RRP43	6.01516e+07	6.03746e+07	8.98974e+07	2.84536e+07	3.39543e+07	2.90878e+07	2.99802e+07	3.14359e+07	6.31976e+07	2.65687e+07	3.21879e+07	7.83652e+07	3.47004e+07	3.12459e+07	6.19114e+07	2.61704e+07	2.37045e+07	5.22176e+07	4.39204e+07	4.01002e+07	5.25238e+07	6.05324e+07	2.87962e+07	5.18219e+07	4.35087e+07	3.5138e+07	4.12126e+07	3.56921e+07	3.30881e+07	4.68995e+07	4.07227e+07	4.05759e+07	9.1375e+07	3.18578e+07	4.05937e+07	5.06161e+07	4.81992e+07	4.95696e+07	4.74865e+07	3.22938e+07	5.99457e+07	7.23719e+07	4.96179e+07	5.98496e+07	6.91496e+07	3.84797e+07
P25360	S000000633	YCR037C	PHO87	1.65992e+07	1.65095e+07	1.38204e+07	9.75292e+06	1.12187e+07	9.94247e+06	7.78641e+06	8.42908e+06	1.04144e+07	8.13403e+06	1.09564e+07	1.44079e+07	1.37971e+07	1.03147e+07	8.64878e+06	8.7447e+06	8.62148e+06	1.26726e+07	1.05368e+07	9.56996e+06	NA	1.33494e+07	NA	9.73842e+06	2.01366e+07	1.59836e+07	1.41358e+07	1.97548e+07	1.63981e+07	1.28657e+07	1.11674e+07	1.05628e+07	1.41517e+07	1.57729e+07	1.26362e+07	1.16656e+07	2.55156e+07	NA	NA	2.12605e+07	1.02972e+07	1.29046e+07	2.12306e+07	9.85053e+06	1.01291e+07	1.47965e+07
P25361	S000000639	YCR043C		1.43052e+08	5.546e+07	2.10619e+07	2.09221e+07	5.7272e+07	1.58858e+07	2.96095e+07	NA	3.13195e+07	NA	NA	NA	1.25686e+07	3.42632e+07	2.32464e+07	1.90173e+07	2.97026e+07	2.44264e+07	3.07497e+07	5.38027e+07	2.05265e+07	5.66641e+07	2.5958e+07	NA	4.27643e+07	NA	3.98401e+07	5.59702e+07	NA	4.80119e+07	3.04284e+07	2.76794e+07	4.27986e+07	4.36939e+07	2.14737e+07	2.57267e+07	5.34701e+07	4.23763e+07	2.25833e+07	2.43397e+07	2.41613e+07	1.96752e+07	2.54062e+07	2.06679e+07	2.31506e+07	3.20639e+07
P25365	S000000663	YCR067C	SED4	1.38659e+07	1.10892e+07	1.60285e+07	6.38091e+06	1.18099e+07	1.00431e+07	5.42535e+06	4.99205e+06	NA	9.63832e+06	5.17479e+06	1.45852e+07	1.06044e+07	8.16595e+06	1.37735e+07	NA	8.13762e+06	NA	8.43781e+06	NA	1.02771e+07	NA	6.27072e+06	9.10098e+06	1.69022e+07	1.73269e+07	1.06088e+07	1.2931e+07	1.09994e+07	1.51498e+07	NA	NA	1.37389e+07	NA	NA	NA	1.70902e+07	8.68683e+06	1.4084e+07	2.01515e+07	1.55336e+07	1.36496e+07	1.37252e+07	NA	1.49494e+07	NA
P25367	S000000533	YCL028W	RNQ1	6.04363e+08	9.46231e+08	5.82692e+08	5.45738e+08	6.77615e+08	3.86357e+08	7.0319e+08	7.51225e+08	1.10472e+09	1.39602e+09	7.21012e+08	7.62574e+08	9.20389e+08	6.15158e+08	6.04934e+08	6.22312e+08	5.57797e+08	4.31285e+08	6.41194e+08	6.92575e+08	5.137e+08	1.4733e+09	1.27636e+09	6.77359e+08	5.68884e+08	7.54888e+08	7.51431e+08	6.62942e+08	5.16151e+08	8.03615e+08	6.30742e+08	6.96514e+08	1.09903e+09	6.25741e+08	5.47275e+08	7.75497e+08	6.399e+08	6.49525e+08	8.72149e+08	5.74966e+08	5.36581e+08	8.22749e+08	6.15567e+08	7.30127e+08	5.68969e+08	5.68037e+08
P25368	S000000536	YCL031C	RRP7	1.88815e+08	1.59841e+08	1.15007e+08	7.62281e+07	1.27778e+08	7.55207e+07	1.11869e+08	1.10697e+08	8.15206e+07	1.38101e+08	1.42363e+08	1.389e+08	1.24587e+08	1.53326e+08	9.80599e+07	1.1827e+08	1.32443e+08	1.28419e+08	1.23971e+08	1.86628e+08	1.06725e+08	1.83966e+08	1.41818e+08	7.93846e+07	1.04926e+08	1.10007e+08	9.75534e+07	1.14084e+08	8.49188e+07	9.89752e+07	1.44858e+08	1.44036e+08	1.18212e+08	1.04862e+08	1.19766e+08	1.00531e+08	1.13215e+08	4.84556e+07	1.10886e+08	1.06725e+08	1.15192e+08	1.26846e+08	1.31826e+08	1.45728e+08	9.15548e+07	1.08864e+08
P25369	S000000539	YCL034W	LSB5	5.7524e+06	4.23545e+06	NA	7.38116e+06	5.45194e+06	9.53319e+06	4.4717e+06	6.27277e+06	4.78934e+06	NA	NA	NA	NA	4.91123e+06	4.88876e+06	5.60124e+06	5.80502e+06	3.17908e+06	NA	5.28295e+06	4.21484e+06	3.38859e+06	4.98442e+06	5.90286e+06	5.26565e+06	NA	5.40272e+06	3.39425e+06	4.34373e+06	NA	5.14404e+06	5.9777e+06	3.95988e+06	4.8805e+06	4.34217e+06	3.38554e+06	4.23853e+06	NA	4.13018e+06	5.0136e+06	NA	4.82443e+06	4.10737e+06	2.79166e+06	4.09579e+06	5.76443e+06
P25370	S000000541	YCL036W	GFD2	6.2249e+06	6.65013e+06	NA	5.60594e+06	NA	6.0385e+06	5.74113e+06	5.6773e+06	NA	NA	NA	NA	1.04086e+07	5.36554e+06	NA	NA	5.21736e+06	5.7822e+06	NA	NA	4.03197e+06	NA	7.25085e+06	6.71706e+06	NA	NA	NA	6.3207e+06	NA	NA	6.62674e+06	NA	5.56149e+06	6.0096e+06	7.86168e+06	5.71418e+06	NA	8.1148e+06	NA	NA	NA	NA	NA	1.08561e+07	7.62193e+06	NA
P25371	S000000604	YCR011C	ADP1	2.50397e+07	2.06372e+07	1.53363e+07	1.91656e+07	2.29249e+07	1.54869e+07	1.75627e+07	1.52976e+07	2.23809e+07	1.91213e+07	1.7776e+07	1.57598e+07	1.45487e+07	1.75193e+07	1.6189e+07	1.84269e+07	1.56081e+07	1.59748e+07	2.04129e+07	1.92175e+07	1.37793e+07	1.84798e+07	1.31341e+07	1.23386e+07	3.37041e+07	2.43866e+07	2.01689e+07	2.57453e+07	2.10404e+07	1.39228e+07	2.54264e+07	1.82764e+07	1.54572e+07	2.54522e+07	1.76751e+07	1.55442e+07	2.39849e+07	1.77931e+07	1.43109e+07	2.04287e+07	1.76437e+07	1.73686e+07	2.52495e+07	1.53492e+07	1.64737e+07	2.64465e+07
P25372	S000000679	YCR083W	TRX3	4.66858e+06	NA	NA	1.28138e+07	6.72026e+06	1.59265e+07	1.06896e+07	1.32601e+07	4.97816e+06	1.91632e+07	8.60709e+06	6.2631e+06	1.02768e+07	1.38342e+07	6.89036e+06	1.21763e+07	7.98218e+06	5.74817e+06	9.4238e+06	9.23681e+06	9.62929e+06	NA	NA	9.49257e+06	9.37287e+06	1.20161e+07	1.09228e+07	6.6725e+06	NA	4.70874e+06	1.15517e+07	1.02694e+07	NA	NA	8.90614e+06	5.36016e+06	NA	9.87749e+06	5.86292e+06	NA	NA	NA	NA	NA	NA	NA
P25373	S000000540	YCL035C	GRX1	NA	NA	NA	NA	NA	NA	NA	NA	NA	NA	NA	NA	NA	NA	NA	NA	NA	NA	NA	NA	NA	NA	NA	NA	NA	NA	NA	NA	NA	NA	NA	NA	NA	NA	NA	NA	NA	NA	NA	NA	NA	NA	NA	NA	NA	8.64565e+06
P25374	S000000522	YCL017C	NFS1	3.67261e+07	3.48196e+07	4.98931e+07	3.54794e+07	3.42262e+07	4.26288e+07	2.82165e+07	3.42509e+07	4.65282e+07	3.28807e+07	3.25225e+07	4.84343e+07	2.83817e+07	4.41397e+07	5.39924e+07	3.06755e+07	3.31161e+07	4.91323e+07	3.38548e+07	4.33574e+07	5.84996e+07	2.88752e+07	4.26687e+07	5.12105e+07	3.02663e+07	2.39065e+07	2.67421e+07	2.44035e+07	2.51242e+07	3.68968e+07	3.55095e+07	4.14849e+07	5.07629e+07	2.71829e+07	2.89576e+07	3.98767e+07	3.0247e+07	4.37228e+07	3.96806e+07	2.23049e+07	2.82456e+07	4.54144e+07	2.96375e+07	2.64992e+07	4.59503e+07	4.04921e+07
P25375	S000000562	YCL057W	PRD1	NA	NA	2.70403e+06	NA	NA	2.07573e+06	NA	NA	NA	NA	NA	NA	NA	NA	NA	NA	NA	NA	NA	NA	NA	NA	NA	NA	NA	NA	NA	NA	2.69841e+06	NA	NA	NA	NA	NA	NA	NA	NA	NA	NA	NA	NA	NA	NA	NA	NA	NA
P25376	S000000530	YCL025C	AGP1	1.2151e+07	9.02764e+06	5.58737e+06	5.14094e+06	1.09689e+07	7.81229e+06	6.79446e+06	6.11618e+06	6.75307e+06	1.35538e+07	2.00329e+07	7.57011e+06	9.09902e+06	NA	6.46203e+06	6.60779e+06	6.24422e+06	1.95829e+07	NA	NA	7.96881e+06	NA	NA	NA	7.93282e+06	NA	NA	9.62921e+06	9.95275e+06	NA	9.04814e+06	NA	NA	1.06309e+07	6.89809e+06	8.60821e+06	8.54926e+06	NA	8.7252e+06	1.34251e+07	7.57588e+06	8.13183e+06	1.20186e+07	5.84757e+06	NA	7.16855e+06
P25382	S000000668	YCR072C	RSA4	4.23716e+07	8.54468e+07	5.56366e+07	6.54305e+07	5.17981e+07	7.10472e+07	7.98025e+07	6.6408e+07	4.6515e+07	7.6339e+07	9.65987e+07	7.12277e+07	1.3149e+08	7.34875e+07	6.4215e+07	7.3625e+07	7.60435e+07	8.64218e+07	8.20887e+07	8.42902e+07	7.26473e+07	9.00853e+07	7.54886e+07	7.41408e+07	5.85786e+07	6.41981e+07	6.29317e+07	4.78203e+07	6.70115e+07	7.66414e+07	9.62988e+07	6.71399e+07	7.00962e+07	6.32054e+07	8.37651e+07	7.30672e+07	7.70998e+07	8.32434e+07	1.02879e+08	6.47006e+07	5.9374e+07	7.94566e+07	6.95945e+07	7.27864e+07	7.73256e+07	5.40116e+07
P25385	S000004068	YLR078C	BOS1	NA	NA	1.78204e+07	NA	1.13225e+07	1.61416e+07	NA	NA	NA	NA	6.55706e+06	8.62807e+06	NA	NA	1.61977e+07	NA	1.05166e+07	1.17811e+07	NA	NA	1.21825e+07	NA	NA	NA	1.44549e+07	NA	1.14431e+07	1.15975e+07	8.73296e+06	1.11805e+07	NA	NA	NA	NA	NA	1.42014e+07	1.14534e+07	1.6535e+07	1.53457e+07	1.08842e+07	9.10634e+06	1.44787e+07	1.22338e+07	NA	NA	7.68421e+06
P25386	S000002216	YDL058W	USO1	1.81909e+07	2.40967e+07	3.37414e+07	3.1115e+07	2.73342e+07	4.11738e+07	2.03527e+07	1.96302e+07	1.69924e+07	2.00968e+07	1.29054e+07	1.44884e+07	1.37061e+07	1.7131e+07	1.55403e+07	2.00461e+07	1.57219e+07	1.88502e+07	2.41584e+07	1.04037e+07	1.92222e+07	1.77562e+07	1.68042e+07	1.83343e+07	4.39242e+07	2.34141e+07	2.41264e+07	3.20112e+07	2.68975e+07	2.81572e+07	2.59162e+07	1.49434e+07	1.55863e+07	2.51524e+07	2.29896e+07	1.82331e+07	2.08249e+07	1.59187e+07	1.72256e+07	2.06338e+07	1.22578e+07	9.26304e+06	2.17324e+07	1.62609e+07	1.01123e+07	1.53403e+07
P25389	S000000529	YCL024W	KCC4	NA	NA	NA	7.24351e+06	5.37661e+06	5.47122e+06	NA	NA	NA	NA	NA	NA	NA	NA	NA	NA	NA	NA	NA	NA	NA	NA	NA	NA	NA	NA	NA	NA	NA	NA	NA	NA	NA	NA	NA	NA	NA	NA	NA	6.16318e+06	NA	NA	NA	NA	NA	NA
P25441	S000002309	YDL150W	RPC53	8.60013e+07	7.83131e+07	7.07043e+07	6.94131e+07	6.64724e+07	7.20114e+07	7.07e+07	7.42315e+07	7.57217e+07	8.04369e+07	1.36186e+08	7.09245e+07	6.22818e+07	7.77465e+07	7.81678e+07	7.531e+07	7.11223e+07	7.68398e+07	6.62955e+07	7.52516e+07	8.12807e+07	8.15269e+07	6.79528e+07	6.47062e+07	5.49617e+07	3.57172e+07	5.94412e+07	4.07527e+07	5.66827e+07	6.35325e+07	7.49446e+07	6.81095e+07	7.131e+07	5.60278e+07	8.71524e+07	7.90585e+07	5.40204e+07	9.86865e+07	7.53894e+07	4.52603e+07	7.5191e+07	7.23202e+07	4.73325e+07	8.20413e+07	6.30552e+07	4.867e+07
P25443	S000003091	YGL123W	RPS2	1.78299e+09	3.0862e+09	3.521e+09	3.24342e+09	2.65346e+09	3.04864e+09	4.16716e+09	3.66653e+09	4.75856e+09	4.93776e+09	7.33268e+09	6.10225e+09	7.68474e+09	5.07619e+09	4.97297e+09	4.36545e+09	3.68856e+09	3.48479e+09	5.71507e+09	5.02973e+09	5.61736e+09	3.34381e+09	2.98202e+09	3.9183e+09	2.94849e+09	4.19393e+09	4.70433e+09	2.45842e+09	2.19733e+09	2.75864e+09	2.6541e+09	7.93597e+09	4.46278e+09	2.5175e+09	3.45153e+09	3.58065e+09	2.87849e+09	1.38738e+09	4.43375e+09	2.88993e+09	3.24726e+09	2.43459e+09	3.18802e+09	3.91372e+09	2.75504e+09	3.6906e+09
P25451	S000000896	YER094C	PUP3	3.79469e+07	7.43467e+07	2.3448e+08	8.08022e+07	3.68972e+07	1.45374e+08	6.98656e+07	5.6479e+07	1.18395e+08	7.21797e+07	8.38414e+07	1.34911e+08	4.94045e+07	5.09497e+07	1.44646e+08	6.36093e+07	5.35355e+07	1.49176e+08	1.37668e+08	4.29914e+07	1.78225e+08	8.14596e+07	3.57473e+07	1.1579e+08	2.91472e+07	3.34168e+07	9.96694e+07	6.00935e+07	5.86249e+07	1.33018e+08	4.05252e+07	1.02514e+08	1.66678e+08	5.30354e+07	7.08523e+07	1.09621e+08	7.4126e+07	1.13336e+08	1.22316e+08	5.06469e+07	9.17079e+07	1.26771e+08	6.30342e+07	1.31263e+08	1.12068e+08	5.00788e+07
P25454	S000000897	YER095W	RAD51	NA	NA	NA	1.50408e+07	NA	1.48131e+07	NA	NA	NA	NA	NA	NA	NA	NA	NA	9.43337e+06	8.75952e+06	NA	NA	NA	NA	NA	NA	NA	NA	NA	NA	1.05065e+07	1.76671e+07	8.01726e+06	NA	NA	NA	NA	NA	NA	NA	NA	NA	NA	NA	NA	NA	NA	NA	NA
P25491	S000005008	YNL064C	YDJ1	3.53633e+08	3.18669e+08	2.44204e+08	2.22098e+08	2.19812e+08	1.89485e+08	2.23779e+08	2.41827e+08	1.9035e+08	2.64488e+08	2.87349e+08	2.58951e+08	2.42503e+08	3.2703e+08	2.31855e+08	2.52881e+08	2.77473e+08	1.9717e+08	2.56543e+08	3.40386e+08	2.49445e+08	1.94866e+08	2.3084e+08	1.92185e+08	2.5724e+08	2.53346e+08	3.2474e+08	1.91769e+08	2.34741e+08	2.0109e+08	2.80173e+08	2.6509e+08	2.58961e+08	2.05874e+08	2.13572e+08	1.77855e+08	2.70219e+08	2.59174e+08	2.2525e+08	2.50205e+08	1.72205e+08	2.19276e+08	3.25518e+08	2.72669e+08	3.11167e+08	2.19378e+08
P25554	S000000516	YCL010C	SGF29	NA	NA	NA	4.19015e+06	3.65457e+06	NA	NA	NA	NA	NA	NA	NA	NA	NA	NA	NA	NA	NA	NA	NA	NA	NA	NA	NA	NA	NA	NA	NA	NA	NA	NA	NA	NA	NA	NA	NA	NA	NA	NA	5.20398e+06	NA	NA	4.85494e+06	6.68711e+06	6.43494e+06	4.76024e+06
P25555	S000000517	YCL011C	GBP2	8.78551e+07	1.14434e+08	1.35465e+08	7.47684e+07	7.02603e+07	8.17171e+07	1.18456e+08	1.11071e+08	1.36983e+08	8.98236e+07	8.18159e+07	1.23795e+08	1.31427e+08	1.23073e+08	1.11907e+08	1.05818e+08	1.07803e+08	1.14064e+08	1.4427e+08	1.1517e+08	9.84932e+07	1.31709e+08	9.53699e+07	1.01775e+08	7.91258e+07	8.89432e+07	1.31286e+08	1.13895e+08	1.09298e+08	9.65062e+07	1.32529e+08	1.27719e+08	1.76374e+08	9.63772e+07	1.09491e+08	1.20704e+08	1.69032e+08	1.27677e+08	1.52471e+08	8.09277e+07	1.4365e+08	1.54553e+08	1.21383e+08	1.46839e+08	1.90353e+08	1.59838e+08
P25558	S000000520	YCL014W	BUD3	1.33993e+07	1.2856e+07	1.01102e+07	1.15611e+07	1.16891e+07	1.18025e+07	8.29286e+06	1.04313e+07	5.95257e+06	9.82231e+06	7.54708e+06	1.00425e+07	8.80893e+06	1.47025e+07	1.0838e+07	1.37446e+07	1.1181e+07	1.09461e+07	1.32455e+07	1.80452e+07	1.38844e+07	9.23308e+06	8.63623e+06	9.41023e+06	1.27754e+07	1.2014e+07	1.37803e+07	9.59905e+06	1.08194e+07	6.4647e+06	9.0499e+06	1.10871e+07	9.34271e+06	1.14645e+07	1.2009e+07	9.75903e+06	1.09971e+07	1.77374e+07	8.91033e+06	1.02272e+07	9.15234e+06	7.3651e+06	1.23609e+07	1.12554e+07	1.06965e+07	7.70248e+06
P25559	S000000521	YCL016C	DCC1	7.19798e+06	NA	9.21466e+06	6.92947e+06	7.16623e+06	6.53172e+06	7.38689e+06	8.77491e+06	5.18507e+06	4.87724e+06	5.641e+06	6.13048e+06	NA	5.66578e+06	8.57902e+06	7.39191e+06	9.02236e+06	8.0932e+06	NA	6.84706e+06	NA	5.66968e+06	8.43951e+06	7.70537e+06	6.89291e+06	4.83442e+06	8.04889e+06	7.55033e+06	8.15379e+06	6.7945e+06	7.22011e+06	8.49449e+06	5.7506e+06	8.34786e+06	8.63753e+06	6.62984e+06	7.87643e+06	8.26369e+06	5.25961e+06	9.8806e+06	1.2583e+07	5.27975e+06	9.45036e+06	1.13047e+07	9.39721e+06	9.13451e+06
P25560	S000000507	YCL001W	RER1	4.1366e+07	1.27437e+07	2.059e+07	1.06108e+07	1.85267e+07	1.44949e+07	8.41265e+06	8.1899e+06	1.40305e+07	7.15891e+06	NA	2.10403e+07	NA	1.1612e+07	1.43244e+07	1.17909e+07	1.429e+07	1.31249e+07	NA	NA	1.23785e+07	8.44857e+06	NA	1.00735e+07	1.30722e+07	1.03204e+07	9.11648e+06	NA	1.59015e+07	NA	NA	NA	NA	1.29509e+07	NA	9.5393e+06	1.08218e+07	NA	NA	1.10286e+07	NA	7.7965e+06	NA	NA	NA	7.78012e+06
P25567	S000000542	YCL037C	SRO9	2.89987e+08	4.3318e+08	3.95081e+08	3.65989e+08	3.13961e+08	3.65251e+08	3.64836e+08	3.58947e+08	3.22651e+08	3.08829e+08	3.15032e+08	2.46423e+08	3.00943e+08	3.32666e+08	3.66461e+08	3.87046e+08	3.86025e+08	4.40314e+08	3.95239e+08	3.7003e+08	3.32561e+08	3.63613e+08	3.46469e+08	4.23186e+08	3.33392e+08	2.60701e+08	4.0085e+08	3.05359e+08	3.54377e+08	4.09857e+08	3.16505e+08	3.13569e+08	3.10617e+08	3.02749e+08	4.76388e+08	3.75637e+08	3.06599e+08	4.92504e+08	3.64912e+08	3.46163e+08	5.21643e+08	2.03894e+08	1.77682e+08	4.72918e+08	3.10781e+08	2.59393e+08
P25569	S000000544	YCL039W	GID7	NA	NA	NA	NA	NA	NA	NA	NA	NA	NA	NA	NA	NA	NA	5.41488e+06	NA	NA	NA	NA	NA	5.43482e+06	3.65474e+06	NA	5.87312e+06	4.25279e+06	NA	4.57587e+06	4.79432e+06	4.44007e+06	5.20074e+06	NA	NA	NA	4.76307e+06	4.47754e+06	5.11751e+06	NA	NA	NA	3.85454e+06	NA	NA	NA	NA	NA	NA
P25573	S000000549	YCL044C	MGR1	4.53935e+06	3.73897e+06	3.26743e+06	8.53875e+06	9.70456e+06	1.35575e+07	8.57156e+06	9.60195e+06	1.2776e+07	8.79652e+06	9.84409e+06	NA	NA	4.81822e+06	4.58104e+06	7.29709e+06	6.66057e+06	7.6659e+06	NA	NA	4.8459e+06	NA	4.90616e+06	7.40122e+06	7.01843e+06	8.95612e+06	2.60963e+06	9.27435e+06	8.33866e+06	6.7741e+06	1.2022e+07	1.06224e+07	9.11136e+06	1.4385e+07	1.24032e+07	1.23146e+07	2.62385e+06	NA	NA	8.50391e+06	7.0074e+06	9.25304e+06	9.05515e+06	3.24251e+06	9.59865e+06	6.46715e+06
P25574	S000000550	YCL045C	EMC1	7.27057e+07	3.9453e+07	3.13048e+07	5.74146e+07	8.7522e+07	3.26031e+07	3.69227e+07	3.66604e+07	2.03271e+07	3.12942e+07	2.77902e+07	2.2916e+07	1.7716e+07	4.46838e+07	2.69103e+07	5.09244e+07	7.84122e+07	2.28683e+07	2.53937e+07	3.07596e+07	2.17702e+07	2.37467e+07	3.09912e+07	2.7073e+07	9.06353e+07	4.15756e+07	6.35676e+07	7.68031e+07	8.07798e+07	4.73567e+07	4.8343e+07	3.29505e+07	1.62199e+07	6.51846e+07	3.27167e+07	2.82743e+07	6.1084e+07	4.56829e+07	3.36687e+07	4.32891e+07	3.56116e+07	2.61492e+07	4.83064e+07	3.19659e+07	2.55586e+07	3.07891e+07
P25579	S000000556	YCL051W	LRE1	NA	NA	NA	NA	NA	NA	NA	NA	NA	NA	NA	NA	NA	NA	NA	NA	NA	NA	1.27267e+07	NA	NA	NA	NA	NA	NA	NA	NA	NA	NA	NA	NA	NA	NA	NA	NA	NA	NA	NA	NA	1.11596e+07	6.73563e+06	7.70234e+06	NA	1.21488e+07	NA	NA
P25580	S000000557	YCL052C	PBN1	NA	NA	NA	NA	NA	NA	NA	NA	NA	NA	NA	NA	NA	NA	NA	NA	NA	NA	NA	NA	NA	NA	NA	NA	NA	NA	NA	NA	NA	NA	3.50031e+07	4.81127e+07	5.61717e+07	NA	NA	NA	NA	NA	NA	NA	NA	NA	NA	NA	NA	6.10832e+07
P25582	S000000559	YCL054W	SPB1	4.31983e+07	5.63244e+07	5.87106e+07	5.28368e+07	5.375e+07	6.45454e+07	6.68141e+07	6.69399e+07	6.24114e+07	8.11844e+07	7.11785e+07	6.09315e+07	7.96912e+07	8.65554e+07	6.76736e+07	6.65844e+07	7.58655e+07	6.76651e+07	7.7268e+07	9.46269e+07	8.06187e+07	6.19085e+07	7.75672e+07	7.09865e+07	5.22069e+07	7.33059e+07	6.21556e+07	4.62609e+07	6.23853e+07	5.19491e+07	6.80185e+07	7.1824e+07	6.97367e+07	5.23476e+07	6.22701e+07	5.79791e+07	6.84865e+07	7.61412e+07	7.85607e+07	5.99283e+07	7.03312e+07	5.85423e+07	6.06914e+07	7.44514e+07	8.34065e+07	5.55444e+07
P25586	S000000564	YCL059C	KRR1	2.17919e+08	2.48411e+08	2.30751e+08	1.74665e+08	1.86868e+08	1.44429e+08	2.0749e+08	2.14684e+08	2.02092e+08	2.31003e+08	2.00187e+08	2.73543e+08	2.10756e+08	2.5531e+08	2.25053e+08	2.09964e+08	2.39224e+08	2.03148e+08	2.54264e+08	2.7006e+08	2.08342e+08	3.0986e+08	2.70848e+08	2.80083e+08	1.53336e+08	1.61685e+08	1.9216e+08	1.66644e+08	1.73157e+08	1.61889e+08	1.88024e+08	3.1624e+08	3.40556e+08	1.54957e+08	1.67936e+08	1.91026e+08	2.13327e+08	2.52622e+08	1.97205e+08	1.90491e+08	3.14593e+08	2.22443e+08	2.17333e+08	2.38209e+08	2.17086e+08	2.10662e+08
P25605	S000000515	YCL009C	ILV6	2.39822e+07	3.65363e+07	3.35118e+07	4.45075e+07	3.34014e+07	5.39682e+07	3.62089e+07	3.17644e+07	1.88928e+07	4.32673e+07	3.23854e+07	3.45104e+07	NA	4.2552e+07	3.9004e+07	3.75196e+07	3.28729e+07	3.24125e+07	3.2249e+07	3.29761e+07	4.40594e+07	NA	2.76626e+07	4.11763e+07	3.4826e+07	6.53595e+07	4.31144e+07	4.93502e+07	5.82565e+07	3.53482e+07	4.78287e+07	2.83337e+07	3.18424e+07	4.29578e+07	2.86151e+07	4.54258e+07	6.19072e+07	3.70185e+07	4.80941e+07	3.46153e+07	2.64646e+07	3.84479e+07	4.81988e+07	3.58015e+07	4.34004e+07	5.58479e+07
P25613	S000000603	YCR010C	ADY2	NA	NA	NA	NA	NA	NA	NA	NA	NA	NA	NA	1.88217e+07	4.08404e+07	NA	NA	NA	NA	NA	NA	NA	NA	NA	NA	NA	NA	NA	NA	NA	NA	NA	NA	NA	NA	NA	NA	NA	NA	NA	NA	NA	NA	NA	NA	NA	NA	NA
P25617	S000000609	YCR016W		1.52433e+08	1.48648e+08	1.02463e+08	1.21694e+08	1.53531e+08	1.05607e+08	1.45959e+08	1.68329e+08	1.46897e+08	1.60047e+08	2.39829e+08	1.57622e+08	2.40473e+08	2.15813e+08	1.74375e+08	1.76635e+08	2.00265e+08	1.91641e+08	2.02843e+08	2.46306e+08	1.43709e+08	1.7832e+08	1.85539e+08	1.26684e+08	1.39032e+08	1.44095e+08	1.42306e+08	1.32525e+08	1.4068e+08	1.16407e+08	1.65478e+08	1.90238e+08	1.56055e+08	1.34559e+08	1.43932e+08	1.39583e+08	1.51212e+08	1.82502e+08	1.55408e+08	1.34365e+08	1.62606e+08	1.78669e+08	1.57036e+08	1.85302e+08	1.40757e+08	1.58187e+08
P25618	S000000610	YCR017C	CWH43	3.15461e+07	1.35514e+07	2.28886e+07	1.554e+07	2.00857e+07	2.08102e+07	2.12545e+07	2.1645e+07	2.40813e+07	2.3265e+07	1.5508e+07	2.094e+07	NA	1.53738e+07	2.72787e+07	1.12091e+07	2.07006e+07	1.91773e+07	9.12615e+06	1.19516e+07	1.8076e+07	NA	1.84638e+07	2.41296e+07	4.14254e+07	NA	2.62286e+07	2.8407e+07	2.60843e+07	3.56617e+07	2.53931e+07	1.60499e+07	1.84939e+07	1.97302e+07	NA	1.97536e+07	1.69908e+07	1.67047e+07	2.80142e+07	2.18397e+07	1.10009e+07	1.6927e+07	2.37006e+07	8.138e+06	2.10615e+07	2.64233e+07
P25623	S000000626	YCR030C	SYP1	5.88319e+07	4.25812e+07	3.70777e+07	3.32986e+07	3.36562e+07	3.25753e+07	2.69256e+07	2.61729e+07	3.68542e+07	3.24363e+07	4.03171e+07	4.09702e+07	3.73433e+07	3.60753e+07	3.83749e+07	2.61959e+07	2.95781e+07	3.74059e+07	3.2242e+07	3.97605e+07	4.09675e+07	2.74131e+07	3.09053e+07	3.53239e+07	5.16494e+07	2.88435e+07	3.37507e+07	3.18767e+07	2.47507e+07	3.57954e+07	2.72645e+07	3.15735e+07	3.53579e+07	2.60845e+07	2.47232e+07	2.95593e+07	3.28774e+07	4.11359e+07	2.92483e+07	2.89126e+07	3.10303e+07	2.35976e+07	3.30943e+07	3.21215e+07	3.23136e+07	3.49434e+07
P25626	S000000642	YCR046C	IMG1	4.5099e+07	5.74895e+07	5.52205e+07	1.05655e+08	1.04684e+08	5.96687e+07	1.46653e+08	1.10549e+08	8.78527e+07	1.15735e+08	6.79976e+07	6.24467e+07	1.29566e+08	9.29588e+07	5.89939e+07	1.36883e+08	9.84931e+07	8.67384e+07	1.08156e+08	9.85017e+07	8.37388e+07	1.24024e+08	9.45881e+07	1.04651e+08	6.59515e+07	1.28537e+08	7.16901e+07	9.56469e+07	6.52612e+07	8.75164e+07	8.30361e+07	8.03124e+07	6.11239e+07	1.13392e+08	1.06219e+08	1.13455e+08	4.51522e+07	9.47167e+07	6.92047e+07	6.91395e+07	5.58672e+07	8.14749e+07	5.78662e+07	6.18878e+07	5.56086e+07	7.22492e+07
P25627	S000000643	YCR047C	BUD23	2.51189e+07	3.66736e+07	2.58615e+07	5.73703e+07	4.92178e+07	4.61398e+07	5.92904e+07	4.85816e+07	NA	4.47359e+07	3.05739e+07	2.29521e+07	3.965e+07	6.41001e+07	3.96777e+07	5.90437e+07	7.2953e+07	4.32854e+07	4.88171e+07	6.30003e+07	4.30357e+07	3.61323e+07	5.44338e+07	4.05265e+07	2.70298e+07	5.52608e+07	4.6205e+07	3.24315e+07	4.65432e+07	2.9359e+07	5.21815e+07	3.79926e+07	2.37405e+07	4.7993e+07	5.77308e+07	3.91154e+07	4.29898e+07	5.2901e+07	4.22306e+07	4.59715e+07	6.26828e+07	3.87763e+07	3.40645e+07	4.22544e+07	2.93407e+07	4.02739e+07
P25628	S000000644	YCR048W	ARE1	NA	NA	NA	1.24819e+07	1.49251e+07	NA	NA	NA	NA	NA	NA	NA	9.21266e+06	NA	NA	NA	NA	NA	NA	NA	NA	NA	NA	NA	1.49949e+07	NA	1.4432e+07	NA	NA	NA	NA	NA	NA	NA	NA	NA	9.32809e+06	NA	NA	1.22173e+07	NA	NA	NA	NA	NA	6.90108e+06
P25632	S000000648	YCR052W	RSC6	3.27895e+07	4.86446e+07	4.1595e+07	3.20053e+07	3.49846e+07	3.69396e+07	3.74293e+07	3.59658e+07	5.24744e+07	3.31088e+07	2.59842e+07	3.60769e+07	1.65224e+07	3.60559e+07	4.67459e+07	3.05576e+07	3.49935e+07	4.04673e+07	2.56894e+07	2.79713e+07	4.44722e+07	4.50076e+07	4.45612e+07	3.41305e+07	4.81658e+07	2.25571e+07	3.65649e+07	3.22676e+07	3.74521e+07	3.31103e+07	3.61275e+07	2.66818e+07	3.07769e+07	3.2406e+07	3.47878e+07	3.71429e+07	3.82784e+07	3.75852e+07	3.34037e+07	2.02977e+07	3.02218e+07	2.98657e+07	3.37566e+07	1.8799e+07	2.67488e+07	2.79428e+07
P25635	S000000653	YCR057C	PWP2	9.23728e+07	6.83498e+07	1.25383e+08	6.39514e+07	9.69933e+07	1.2275e+08	6.29241e+07	7.56523e+07	1.03189e+08	8.46021e+07	1.07095e+08	1.5943e+08	9.18275e+07	1.1168e+08	1.60195e+08	8.31554e+07	1.22005e+08	1.53355e+08	9.19872e+07	1.25555e+08	1.45399e+08	7.38884e+07	7.17726e+07	9.39315e+07	6.21118e+07	7.23262e+07	6.36693e+07	7.62325e+07	7.9442e+07	1.01444e+08	1.04146e+08	7.88322e+07	1.5565e+08	8.55173e+07	7.95612e+07	1.28446e+08	6.76461e+07	9.21616e+07	1.7302e+08	6.8247e+07	1.05253e+08	1.52112e+08	9.15894e+07	1.22822e+08	1.83286e+08	7.47777e+07
P25639	S000000657	YCR061W		NA	NA	NA	NA	NA	NA	NA	NA	NA	NA	NA	NA	NA	NA	NA	NA	NA	NA	NA	NA	NA	1.63465e+07	1.32522e+07	NA	NA	NA	NA	NA	1.13084e+07	NA	NA	NA	NA	NA	NA	NA	1.57086e+07	NA	NA	1.52406e+07	NA	1.23271e+07	1.04289e+07	9.15738e+06	1.63511e+07	4.22675e+06
P25641	S000000664	YCR068W	ATG15	8.57382e+06	5.73402e+06	NA	5.64273e+06	6.95875e+06	NA	NA	NA	NA	NA	NA	NA	NA	NA	8.12667e+06	NA	NA	NA	NA	NA	NA	NA	NA	NA	7.23309e+06	NA	4.72832e+06	6.33478e+06	NA	NA	NA	NA	NA	4.87054e+06	4.73166e+06	NA	8.56462e+06	NA	NA	NA	NA	NA	8.28003e+06	NA	3.55585e+06	5.06259e+06
P25642	S000000667	YCR071C	IMG2	6.97464e+07	7.847e+07	4.79527e+07	1.24717e+08	1.11301e+08	6.83287e+07	1.63167e+08	1.12492e+08	1.10371e+08	1.05639e+08	9.41728e+07	8.22833e+07	1.4628e+08	1.01983e+08	9.07265e+07	1.66867e+08	1.16217e+08	8.86253e+07	1.11853e+08	9.9109e+07	1.41228e+08	1.23632e+08	1.6398e+08	8.81116e+07	5.81553e+07	1.22602e+08	7.43561e+07	1.03552e+08	8.28086e+07	7.03879e+07	1.08076e+08	1.00418e+08	8.01031e+07	1.06052e+08	1.17689e+08	9.75378e+07	7.08657e+07	1.07342e+08	7.56248e+07	1.0475e+08	1.2449e+08	6.72087e+07	9.78148e+07	1.03079e+08	6.12892e+07	1.24862e+08
P25644	S000000673	YCR077C	PAT1	1.17118e+08	8.9169e+07	9.00502e+07	6.33542e+07	7.93025e+07	6.09972e+07	5.53851e+07	5.66527e+07	6.09914e+07	4.28619e+07	3.84069e+07	5.05747e+07	3.97917e+07	5.56978e+07	5.35002e+07	4.4694e+07	5.01269e+07	7.70276e+07	5.17481e+07	6.44951e+07	2.92617e+07	8.98357e+07	5.50295e+07	5.20133e+07	7.72537e+07	5.70332e+07	7.25452e+07	7.40963e+07	6.28971e+07	7.29343e+07	6.08059e+07	4.98331e+07	4.84772e+07	6.50193e+07	8.08348e+07	6.28107e+07	9.83412e+07	7.22422e+07	4.48379e+07	6.92326e+07	7.78621e+07	6.66554e+07	5.95821e+07	6.98616e+07	5.77422e+07	5.58446e+07
P25651	S000000682	YCR086W	CSM1	4.95531e+06	NA	NA	5.57534e+06	4.94041e+06	5.95681e+06	NA	NA	2.66938e+06	NA	NA	3.9098e+06	NA	NA	NA	NA	NA	NA	NA	NA	NA	NA	3.57584e+06	4.35327e+06	NA	NA	NA	4.81712e+06	NA	4.53519e+06	NA	3.60837e+06	NA	NA	4.52547e+06	4.3812e+06	6.39539e+06	NA	NA	4.7052e+06	NA	3.7148e+06	5.29439e+06	NA	NA	3.98675e+06
P25655	S000000689	YCR093W	CDC39	3.73698e+07	2.57872e+07	3.6059e+07	2.65261e+07	3.1375e+07	3.03685e+07	2.10574e+07	2.461e+07	2.25444e+07	1.89819e+07	1.57011e+07	1.61343e+07	9.59155e+06	1.96603e+07	2.35354e+07	2.15974e+07	2.51598e+07	2.57455e+07	1.97129e+07	1.95926e+07	2.52045e+07	1.97278e+07	2.08067e+07	1.93432e+07	3.39026e+07	2.19135e+07	2.93745e+07	3.48798e+07	3.43937e+07	2.88244e+07	2.59074e+07	2.11638e+07	1.81173e+07	2.60147e+07	2.76404e+07	2.49472e+07	3.12111e+07	2.24012e+07	1.89836e+07	2.35801e+07	2.48776e+07	1.66278e+07	2.62846e+07	2.52094e+07	1.80491e+07	2.35935e+07
P25656	S000000690	YCR094W	CDC50	5.35943e+07	2.7506e+07	1.60148e+07	1.28119e+07	2.43662e+07	1.2569e+07	1.44999e+07	NA	NA	1.85132e+07	2.42166e+07	2.2629e+07	2.44374e+07	1.83338e+07	1.90609e+07	1.63841e+07	1.08931e+07	1.93352e+07	1.65306e+07	2.7579e+07	1.57446e+07	2.03523e+07	NA	NA	4.09213e+07	4.10822e+07	1.17117e+07	2.8469e+07	1.51749e+07	1.5801e+07	1.80046e+07	NA	2.05599e+07	3.52125e+07	2.5087e+07	2.07688e+07	1.30447e+07	NA	1.83432e+07	1.46443e+07	1.19715e+07	1.45454e+07	3.06485e+07	1.54439e+07	2.01164e+07	2.4958e+07
P25694	S000002284	YDL126C	CDC48	2.06091e+08	1.98371e+08	2.28907e+08	2.36058e+08	1.73322e+08	1.66853e+08	1.79068e+08	1.77999e+08	1.92311e+08	1.81107e+08	1.3871e+08	1.23002e+08	1.56513e+08	1.67518e+08	1.59348e+08	1.79141e+08	1.58591e+08	1.56168e+08	1.95107e+08	1.28608e+08	1.54521e+08	1.81507e+08	1.59774e+08	1.67718e+08	1.98827e+08	1.63544e+08	1.68719e+08	2.15748e+08	1.91679e+08	2.11551e+08	1.55574e+08	1.64303e+08	1.89066e+08	1.39815e+08	1.60823e+08	1.58783e+08	2.10038e+08	1.65562e+08	1.69351e+08	1.5703e+08	1.64838e+08	1.78019e+08	1.32411e+08	1.52012e+08	1.75455e+08	2.06641e+08
P25719	S000004543	YML078W	CPR3	NA	2.8778e+07	1.76424e+07	NA	9.9769e+06	NA	NA	NA	2.51955e+07	NA	NA	NA	NA	1.56315e+07	1.79265e+07	NA	NA	NA	NA	NA	1.12486e+07	NA	NA	NA	2.20633e+07	2.18645e+07	1.3103e+07	NA	NA	NA	NA	1.96421e+07	2.51569e+07	2.01613e+07	1.50265e+07	2.68404e+07	NA	NA	NA	NA	9.18175e+06	NA	1.23785e+07	1.10079e+07	1.65332e+07	NA
P25808	S000001894	YFL002C	SPB4	1.18898e+07	1.45868e+07	1.39057e+07	1.86184e+07	1.83363e+07	2.15143e+07	1.57642e+07	2.07313e+07	1.56739e+07	1.04061e+07	1.82631e+07	1.08836e+07	NA	1.56487e+07	1.43614e+07	1.60953e+07	1.98445e+07	1.81219e+07	1.0764e+07	1.34247e+07	1.85537e+07	1.32176e+07	1.63921e+07	1.46323e+07	1.61188e+07	1.15748e+07	1.15211e+07	1.33807e+07	2.01525e+07	1.26989e+07	2.00959e+07	1.55921e+07	9.84583e+06	1.81739e+07	1.72039e+07	1.72393e+07	1.56254e+07	NA	NA	2.26458e+07	2.27462e+07	1.74903e+07	2.01612e+07	1.49344e+07	1.782e+07	2.63967e+07
P25847	S000005450	YOL090W	MSH2	6.42466e+07	4.57943e+07	4.91178e+07	3.59388e+07	3.53079e+07	3.17065e+07	2.88384e+07	3.41581e+07	3.6774e+07	2.26179e+07	3.12059e+07	2.8894e+07	2.54682e+07	3.00225e+07	2.76351e+07	2.61821e+07	3.22688e+07	3.44749e+07	3.19464e+07	2.84208e+07	3.37913e+07	3.73466e+07	3.0664e+07	2.99398e+07	3.41624e+07	2.31976e+07	3.43333e+07	3.35727e+07	3.24837e+07	2.80446e+07	3.30565e+07	2.95277e+07	2.84133e+07	3.03365e+07	3.69785e+07	2.5837e+07	3.45627e+07	4.07911e+07	3.25438e+07	2.94006e+07	2.9423e+07	2.06952e+07	2.87666e+07	3.39896e+07	2.82856e+07	3.29643e+07
P26321	S000006052	YPL131W	RPL5	5.58453e+08	6.55345e+08	9.1525e+08	6.81207e+08	5.13207e+08	8.68427e+08	7.25627e+08	6.74421e+08	1.42133e+09	1.05669e+09	1.87207e+09	1.31493e+09	1.89571e+09	1.24562e+09	1.15797e+09	7.91621e+08	9.32042e+08	1.03368e+09	1.22639e+09	1.3905e+09	1.54022e+09	7.18046e+08	6.22186e+08	1.06044e+09	6.196e+08	1.28772e+09	5.98362e+08	6.13996e+08	3.16638e+08	7.9852e+08	5.46101e+08	1.9136e+09	2.03871e+09	6.31079e+08	5.15165e+08	8.79871e+08	8.15004e+08	5.91049e+08	9.6817e+08	7.41681e+08	7.40234e+08	1.11196e+09	1.21661e+09	7.48662e+08	1.05077e+09	1.72441e+09
P26570	S000004478	YML016C	PPZ1	9.75136e+06	8.89706e+06	9.3633e+06	9.88142e+06	8.13521e+06	1.38766e+07	1.11195e+07	1.09591e+07	1.25323e+07	1.52875e+07	9.54159e+06	9.0172e+06	1.24196e+07	7.28449e+06	1.3403e+07	1.40663e+07	1.32462e+07	1.39256e+07	7.51843e+06	9.66535e+06	1.68658e+07	NA	1.18407e+07	1.26095e+07	1.28834e+07	1.01498e+07	9.25383e+06	9.36567e+06	1.07829e+07	1.00982e+07	9.19744e+06	1.11692e+07	9.21952e+06	9.22258e+06	8.59061e+06	1.55099e+07	7.13826e+06	8.15777e+06	1.45441e+07	1.52691e+07	9.93611e+06	1.66495e+07	1.35945e+07	1.02595e+07	3.10278e+07	1.30078e+07
P26637	S000006081	YPL160W	CDC60	1.22577e+08	1.38457e+08	NA	9.67434e+07	1.63955e+08	1.0024e+08	1.03628e+08	1.05122e+08	9.49071e+07	NA	1.03523e+08	NA	1.01971e+08	1.04244e+08	1.03355e+08	1.66549e+08	1.12472e+08	1.11357e+08	1.022e+08	8.93704e+07	9.43526e+07	1.74384e+07	2.60973e+07	1.50101e+08	NA	1.2011e+08	NA	1.4152e+08	NA	1.12468e+08	1.41338e+08	7.94102e+07	1.01234e+08	1.6009e+08	1.44215e+08	1.98843e+08	1.73956e+08	NA	8.43362e+07	1.21129e+08	1.06155e+08	1.1503e+08	1.28571e+08	8.42013e+07	2.46026e+07	1.68609e+08
P26754	S000005256	YNL312W	RFA2	2.36261e+08	1.66828e+08	1.328e+08	7.56799e+07	9.75935e+07	6.20542e+07	6.28607e+07	5.47296e+07	9.29985e+07	4.72219e+07	8.49002e+07	7.03249e+07	3.23545e+07	4.72692e+07	7.40866e+07	6.25019e+07	5.43556e+07	7.62217e+07	7.87428e+07	6.94954e+07	6.84807e+07	1.49424e+08	1.07131e+08	6.953e+07	5.9249e+07	5.06252e+07	7.16506e+07	5.99506e+07	6.57926e+07	7.58043e+07	5.72304e+07	5.35252e+07	6.72324e+07	7.83161e+07	8.64604e+07	7.00292e+07	5.55601e+07	6.32356e+07	4.71324e+07	4.65621e+07	7.00623e+07	7.11511e+07	6.22588e+07	7.22991e+07	4.37084e+07	4.38224e+07
P26755	S000003709	YJL173C	RFA3	1.19035e+08	7.90041e+07	7.08076e+07	4.99017e+07	4.90989e+07	8.27117e+07	3.75835e+07	4.32574e+07	6.60386e+07	2.69877e+07	2.91091e+07	5.16933e+07	2.71903e+07	2.60785e+07	6.20461e+07	3.16502e+07	3.3224e+07	7.2632e+07	3.70955e+07	2.92945e+07	5.30904e+07	7.52317e+07	4.68131e+07	4.50058e+07	4.81094e+07	3.31737e+07	6.42104e+07	4.04059e+07	NA	6.97287e+07	4.16515e+07	3.81351e+07	4.2005e+07	4.4744e+07	6.29946e+07	5.83529e+07	5.84382e+07	5.35738e+07	4.87568e+07	5.03478e+07	6.50307e+07	3.06932e+07	4.39758e+07	6.73381e+07	5.20162e+07	2.95199e+07
P26783	S000003884	YJR123W	RPS5	1.54605e+09	2.43866e+09	2.63745e+09	2.40513e+09	2.05309e+09	9.71529e+08	2.43163e+09	2.50875e+09	3.26237e+09	3.42392e+09	3.15405e+09	2.53725e+09	3.39033e+09	3.26274e+09	3.26345e+09	2.51288e+09	3.17231e+09	1.86077e+09	2.69013e+09	2.86141e+09	3.54759e+09	1.84359e+09	3.34742e+09	3.69168e+09	1.84172e+09	2.84931e+09	3.07036e+09	2.08571e+09	2.41888e+09	3.28581e+09	2.20015e+09	2.96949e+09	3.36418e+09	2.02999e+09	2.90224e+09	3.45879e+09	2.4021e+09	1.76366e+09	3.6434e+09	2.31063e+09	2.61948e+09	2.96216e+09	2.11342e+09	2.84909e+09	3.29364e+09	2.27884e+09
P26784	S000001395	YIL133C	RPL16A	2.12352e+09	2.42721e+09	1.97988e+09	2.08195e+09	1.90534e+09	1.14981e+09	2.20828e+09	2.30175e+09	1.86552e+09	3.75409e+09	3.87536e+09	3.54622e+09	6.03705e+09	3.57294e+09	3.09274e+09	3.58017e+09	2.49555e+09	2.38365e+09	3.47967e+09	3.39848e+09	3.42116e+09	2.54714e+09	2.15485e+09	2.32238e+09	2.50224e+09	4.05592e+09	1.86107e+09	2.64946e+09	1.69634e+09	2.02999e+09	2.35482e+09	2.65561e+09	2.28595e+09	2.04211e+09	2.24758e+09	2.17422e+09	3.17867e+09	2.59899e+09	3.27176e+09	1.96852e+09	2.66034e+09	1.48937e+09	2.35503e+09	3.25228e+09	2.61126e+09	2.90215e+09
P26785	S000005013	YNL069C	RPL16B	1.78817e+09	2.13958e+09	1.58999e+09	1.54253e+09	1.63945e+09	1.41472e+09	2.11401e+09	2.13026e+09	2.56709e+09	3.92659e+09	6.3905e+09	3.12654e+09	4.3033e+09	3.1538e+09	2.71668e+09	2.68606e+09	1.85235e+09	1.01058e+09	3.18353e+09	2.738e+09	2.83246e+09	2.19256e+09	2.99816e+09	2.32787e+09	1.93134e+09	3.91934e+09	1.87213e+09	2.10746e+09	1.45467e+09	1.84841e+09	2.07383e+09	2.36978e+09	2.41586e+09	1.70643e+09	2.19317e+09	1.98746e+09	1.77752e+09	2.34011e+09	2.7836e+09	1.32675e+09	2.22347e+09	2.01377e+09	2.03588e+09	2.01304e+09	2.1273e+09	2.55195e+09
P26786	S000005622	YOR096W	RPS7A	3.3488e+09	6.46058e+09	4.92179e+09	6.21247e+09	5.2625e+09	5.58135e+09	8.12598e+09	7.9009e+09	7.67791e+09	1.14956e+10	9.96863e+09	8.28175e+09	1.59664e+10	1.16234e+10	8.30661e+09	8.77698e+09	9.07868e+09	5.45384e+09	1.06387e+10	1.22844e+10	9.79428e+09	6.25526e+09	9.38828e+09	6.75632e+09	7.49251e+09	8.27978e+09	9.18155e+09	4.86599e+09	5.70927e+09	6.15147e+09	6.15157e+09	1.02384e+10	8.27728e+09	4.89652e+09	5.8816e+09	5.778e+09	5.7071e+09	9.41774e+09	7.85279e+09	6.32754e+09	8.38372e+09	5.92131e+09	5.58553e+09	7.31422e+09	6.23291e+09	6.92013e+09
P26793	S000001596	YKL113C	RAD27	3.59004e+07	2.89589e+07	3.13016e+07	3.79328e+07	2.73655e+07	3.82628e+07	3.25129e+07	2.21383e+07	2.4067e+07	2.73103e+07	1.93976e+07	2.35867e+07	2.00956e+07	3.24636e+07	3.15435e+07	2.82876e+07	3.28272e+07	3.1603e+07	2.81564e+07	3.4185e+07	3.71855e+07	2.50068e+07	3.08484e+07	2.86786e+07	2.79961e+07	2.21781e+07	2.85145e+07	2.47135e+07	3.00552e+07	2.25599e+07	3.02152e+07	2.76401e+07	2.35165e+07	2.41546e+07	2.97125e+07	2.43422e+07	2.09071e+07	2.87457e+07	2.84245e+07	2.88167e+07	3.97163e+07	2.1426e+07	2.52782e+07	3.07989e+07	2.60941e+07	2.23e+07
P27344	S000000482	YBR278W	DPB3	2.30626e+07	1.45138e+07	9.75403e+06	NA	1.59745e+07	NA	NA	1.76627e+07	1.1288e+07	NA	6.93845e+06	8.07564e+06	NA	NA	NA	NA	1.39972e+07	NA	1.11175e+07	1.67574e+07	NA	1.80769e+07	NA	NA	1.3222e+07	NA	1.49751e+07	9.67197e+06	1.19441e+07	1.85052e+07	NA	1.12625e+07	NA	9.82044e+06	NA	1.43406e+07	NA	1.59391e+07	1.04034e+07	1.09099e+07	NA	1.65861e+07	1.31891e+07	2.38277e+07	1.05832e+07	1.30577e+07
P27351	S000003765	YJR005W	APL1	NA	NA	NA	NA	NA	NA	NA	NA	NA	NA	NA	NA	NA	NA	NA	NA	NA	NA	NA	NA	NA	NA	NA	NA	NA	NA	NA	NA	NA	NA	NA	NA	NA	NA	NA	NA	NA	NA	NA	3.82425e+06	NA	NA	NA	NA	NA	NA
P27466	S000001910	YFR014C	CMK1	7.21021e+06	1.62959e+07	1.51299e+07	2.55508e+07	1.66171e+07	1.76998e+07	2.43142e+07	3.15197e+07	1.60325e+07	2.6976e+07	2.32949e+07	1.34001e+07	1.25105e+07	1.94083e+07	1.28565e+07	1.80744e+07	1.62229e+07	1.46671e+07	1.08939e+07	1.06036e+07	1.45236e+07	8.79015e+06	1.61431e+07	2.53093e+07	2.46273e+07	1.28609e+07	2.71242e+07	1.90518e+07	1.8454e+07	1.77766e+07	2.07744e+07	1.54327e+07	1.09359e+07	1.43624e+07	1.50285e+07	1.47432e+07	1.2995e+07	1.27942e+07	1.47329e+07	1.94165e+07	1.64906e+07	1.14296e+07	2.02465e+07	1.23277e+07	1.90974e+07	1.57556e+07
P27476	S000003391	YGR159C	NSR1	1.96181e+08	3.38408e+08	3.59411e+08	3.07767e+08	3.00747e+08	2.79336e+08	3.4005e+08	3.55681e+08	4.84378e+08	3.65976e+08	4.25829e+08	3.69355e+08	3.06166e+08	4.0875e+08	4.13152e+08	3.36219e+08	2.98913e+08	2.21964e+08	3.64118e+08	3.87083e+08	3.12649e+08	3.07364e+08	4.31523e+08	3.47046e+08	2.53581e+08	2.37859e+08	3.17088e+08	2.52157e+08	2.75231e+08	3.90352e+08	2.55789e+08	3.70813e+08	4.51419e+08	2.80893e+08	2.28001e+08	3.63655e+08	2.52689e+08	3.47418e+08	4.43788e+08	2.38137e+08	2.53862e+08	3.80288e+08	2.73744e+08	2.74989e+08	3.02824e+08	2.99097e+08
P27514	S000005296	YNR013C	PHO91	6.72176e+07	3.83478e+07	4.44499e+07	3.39023e+07	4.42092e+07	3.83712e+07	3.45983e+07	3.71192e+07	4.51905e+07	5.33284e+07	3.95875e+07	4.07404e+07	2.43148e+07	3.29138e+07	4.10577e+07	3.21789e+07	4.63331e+07	4.26611e+07	3.5187e+07	2.48513e+07	3.06149e+07	4.6508e+07	4.44609e+07	4.13303e+07	5.22206e+07	4.76965e+07	3.76372e+07	4.351e+07	5.0509e+07	4.16278e+07	4.03952e+07	2.41489e+07	2.95791e+07	5.95026e+07	4.16313e+07	5.1476e+07	4.09748e+07	4.49553e+07	4.3574e+07	3.98111e+07	3.00976e+07	2.682e+07	4.52039e+07	2.7408e+07	4.22404e+07	4.7372e+07
P27614	S000003708	YJL172W	CPS1	4.52605e+07	3.41733e+07	4.79843e+07	4.63971e+07	5.01272e+07	4.23669e+07	4.03491e+07	4.09278e+07	2.75744e+07	3.96157e+07	4.66349e+07	3.06378e+07	7.74194e+07	5.03678e+07	3.66983e+07	4.63036e+07	5.04431e+07	3.40711e+07	6.09758e+07	5.01749e+07	3.47956e+07	5.00351e+07	4.73459e+07	4.04834e+07	3.19535e+07	4.94617e+07	3.47016e+07	4.76238e+07	4.66222e+07	4.23765e+07	3.8255e+07	4.03391e+07	3.91636e+07	5.21444e+07	4.98903e+07	4.14273e+07	2.0749e+07	5.35632e+07	4.454e+07	4.77604e+07	8.10894e+07	5.28325e+07	4.94926e+07	6.16818e+07	4.21036e+07	4.16528e+07
P27616	S000000070	YAR015W	ADE1	NA	NA	NA	7.37459e+06	3.60079e+06	NA	NA	NA	NA	NA	NA	NA	NA	NA	NA	NA	NA	NA	NA	NA	NA	NA	NA	NA	NA	NA	NA	NA	NA	NA	NA	NA	NA	NA	NA	NA	NA	NA	NA	NA	NA	NA	NA	NA	NA	NA
P27680	S000005456	YOL096C	COQ3	4.88028e+07	4.77236e+07	5.05105e+07	4.51574e+07	3.83787e+07	5.22981e+07	6.59766e+07	5.07602e+07	5.66958e+07	6.81179e+07	7.39709e+07	5.77483e+07	1.24862e+08	4.69737e+07	5.21582e+07	7.18847e+07	4.46502e+07	5.02063e+07	5.91678e+07	4.1102e+07	3.39841e+07	3.97155e+07	8.18373e+07	6.24303e+07	7.26433e+07	1.06054e+08	6.60164e+07	1.14778e+08	8.39936e+07	4.474e+07	6.5629e+07	6.8858e+07	8.10566e+07	7.77382e+07	5.19016e+07	6.58905e+07	7.18958e+07	6.96826e+07	5.29047e+07	1.07238e+08	8.84573e+07	7.8545e+07	7.52541e+07	6.25288e+07	6.8693e+07	6.80472e+07
P27692	S000004470	YML010W	SPT5	1.19231e+08	9.98865e+07	8.60565e+07	9.28607e+07	9.66025e+07	9.04673e+07	1.00178e+08	8.86529e+07	6.97268e+07	7.45897e+07	9.10819e+07	7.59705e+07	9.44334e+07	9.24124e+07	8.0103e+07	8.94028e+07	9.50641e+07	8.90574e+07	9.07297e+07	9.20581e+07	8.50714e+07	1.17368e+08	1.11482e+08	8.75276e+07	7.01707e+07	8.3283e+07	8.16422e+07	7.63292e+07	8.89593e+07	8.36536e+07	8.65324e+07	9.2448e+07	7.93383e+07	9.41342e+07	9.76811e+07	8.44041e+07	9.54316e+07	1.0133e+08	7.51275e+07	9.08691e+07	1.06961e+08	8.83222e+07	1.02397e+08	1.04191e+08	8.01231e+07	1.01188e+08
P27796	S000001422	YIL160C	POT1	2.34471e+07	7.59064e+06	6.32711e+06	NA	1.66362e+07	NA	1.00995e+07	1.57623e+07	1.54363e+07	1.79928e+07	1.12805e+07	1.43438e+07	NA	1.09555e+07	NA	NA	NA	9.15351e+06	1.1745e+07	1.7447e+07	NA	1.63026e+07	1.91207e+07	1.6499e+07	1.83686e+07	1.99001e+07	1.58065e+07	1.58091e+07	9.35177e+06	1.59678e+07	2.62594e+07	1.91573e+07	3.01486e+07	1.54916e+07	1.04283e+07	1.59693e+07	NA	1.38649e+07	NA	1.20578e+07	1.39399e+07	1.26988e+07	1.60913e+07	1.57601e+07	1.47203e+07	2.07904e+07
P27801	S000004138	YLR148W	PEP3	2.92365e+07	1.96017e+07	1.50993e+07	1.69007e+07	2.589e+07	1.29609e+07	1.82867e+07	1.94368e+07	1.75622e+07	1.56919e+07	1.29636e+07	1.63745e+07	9.26415e+06	1.72226e+07	1.4984e+07	1.61548e+07	2.30294e+07	1.76722e+07	1.93506e+07	2.60259e+07	1.38162e+07	1.78815e+07	2.14338e+07	1.31356e+07	2.95909e+07	1.50438e+07	1.81338e+07	2.1289e+07	2.0751e+07	1.68099e+07	2.41974e+07	2.19864e+07	1.32494e+07	1.91605e+07	1.93632e+07	1.54286e+07	1.84764e+07	2.22235e+07	1.51782e+07	2.28101e+07	1.93957e+07	1.16388e+07	2.4219e+07	1.50871e+07	1.3113e+07	2.13143e+07
P27809	S000002891	YDR483W	KRE2	3.31759e+08	1.87679e+08	1.36318e+08	1.35616e+08	1.72979e+08	1.08928e+08	1.08999e+08	1.11012e+08	1.57532e+08	1.06195e+08	1.3171e+08	1.53924e+08	1.18783e+08	9.80104e+07	1.1947e+08	1.03741e+08	1.00079e+08	1.32519e+08	1.1946e+08	1.22718e+08	1.04584e+08	1.82396e+08	1.26743e+08	1.1156e+08	1.71435e+08	1.71277e+08	1.25154e+08	1.78056e+08	1.60466e+08	1.52161e+08	1.30877e+08	1.00444e+08	1.67126e+08	1.49455e+08	1.17638e+08	1.29282e+08	1.58613e+08	1.40462e+08	1.14226e+08	1.39037e+08	9.98658e+07	1.99744e+08	1.60653e+08	9.50323e+07	9.74218e+07	1.96585e+08
P27810	S000005625	YOR099W	KTR1	1.46398e+08	7.91414e+07	5.87665e+07	5.56009e+07	9.60939e+07	5.60094e+07	6.40383e+07	6.48333e+07	1.17836e+08	5.38712e+07	8.37756e+07	1.33336e+08	7.91626e+07	4.99863e+07	6.56025e+07	5.14574e+07	5.88274e+07	8.3728e+07	5.39416e+07	6.05814e+07	5.62224e+07	1.10899e+08	6.55531e+07	6.08462e+07	9.89511e+07	8.53516e+07	5.75079e+07	1.0206e+08	7.56384e+07	9.81361e+07	5.48194e+07	6.23783e+07	1.02542e+08	7.36885e+07	4.62243e+07	7.2309e+07	7.62748e+07	6.43443e+07	6.23721e+07	5.02699e+07	4.3028e+07	6.44955e+07	6.79111e+07	3.21254e+07	3.2881e+07	8.92452e+07
P27825	S000000054	YAL058W	CNE1	1.48315e+07	1.46544e+07	1.3458e+07	NA	NA	NA	NA	NA	NA	NA	NA	NA	NA	NA	NA	NA	NA	NA	NA	NA	NA	NA	NA	NA	NA	NA	NA	NA	NA	NA	NA	NA	NA	NA	NA	NA	1.32516e+07	NA	NA	NA	NA	NA	NA	NA	NA	NA
P27882	S000003261	YGR029W	ERV1	NA	NA	NA	NA	NA	NA	NA	1.13903e+07	1.11945e+07	1.09508e+07	1.07693e+07	1.01688e+07	NA	4.72348e+06	NA	NA	NA	NA	NA	NA	NA	7.12587e+06	1.1613e+07	1.06682e+07	NA	1.31489e+07	6.61991e+06	NA	NA	8.21774e+06	1.17648e+07	NA	7.50058e+06	NA	NA	NA	NA	NA	8.0675e+06	6.29772e+06	1.15095e+07	6.52321e+06	7.71036e+06	8.60848e+06	8.78282e+06	6.08716e+06
P27895	S000000787	YEL061C	CIN8	NA	NA	NA	NA	2.533e+06	2.97407e+06	NA	NA	NA	NA	NA	NA	NA	NA	NA	NA	NA	NA	NA	NA	NA	NA	NA	NA	NA	NA	NA	NA	NA	NA	NA	NA	NA	NA	NA	NA	NA	NA	NA	NA	NA	NA	NA	NA	NA	NA
P27929	S000005081	YNL137C	NAM9	1.04459e+08	1.51056e+08	1.50266e+08	3.86937e+08	2.97554e+08	2.26736e+08	3.01957e+08	3.53885e+08	2.73499e+08	2.93227e+08	2.19234e+08	1.83132e+08	3.52744e+08	2.60751e+08	2.16665e+08	5.08374e+08	4.32387e+08	3.75566e+08	2.85876e+08	2.51498e+08	2.02546e+08	3.44178e+08	3.84241e+08	3.7488e+08	1.44744e+08	2.24825e+08	2.06942e+08	2.65786e+08	2.99941e+08	3.68907e+08	1.89618e+08	2.84437e+08	2.55846e+08	3.55164e+08	3.55224e+08	4.25345e+08	2.13671e+08	2.7049e+08	3.47672e+08	2.88566e+08	4.17109e+08	4.1842e+08	2.15719e+08	3.05726e+08	2.97704e+08	3.82527e+08
P28000	S000005057	YNL113W	RPC19	2.60718e+08	2.89633e+08	3.23171e+08	2.35854e+08	2.02056e+08	2.62592e+08	2.51537e+08	2.31023e+08	3.00477e+08	3.06939e+08	3.15219e+08	3.49642e+08	2.92856e+08	3.37889e+08	3.16468e+08	2.81517e+08	2.38456e+08	3.60056e+08	4.07849e+08	3.05011e+08	3.35269e+08	3.32951e+08	2.7785e+08	2.8288e+08	2.11652e+08	1.45014e+08	3.09129e+08	2.36333e+08	2.2486e+08	2.61172e+08	2.43822e+08	3.43218e+08	2.94404e+08	1.78239e+08	2.7998e+08	2.33816e+08	2.48397e+08	3.31531e+08	2.60706e+08	2.26439e+08	2.91803e+08	2.13085e+08	2.57355e+08	4.24507e+08	2.56291e+08	2.07616e+08
P28004	S000000030	YAL032C	PRP45	1.62216e+07	5.86351e+06	9.78795e+06	9.03925e+06	7.83961e+06	6.09911e+06	7.06366e+06	7.20233e+06	5.69091e+06	NA	9.93779e+06	NA	1.10019e+07	7.47693e+06	5.88516e+06	9.47881e+06	1.03201e+07	6.89004e+06	9.71772e+06	1.02485e+07	NA	8.57514e+06	1.05032e+07	4.71002e+06	NA	NA	NA	6.54651e+06	9.37384e+06	NA	NA	NA	NA	6.71432e+06	8.7811e+06	7.80101e+06	5.84635e+06	8.49975e+06	7.27185e+06	6.43986e+06	7.99383e+06	7.01711e+06	7.6088e+06	8.80369e+06	7.22534e+06	NA
P28005	S000000031	YAL033W	POP5	2.76839e+07	2.89099e+07	3.36361e+07	3.74826e+07	3.69868e+07	4.51504e+07	3.52795e+07	4.07344e+07	2.67872e+07	2.82653e+07	3.0575e+07	4.18648e+07	3.54637e+07	3.47076e+07	4.48651e+07	3.98587e+07	4.43876e+07	5.19778e+07	4.54852e+07	4.46967e+07	5.25454e+07	4.92359e+07	3.78208e+07	5.1448e+07	2.63954e+07	3.56753e+07	3.48942e+07	3.64434e+07	3.30975e+07	3.48015e+07	3.59828e+07	3.11336e+07	3.97662e+07	4.32001e+07	4.72477e+07	5.00111e+07	3.45997e+07	4.7918e+07	5.38144e+07	3.19292e+07	4.81305e+07	2.97116e+07	2.65666e+07	5.03375e+07	4.04938e+07	3.23629e+07
P28006	S000005704	YOR178C	GAC1	NA	NA	NA	3.77276e+06	NA	5.66138e+06	NA	NA	NA	NA	NA	NA	NA	NA	NA	NA	NA	NA	NA	NA	NA	NA	NA	NA	NA	NA	NA	NA	NA	NA	NA	NA	NA	NA	NA	NA	NA	NA	NA	NA	NA	NA	NA	NA	NA	NA
P28007	S000001131	YHR089C	GAR1	5.93064e+08	1.0241e+09	8.90473e+08	1.04e+09	9.54412e+08	1.11911e+09	1.33806e+09	1.28595e+09	7.00924e+08	9.92659e+08	1.25927e+09	1.32275e+09	1.81092e+09	1.39396e+09	1.16254e+09	1.35641e+09	1.08678e+09	8.25553e+08	1.45755e+09	1.23565e+09	8.25709e+08	1.09497e+09	9.01778e+08	9.52947e+08	8.63995e+08	1.03735e+09	1.08576e+09	8.83933e+08	1.0378e+09	9.1537e+08	1.24619e+09	1.34958e+09	1.26638e+09	9.76419e+08	9.25936e+08	9.46305e+08	1.16088e+09	9.70597e+08	1.20333e+09	1.02585e+09	9.24135e+08	1.09272e+09	1.25705e+09	8.63962e+08	1.15216e+09	1.29015e+09
P28240	S000000867	YER065C	ICL1	NA	NA	NA	NA	NA	NA	NA	NA	NA	NA	NA	NA	NA	NA	NA	3.47187e+06	NA	5.20783e+06	NA	NA	NA	NA	NA	NA	NA	NA	NA	NA	NA	NA	NA	NA	NA	NA	NA	NA	NA	NA	NA	NA	NA	NA	NA	NA	NA	NA
P28241	S000005662	YOR136W	IDH2	5.05245e+08	5.28921e+08	8.79285e+08	1.53495e+08	8.16663e+07	1.88964e+08	1.29241e+08	1.26503e+08	1.52534e+08	5.02498e+08	4.68302e+08	6.43772e+08	7.75779e+08	5.17264e+08	7.51308e+08	1.59637e+08	1.45585e+08	2.26453e+08	6.1213e+08	5.07045e+08	5.23071e+08	9.0865e+07	1.71178e+08	2.36959e+08	2.68187e+08	2.34376e+08	4.11889e+08	9.89884e+07	1.43634e+08	1.35621e+08	2.5225e+08	3.10629e+08	3.21539e+08	1.15291e+08	1.35785e+08	1.29271e+08	3.69139e+08	1.84597e+08	2.9928e+08	1.58976e+08	1.28479e+08	1.57487e+08	2.64775e+08	3.22995e+08	3.55031e+08	1.12037e+08
P28273	S000001698	YKL215C	OXP1	NA	NA	NA	NA	NA	NA	NA	NA	NA	NA	NA	NA	NA	NA	NA	1.71008e+07	1.89515e+07	1.84622e+07	NA	NA	NA	NA	NA	NA	NA	NA	NA	NA	NA	NA	NA	NA	NA	NA	NA	NA	NA	NA	NA	NA	NA	NA	NA	NA	NA	NA
P28274	S000000135	YBL039C	URA7	7.97658e+06	2.60259e+07	5.96851e+07	9.41827e+07	4.03769e+07	6.50007e+07	4.91901e+07	6.41031e+07	5.86013e+07	4.26358e+07	2.25993e+07	3.99367e+07	5.43288e+07	6.67978e+07	7.36672e+07	5.64254e+07	7.55513e+07	6.93052e+07	6.79234e+07	7.04332e+07	1.02309e+08	2.92697e+07	4.30222e+07	1.13091e+08	3.74329e+07	5.42822e+07	3.17581e+07	3.24988e+07	3.3875e+07	4.68553e+07	3.54118e+07	5.03403e+07	3.44641e+07	3.07204e+07	3.37036e+07	4.05621e+07	2.36677e+07	3.20408e+07	6.03512e+07	3.4378e+07	4.07946e+07	4.8646e+07	1.93478e+07	3.21641e+07	1.1728e+08	3.32744e+07
P28319	S000001579	YKL096W	CWP1	4.21535e+07	2.91584e+07	2.28202e+07	4.43032e+07	4.03548e+07	5.21455e+07	3.13385e+07	3.40299e+07	2.62397e+07	1.95092e+07	2.52809e+07	1.70161e+07	2.06263e+07	1.73555e+07	2.31562e+07	4.06816e+07	2.89341e+07	3.78115e+07	1.67024e+07	1.72023e+07	1.7647e+07	4.9679e+07	3.86306e+07	4.0609e+07	3.3742e+07	4.29414e+07	2.15453e+07	5.65975e+07	4.94276e+07	4.15474e+07	3.05359e+07	2.05915e+07	2.3989e+07	5.05727e+07	4.38645e+07	3.80563e+07	2.64825e+07	2.8514e+07	2.46806e+07	4.58718e+07	3.50846e+07	5.68365e+07	3.91667e+07	2.55845e+07	3.23061e+07	4.30239e+07
P28320	S000001578	YKL095W	YJU2	NA	NA	NA	8.55151e+06	6.24286e+06	7.0696e+06	NA	NA	NA	NA	NA	NA	NA	7.37235e+06	4.56702e+06	8.95812e+06	1.00273e+07	NA	NA	NA	5.35248e+06	NA	NA	NA	NA	NA	NA	NA	NA	NA	NA	NA	NA	NA	NA	NA	NA	NA	NA	NA	NA	NA	NA	NA	NA	NA
P28321	S000001577	YKL094W	YJU3	5.8066e+07	3.90486e+07	4.54391e+07	3.5117e+07	4.76506e+07	4.16073e+07	3.07308e+07	3.19253e+07	4.09314e+07	2.94932e+07	2.26136e+07	2.38258e+07	2.21867e+07	2.51117e+07	3.3821e+07	3.44108e+07	2.9153e+07	3.27493e+07	2.21822e+07	2.14076e+07	3.0981e+07	3.13534e+07	2.67653e+07	3.61169e+07	5.34787e+07	3.66325e+07	4.0086e+07	5.01247e+07	4.16606e+07	3.53924e+07	3.54753e+07	2.86468e+07	3.41879e+07	3.84749e+07	3.68751e+07	4.11103e+07	4.01371e+07	2.79261e+07	2.7923e+07	2.55447e+07	2.64753e+07	2.88433e+07	2.87453e+07	2.75463e+07	3.40435e+07	3.18512e+07
P28495	S000001490	YKL007W	CAP1	1.37994e+07	1.62904e+07	1.50582e+07	2.26499e+07	NA	2.10157e+07	2.21338e+07	2.14723e+07	1.75439e+07	2.60229e+07	1.79855e+07	1.73485e+07	NA	2.43591e+07	1.12548e+07	1.68513e+07	1.797e+07	1.17609e+07	2.34105e+07	1.16988e+07	1.15465e+07	1.04926e+07	1.18424e+07	1.43084e+07	1.87627e+07	2.92694e+07	1.83817e+07	1.4628e+07	2.49943e+07	NA	1.57764e+07	2.27967e+07	1.26265e+07	1.64401e+07	NA	NA	2.92195e+07	1.42336e+07	1.89019e+07	2.73753e+07	2.69101e+07	2.16343e+07	2.36505e+07	1.94806e+07	2.79465e+07	3.04258e+07
P28496	S000001491	YKL008C	LAC1	NA	NA	7.09192e+06	1.3814e+07	1.20496e+07	NA	NA	NA	NA	NA	NA	NA	NA	5.51171e+06	4.83802e+06	1.24768e+07	1.44097e+07	NA	NA	NA	NA	NA	NA	NA	8.88419e+06	NA	8.79518e+06	8.32287e+06	1.71374e+07	1.07534e+07	NA	4.68996e+06	NA	1.17858e+07	9.99274e+06	4.88996e+06	NA	NA	NA	NA	1.07427e+07	NA	NA	NA	NA	7.98169e+06
P28625	S000004760	YMR152W	YIM1	4.74909e+07	3.99631e+07	5.26216e+07	5.47282e+07	4.9254e+07	5.52308e+07	4.07392e+07	4.2473e+07	1.02042e+08	3.39166e+07	3.24402e+07	6.16034e+07	5.21468e+07	2.92756e+07	4.50433e+07	3.63411e+07	2.39681e+07	4.62181e+07	3.4792e+07	4.86584e+07	4.2352e+07	3.2321e+07	3.13727e+07	3.09232e+07	6.14248e+07	4.19393e+07	6.03931e+07	5.02119e+07	3.93662e+07	6.14815e+07	3.50295e+07	5.2789e+07	4.93251e+07	5.02668e+07	4.6967e+07	6.1742e+07	4.83556e+07	3.83296e+08	2.78371e+07	5.25089e+07	5.57303e+07	NA	3.89877e+07	NA	1.93534e+07	3.2879e+07
P28707	S000001600	YKL117W	SBA1	2.79197e+07	2.40051e+07	1.94786e+07	3.24971e+07	2.00354e+07	3.03052e+07	2.0604e+07	2.0757e+07	3.54068e+07	3.4325e+07	1.90685e+07	3.70568e+07	4.7029e+07	3.35129e+07	1.72973e+07	2.55121e+07	2.33251e+07	1.80945e+07	2.71771e+07	2.53648e+07	1.97584e+07	NA	1.91997e+07	3.12304e+07	2.46147e+07	4.2828e+07	2.11593e+07	1.78161e+07	1.94768e+07	2.15821e+07	2.50832e+07	3.04345e+07	3.01198e+07	1.91841e+07	1.91595e+07	1.80864e+07	2.86575e+07	9.5203e+06	1.9466e+07	3.03815e+07	1.7303e+07	1.36412e+07	2.2607e+07	1.92389e+07	2.65835e+07	2.51718e+07
P28737	S000003260	YGR028W	MSP1	2.36261e+07	1.53999e+07	1.35855e+07	3.15634e+07	2.87604e+07	3.75154e+07	3.3672e+07	4.16264e+07	4.06288e+07	2.25672e+07	2.53862e+07	2.11383e+07	NA	1.09053e+07	1.19492e+07	2.54367e+07	2.12833e+07	2.00159e+07	1.54356e+07	1.60792e+07	1.44034e+07	NA	1.62145e+07	1.47549e+07	3.21316e+07	2.05467e+07	2.3536e+07	2.92129e+07	3.32061e+07	2.55274e+07	4.02065e+07	2.86715e+07	2.34226e+07	5.20879e+07	4.68627e+07	5.66952e+07	1.84854e+07	1.43945e+07	1.76158e+07	2.83182e+07	1.65275e+07	1.5972e+07	2.0611e+07	1.39104e+07	1.47748e+07	2.59548e+07
P28742	S000000159	YBL063W	KIP1	NA	NA	NA	1.12163e+08	1.22793e+08	NA	NA	NA	NA	NA	NA	NA	NA	NA	NA	NA	NA	NA	NA	NA	NA	9.45024e+07	NA	NA	9.68648e+07	9.94811e+07	9.07106e+07	NA	8.39011e+07	NA	NA	NA	NA	NA	1.01041e+08	1.06193e+08	NA	NA	NA	NA	NA	NA	NA	NA	NA	NA
P28777	S000003116	YGL148W	ARO2	3.46942e+07	2.93862e+07	3.64214e+07	1.37928e+08	5.66032e+07	1.72792e+08	6.566e+07	9.20294e+07	6.53002e+07	1.36893e+08	4.3104e+07	3.56197e+07	3.67122e+07	1.12672e+08	5.1942e+07	2.13319e+08	2.80722e+08	9.23551e+07	4.20283e+07	5.49453e+07	6.88707e+07	3.82609e+07	9.17158e+07	1.38962e+08	3.13045e+07	3.39194e+07	2.96234e+07	4.91422e+07	6.00068e+07	5.35891e+07	4.31914e+07	4.74764e+07	3.16771e+07	3.10602e+07	3.31393e+07	5.15038e+07	5.11514e+07	3.87408e+07	6.05982e+07	6.86021e+07	1.21462e+08	9.24054e+07	4.67547e+07	7.4201e+07	1.32355e+08	4.54593e+07
P28778	S000001486	YKL003C	MRP17	3.16616e+07	6.23453e+07	5.72189e+07	1.14354e+08	1.07625e+08	9.9867e+07	1.41925e+08	1.39843e+08	1.33459e+08	1.01556e+08	9.93757e+07	1.36731e+08	5.64537e+07	1.01369e+08	8.30389e+07	1.55697e+08	1.5256e+08	1.06375e+08	9.58286e+07	1.08041e+08	9.46136e+07	1.46376e+08	1.56842e+08	1.49522e+08	4.68132e+07	5.12034e+07	9.62529e+07	9.46822e+07	9.18624e+07	1.62019e+08	8.03103e+07	1.24308e+08	9.96358e+07	1.18484e+08	1.47164e+08	1.44744e+08	7.50468e+07	1.28393e+08	1.15371e+08	9.87586e+07	9.57398e+07	2.00844e+08	7.91292e+07	7.19085e+07	9.82443e+07	1.56814e+08
P28789	S000002364	YDL205C	HEM3	NA	7.5041e+06	8.72237e+06	1.6751e+07	1.07987e+07	2.32841e+07	1.09357e+07	1.12739e+07	6.53052e+06	9.54437e+06	9.12015e+06	7.03611e+06	NA	9.73564e+06	1.12342e+07	1.19268e+07	1.72346e+07	1.4243e+07	8.60948e+06	6.91031e+06	1.01739e+07	8.35751e+06	1.25902e+07	1.13582e+07	1.09801e+07	1.90196e+07	7.11233e+06	1.59415e+07	1.85813e+07	1.26758e+07	8.4843e+06	8.28004e+06	7.53439e+06	1.41786e+07	1.35461e+07	1.30192e+07	6.40804e+06	6.64741e+06	9.99819e+06	1.20094e+07	1.28838e+07	9.64136e+06	1.23201e+07	6.20947e+06	1.10356e+07	8.04836e+06
P28791	S000002906	YDR498C	SEC20	1.0306e+07	1.58414e+07	1.12299e+07	1.12256e+07	1.44195e+07	1.42096e+07	NA	NA	NA	NA	NA	NA	NA	7.19502e+06	6.8131e+06	7.04344e+06	8.12323e+06	7.91473e+06	3.78516e+06	4.44656e+06	6.04378e+06	5.55881e+06	5.61725e+06	6.64807e+06	1.05548e+07	NA	1.09316e+07	9.16801e+06	1.1956e+07	1.08549e+07	NA	NA	6.33616e+06	8.24172e+06	6.62086e+06	5.74309e+06	NA	8.84659e+06	5.46913e+06	NA	NA	NA	NA	NA	NA	NA
P28795	S000002737	YDR329C	PEX3	NA	NA	NA	2.84231e+06	2.63654e+06	3.82741e+06	3.96914e+06	3.49357e+06	6.27364e+06	4.57757e+06	6.73459e+06	2.89616e+06	NA	NA	NA	NA	NA	NA	NA	2.67556e+06	NA	NA	NA	4.50735e+06	7.07234e+06	NA	5.68048e+06	6.30283e+06	5.60113e+06	6.08545e+06	2.88523e+06	4.29292e+06	3.08206e+06	4.63701e+06	6.09022e+06	4.73886e+06	4.66396e+06	NA	NA	4.55841e+06	6.41203e+06	NA	4.23759e+06	3.95123e+06	NA	8.58097e+06
P28834	S000004982	YNL037C	IDH1	4.48202e+08	4.89334e+08	6.79601e+08	7.96263e+07	4.4752e+07	1.15423e+08	6.03341e+07	5.87277e+07	1.14698e+08	3.58297e+08	3.80876e+08	6.66063e+08	2.56225e+08	4.08154e+08	5.95481e+08	7.41909e+07	8.70504e+07	1.35773e+08	4.71739e+08	3.85619e+08	4.06869e+08	4.40952e+07	1.51965e+08	1.95954e+08	1.5571e+08	1.57793e+08	2.42913e+08	6.32112e+07	6.18378e+07	1.24396e+08	1.95015e+08	2.70476e+08	3.39532e+08	6.98615e+07	8.38482e+07	1.14086e+08	2.01426e+08	1.85057e+08	3.17666e+08	6.28509e+07	5.91983e+07	1.02222e+08	1.49338e+08	1.90126e+08	1.90194e+08	9.21237e+07
P29029	S000004276	YLR286C	CTS1	1.03364e+07	6.63465e+07	1.8541e+07	3.90468e+06	1.64026e+07	NA	NA	NA	NA	1.61753e+07	1.84837e+07	1.91682e+07	NA	NA	NA	NA	NA	NA	2.26953e+07	4.25191e+07	5.09486e+07	NA	NA	8.1427e+06	1.51467e+07	1.69878e+07	1.44152e+07	1.86693e+07	6.7795e+06	9.61756e+06	4.91037e+07	1.246e+07	2.42141e+07	NA	NA	NA	NA	1.55368e+07	9.3583e+06	4.6714e+06	6.55024e+06	3.52272e+06	8.65363e+06	7.26385e+06	2.01046e+07	8.85818e+06
P29055	S000006290	YPR086W	SUA7	1.15338e+07	1.24233e+07	1.26711e+07	1.51554e+07	1.42442e+07	1.72463e+07	1.1574e+07	1.58245e+07	6.7159e+06	NA	NA	NA	5.57306e+06	8.72255e+06	8.7269e+06	1.37785e+07	1.68533e+07	1.06948e+07	6.7962e+06	9.84136e+06	9.10949e+06	9.90364e+06	9.02542e+06	1.53311e+07	1.34565e+07	1.75169e+07	1.04103e+07	1.34448e+07	1.59473e+07	1.12428e+07	1.60961e+07	9.64622e+06	9.08342e+06	1.54249e+07	1.63021e+07	1.04156e+07	1.22405e+07	1.00764e+07	1.08575e+07	1.84319e+07	1.61684e+07	1.10421e+07	1.37512e+07	1.27009e+07	1.41453e+07	1.48973e+07
P29056	S000003478	YGR246C	BRF1	NA	3.76066e+07	NA	3.7026e+07	5.08413e+07	4.66844e+07	3.4727e+07	4.10028e+07	NA	NA	NA	NA	NA	NA	3.27649e+07	3.44161e+07	NA	3.53778e+07	NA	NA	5.53037e+07	5.41737e+07	4.91678e+07	3.63329e+07	NA	NA	NA	5.6236e+07	5.09861e+07	4.29774e+07	NA	NA	NA	4.3391e+07	4.01489e+07	4.96245e+07	NA	NA	NA	5.57828e+07	NA	NA	NA	NA	NA	4.7454e+07
P29295	S000006125	YPL204W	HRR25	2.68514e+07	2.63986e+07	1.49487e+07	2.04173e+07	1.55435e+07	2.53851e+07	1.57662e+07	1.38521e+07	1.80853e+07	1.24867e+07	2.05969e+07	1.93723e+07	1.289e+07	1.82387e+07	2.31486e+07	1.64032e+07	1.78932e+07	2.37818e+07	1.63694e+07	2.05293e+07	2.22588e+07	1.94137e+07	2.00138e+07	2.5325e+07	1.28727e+07	9.49742e+06	1.08872e+07	1.05636e+07	1.47479e+07	2.0934e+07	1.83947e+07	4.09721e+07	1.88714e+07	1.5662e+07	1.94594e+07	1.88638e+07	NA	1.4536e+07	1.96028e+07	1.32742e+07	1.63033e+07	1.88027e+07	1.51833e+07	1.47081e+07	2.36945e+07	1.77647e+07
P29311	S000000979	YER177W	BMH1	1.54556e+08	2.00475e+08	1.75992e+08	2.36048e+08	1.9415e+08	2.76952e+08	1.85543e+08	1.91151e+08	1.84855e+08	1.97089e+08	2.06649e+08	1.55429e+08	2.05333e+08	2.09891e+08	1.93369e+08	1.86616e+08	1.98728e+08	1.71546e+08	1.72622e+08	1.78199e+08	2.15872e+08	1.49985e+08	2.16539e+08	2.12717e+08	2.23669e+08	2.0228e+08	1.82227e+08	2.62728e+08	1.70856e+08	1.91905e+08	1.89266e+08	1.82259e+08	1.23854e+08	2.01788e+08	1.84198e+08	1.86464e+08	1.47914e+08	1.53034e+08	2.1207e+08	1.39293e+08	1.35031e+08	1.26779e+08	1.52204e+08	1.22958e+08	1.45768e+08	2.05567e+08
P29366	S000000404	YBR200W	BEM1	2.86632e+07	2.57556e+07	2.06047e+07	2.408e+07	2.1388e+07	3.04856e+07	NA	NA	NA	NA	NA	NA	NA	2.42159e+07	2.00812e+07	2.44132e+07	NA	NA	NA	2.09284e+07	2.10682e+07	NA	NA	NA	2.02339e+07	NA	2.35172e+07	2.72175e+07	2.05625e+07	2.3614e+07	3.21247e+07	NA	NA	NA	2.38681e+07	2.74144e+07	2.74557e+07	2.31067e+07	2.40995e+07	3.23118e+07	2.36634e+07	1.90161e+07	2.68392e+07	2.54385e+07	2.72768e+07	2.37087e+07
P29453	S000003968	YLL045C	RPL8B	6.09039e+09	8.42424e+09	5.90414e+09	6.5266e+09	6.3741e+09	2.84574e+09	1.01629e+10	9.14522e+09	1.06643e+10	1.46521e+10	1.59184e+10	1.41933e+10	2.64175e+10	1.37289e+10	9.55032e+09	1.14671e+10	8.52479e+09	5.48355e+09	1.45614e+10	1.29077e+10	1.08564e+10	9.39976e+09	9.46221e+09	8.02611e+09	9.49868e+09	1.4482e+10	9.3656e+09	8.04872e+09	4.59295e+09	6.72657e+09	7.97579e+09	1.33835e+10	1.1354e+10	7.47201e+09	6.52967e+09	6.91875e+09	9.59828e+09	9.71569e+09	1.00716e+10	7.8591e+09	7.38496e+09	6.59779e+09	1.00978e+10	1.0478e+10	6.83203e+09	1.21971e+10
P29465	S000000227	YBR023C	CHS3	6.35599e+07	3.15105e+07	2.75017e+07	2.35937e+07	3.42323e+07	2.2325e+07	2.43306e+07	2.21827e+07	2.05048e+07	3.05185e+07	3.02041e+07	2.88357e+07	3.38451e+07	2.60602e+07	2.89792e+07	2.53847e+07	2.21461e+07	3.09699e+07	2.69866e+07	2.86655e+07	2.62381e+07	4.69306e+07	2.23176e+07	1.98653e+07	4.49771e+07	4.7055e+07	2.69297e+07	4.48907e+07	3.32214e+07	2.92857e+07	3.01087e+07	2.26811e+07	3.30818e+07	3.67329e+07	2.97621e+07	2.86587e+07	3.4991e+07	3.00312e+07	2.54917e+07	3.20051e+07	2.15388e+07	3.44831e+07	3.93123e+07	3.28873e+07	2.9109e+07	3.66191e+07
P29468	S000001710	YKR002W	PAP1	3.14884e+07	2.71736e+07	2.80021e+07	2.86477e+07	3.12289e+07	3.16926e+07	2.42785e+07	2.52849e+07	2.59421e+07	1.85337e+07	1.45216e+07	1.53317e+07	NA	2.19501e+07	2.55858e+07	2.1213e+07	2.21189e+07	3.01755e+07	1.53047e+07	2.04504e+07	1.67662e+07	2.85124e+07	2.31988e+07	2.85893e+07	2.36766e+07	1.59274e+07	3.07233e+07	2.42038e+07	2.83872e+07	2.84064e+07	2.91759e+07	1.9531e+07	2.50865e+07	2.45621e+07	3.51425e+07	3.15435e+07	2.73364e+07	3.14891e+07	1.99082e+07	2.54098e+07	3.56747e+07	2.35793e+07	2.04599e+07	2.33384e+07	1.77839e+07	2.34983e+07
P29469	S000000119	YBL023C	MCM2	NA	8.48451e+06	NA	NA	NA	NA	NA	NA	NA	NA	NA	NA	NA	NA	NA	NA	NA	NA	NA	NA	NA	NA	NA	1.65323e+07	NA	NA	NA	NA	NA	NA	NA	NA	NA	NA	NA	NA	NA	NA	NA	NA	NA	NA	NA	NA	NA	NA
P29478	S000004573	YML105C	SEC65	1.9266e+07	1.82044e+07	2.23429e+07	3.21698e+07	2.22068e+07	2.99844e+07	2.36351e+07	2.83179e+07	1.84134e+07	2.71164e+07	1.74786e+07	1.79714e+07	3.20057e+07	3.24017e+07	2.11471e+07	3.88723e+07	3.09993e+07	2.80116e+07	2.92958e+07	2.66641e+07	2.3067e+07	2.71915e+07	2.92287e+07	3.0031e+07	2.08518e+07	2.55767e+07	2.25485e+07	2.28052e+07	2.60945e+07	2.35638e+07	2.06395e+07	2.25049e+07	2.73691e+07	1.89336e+07	3.5492e+07	2.70985e+07	NA	3.0323e+07	2.44484e+07	2.41157e+07	3.70762e+07	2.83949e+07	1.5903e+07	2.92316e+07	3.37119e+07	1.60978e+07
P29496	S000004264	YLR274W	MCM5	NA	NA	1.03788e+07	9.83612e+06	7.17489e+06	1.10507e+07	6.56978e+06	6.50563e+06	5.6514e+06	NA	NA	NA	NA	8.87009e+06	9.08928e+06	NA	NA	9.19407e+06	NA	NA	6.94611e+06	NA	NA	6.18277e+06	NA	NA	NA	6.23569e+06	NA	NA	NA	NA	NA	NA	6.36978e+06	NA	NA	NA	NA	7.86118e+06	7.38331e+06	NA	7.51873e+06	8.60171e+06	6.71763e+06	6.51223e+06
P29509	S000002761	YDR353W	TRR1	NA	7.65702e+06	NA	NA	1.11835e+07	7.51044e+06	NA	1.00484e+07	9.70777e+06	NA	NA	5.66332e+06	NA	NA	NA	7.63091e+06	9.45836e+06	NA	NA	NA	NA	1.04094e+07	NA	8.97751e+06	NA	NA	NA	7.35583e+06	9.14889e+06	8.54021e+06	7.5717e+06	NA	NA	9.28982e+06	8.73145e+06	NA	NA	NA	NA	9.8939e+06	6.35845e+06	8.97138e+06	7.88362e+06	NA	NA	8.78708e+06
P29539	S000000479	YBR275C	RIF1	NA	NA	NA	NA	NA	NA	NA	NA	NA	NA	NA	NA	NA	NA	NA	NA	NA	NA	NA	NA	NA	NA	NA	NA	NA	NA	NA	NA	NA	NA	NA	NA	NA	NA	NA	NA	NA	NA	NA	1.06649e+07	NA	5.3305e+06	NA	NA	NA	NA
P29547	S000005969	YPL048W	CAM1	1.45175e+08	1.78447e+08	3.11246e+08	1.80138e+08	1.18442e+08	1.99665e+08	1.62503e+08	1.75818e+08	1.86775e+08	1.54229e+08	2.08229e+08	2.29743e+08	4.26524e+08	2.02823e+08	3.2804e+08	1.5128e+08	1.41937e+08	3.13041e+08	2.85538e+08	1.73292e+08	4.03327e+08	1.46442e+08	2.18306e+08	2.89888e+08	1.83112e+08	1.93434e+08	1.9533e+08	2.35671e+08	1.96644e+08	1.94839e+08	1.90185e+08	1.86467e+08	1.62679e+08	1.93935e+08	2.02842e+08	1.79621e+08	2.88825e+08	2.547e+08	2.53719e+08	1.90405e+08	2.18513e+08	2.46042e+08	1.48688e+08	2.50527e+08	3.09363e+08	1.91679e+08
P29704	S000001233	YHR190W	ERG9	3.00249e+08	1.23633e+08	9.77352e+07	1.55658e+08	2.25412e+08	5.15984e+07	7.22186e+07	8.90861e+07	4.82489e+07	9.3328e+07	6.91914e+07	4.70625e+07	5.31585e+07	1.19992e+08	5.60884e+07	1.09659e+08	1.87453e+08	5.70179e+07	7.02023e+07	8.99629e+07	4.78588e+07	6.51589e+07	8.28315e+07	5.86763e+07	2.54311e+08	1.56067e+08	1.8509e+08	2.13615e+08	2.00804e+08	1.13242e+08	1.06424e+08	8.67079e+07	6.00946e+07	1.29458e+08	8.80532e+07	5.86431e+07	2.06098e+08	9.75813e+07	7.7194e+07	1.29228e+08	1.14134e+08	8.00808e+07	1.18749e+08	7.47482e+07	4.83617e+07	1.18737e+08
P29952	S000000805	YER003C	PMI40	NA	NA	NA	NA	NA	NA	NA	NA	NA	NA	NA	NA	NA	6.08148e+06	NA	NA	NA	NA	NA	NA	NA	NA	NA	NA	NA	NA	NA	NA	NA	NA	NA	NA	NA	8.22796e+06	NA	NA	NA	NA	NA	NA	NA	NA	NA	NA	NA	NA
P30605	S000002905	YDR497C	ITR1	7.27145e+07	3.09285e+07	2.88281e+07	3.69298e+07	6.29816e+07	2.83455e+07	5.18832e+07	4.44315e+07	3.48847e+07	2.60531e+07	3.21473e+07	1.7618e+07	2.35378e+07	1.91127e+07	2.16817e+07	4.9628e+07	4.05967e+07	4.67745e+07	2.27619e+07	2.49657e+07	1.94031e+07	7.3219e+07	4.73748e+07	3.23384e+07	6.09908e+07	5.11441e+07	3.31405e+07	9.06199e+07	7.08254e+07	5.67123e+07	3.48867e+07	2.45922e+07	3.14819e+07	6.62789e+07	4.10071e+07	4.19263e+07	4.06341e+07	4.19864e+07	2.74723e+07	7.6784e+07	5.67145e+07	4.51552e+07	4.25605e+07	3.74945e+07	2.59195e+07	5.58435e+07
P30619	S000002571	YDR164C	SEC1	2.18975e+07	2.0781e+07	1.82555e+07	2.5903e+07	2.0964e+07	1.97063e+07	3.01783e+07	2.56046e+07	2.43423e+07	2.047e+07	2.01328e+07	1.8228e+07	1.70584e+07	2.64875e+07	2.2991e+07	3.1063e+07	3.64332e+07	2.77656e+07	3.01992e+07	3.14287e+07	2.68512e+07	2.48049e+07	2.84852e+07	2.20833e+07	2.83941e+07	1.58651e+07	2.93133e+07	1.77173e+07	2.64977e+07	2.49114e+07	1.89236e+07	2.93672e+07	2.13417e+07	2.24341e+07	1.76315e+07	2.05e+07	2.76138e+07	2.52861e+07	2.07787e+07	3.3419e+07	3.36607e+07	3.32981e+07	2.96078e+07	3.45455e+07	2.62553e+07	2.75839e+07
P30624	S000005844	YOR317W	FAA1	5.67394e+08	4.27904e+08	4.72784e+08	3.83812e+08	4.42172e+08	2.89083e+08	3.94667e+08	4.04986e+08	6.071e+08	4.05776e+08	3.35901e+08	4.36028e+08	3.93857e+08	3.34751e+08	3.90986e+08	2.91327e+08	2.63894e+08	3.37898e+08	3.46588e+08	3.14081e+08	3.80619e+08	4.32856e+08	3.20245e+08	3.54672e+08	5.92062e+08	3.78798e+08	4.8944e+08	5.89187e+08	3.56296e+08	4.91484e+08	3.22293e+08	3.65629e+08	4.10376e+08	4.31919e+08	4.31187e+08	4.58884e+08	4.48143e+08	3.74588e+08	3.33941e+08	3.02267e+08	2.89755e+08	3.88288e+08	3.57145e+08	2.90981e+08	2.80918e+08	3.84797e+08
P30656	S000006307	YPR103W	PRE2	1.94518e+08	1.96006e+08	4.60122e+08	3.06796e+08	1.62273e+08	2.49386e+08	2.59707e+08	2.27303e+08	3.51661e+08	2.69331e+08	3.77453e+08	4.81333e+08	8.81052e+08	2.66353e+08	4.99405e+08	2.34385e+08	1.85255e+08	5.44061e+08	6.02757e+08	2.35509e+08	5.91746e+08	3.35101e+08	9.67805e+07	3.25209e+08	1.85058e+08	1.97356e+08	2.83012e+08	2.36164e+08	2.50699e+08	5.1527e+08	1.88347e+08	4.88556e+08	5.23767e+08	2.56554e+08	2.59888e+08	3.4802e+08	2.89683e+08	6.18775e+08	3.96838e+08	1.72004e+08	3.41964e+08	3.83088e+08	2.01491e+08	5.0409e+08	3.4401e+08	2.95177e+08
P30657	S000001946	YFR050C	PRE4	2.08958e+08	3.83445e+08	7.60401e+08	3.20238e+08	2.01542e+08	2.13703e+08	3.996e+08	3.17714e+08	5.74596e+08	3.8074e+08	3.76015e+08	5.68117e+08	3.78264e+08	2.93249e+08	5.02719e+08	3.14474e+08	2.13329e+08	4.70972e+08	7.07808e+08	2.42108e+08	5.62701e+08	6.45933e+08	2.77748e+08	4.17838e+08	1.7521e+08	2.46021e+08	4.81057e+08	2.66574e+08	2.29741e+08	5.23269e+08	2.98369e+08	5.68503e+08	5.74388e+08	2.854e+08	3.80606e+08	3.69694e+08	4.13055e+08	5.32608e+08	4.73498e+08	2.18178e+08	4.34114e+08	5.27583e+08	3.10223e+08	5.0616e+08	3.16766e+08	3.03107e+08
P30665	S000006223	YPR019W	MCM4	8.11031e+06	1.11578e+07	1.81249e+07	1.204e+07	1.46964e+07	1.4357e+07	1.36012e+07	1.40455e+07	1.56892e+07	1.27976e+07	1.15306e+07	1.77428e+07	1.0745e+07	1.28102e+07	1.28858e+07	1.09925e+07	1.19991e+07	1.08103e+07	1.18759e+07	1.06771e+07	1.19452e+07	8.6001e+06	1.34527e+07	1.08773e+07	1.18636e+07	1.17975e+07	1.13858e+07	1.09587e+07	9.77279e+06	1.06217e+07	1.35198e+07	1.2479e+07	1.37869e+07	1.07859e+07	9.93712e+06	9.46241e+06	1.43025e+07	NA	1.04719e+07	1.339e+07	1.21035e+07	1.17405e+07	1.0645e+07	1.40081e+07	1.79794e+07	1.00539e+07
P30771	S000004685	YMR080C	NAM7	7.60797e+07	7.27467e+07	9.78606e+07	5.2442e+07	6.9093e+07	7.26245e+07	5.33508e+07	5.99018e+07	7.20823e+07	3.41262e+07	5.20836e+07	5.00311e+07	4.23056e+07	4.83368e+07	6.14018e+07	4.72996e+07	6.26961e+07	7.81007e+07	5.09464e+07	6.02898e+07	3.41e+07	5.37343e+07	4.02528e+07	5.27935e+07	4.49362e+07	5.41055e+07	5.12358e+07	6.14669e+07	5.21719e+07	5.89994e+07	5.39815e+07	5.55485e+07	5.75455e+07	6.08864e+07	7.21979e+07	6.22207e+07	4.88372e+07	5.90121e+07	5.89887e+07	5.37157e+07	8.63375e+07	7.47793e+07	6.29452e+07	7.1924e+07	6.92218e+07	6.58167e+07
P30822	S000003450	YGR218W	CRM1	2.69806e+07	4.09844e+07	2.89892e+07	6.17817e+07	5.6006e+07	4.11929e+07	4.29911e+07	4.10383e+07	1.80386e+07	3.8188e+07	3.46489e+07	1.58975e+07	2.14805e+07	4.07261e+07	2.96388e+07	4.04002e+07	5.06347e+07	2.19099e+07	3.32038e+07	3.99297e+07	2.52002e+07	2.88443e+07	3.40461e+07	2.49972e+07	8.48076e+07	5.36857e+07	6.25062e+07	7.1257e+07	7.40527e+07	3.49432e+07	5.95857e+07	4.10618e+07	2.43858e+07	6.13915e+07	4.41046e+07	3.32247e+07	6.7759e+07	5.08967e+07	2.86079e+07	5.35866e+07	4.09723e+07	2.33151e+07	5.90729e+07	3.62385e+07	2.81933e+07	5.30348e+07
P30902	S000001499	YKL016C	ATP7	2.07842e+08	3.77374e+08	4.8412e+08	5.62332e+08	4.45979e+08	9.24877e+08	8.22188e+08	7.20864e+08	1.16049e+09	6.30474e+08	6.02787e+08	6.76876e+08	6.18801e+08	4.64742e+08	5.1478e+08	6.91741e+08	3.262e+08	1.85592e+08	4.54046e+08	3.62002e+08	4.81481e+08	5.28883e+08	3.9126e+08	7.07068e+08	6.28046e+08	7.23477e+08	5.43442e+08	7.42276e+08	2.63245e+08	6.64457e+08	5.40753e+08	6.1209e+08	5.91326e+08	6.43798e+08	5.49302e+08	8.01529e+08	4.7339e+08	2.27327e+08	8.85933e+08	5.70456e+08	5.19314e+08	4.69385e+08	5.28382e+08	3.15811e+08	3.45337e+08	6.78224e+08
P31109	S000000028	YAL030W	SNC1	2.06013e+08	3.09634e+08	1.78394e+08	1.171e+08	1.45685e+08	NA	1.15525e+08	1.05872e+08	1.65323e+08	1.27683e+08	1.04672e+08	1.74523e+08	1.20506e+08	1.16314e+08	2.0895e+08	1.14023e+08	NA	NA	1.24509e+08	1.52637e+08	2.03207e+08	1.99531e+08	1.66071e+08	1.84491e+08	2.92105e+08	1.79214e+08	2.61733e+08	2.58063e+08	1.60763e+08	2.69292e+08	1.64999e+08	1.12637e+08	2.1923e+08	1.7403e+08	1.58897e+08	2.27327e+08	1.86146e+08	1.54731e+08	2.34581e+08	1.95343e+08	NA	1.07822e+08	1.01441e+08	2.62836e+08	1.11481e+08	1.67967e+08
P31116	S000003900	YJR139C	HOM6	1.20601e+07	1.2408e+07	6.78558e+06	1.13799e+07	1.09277e+07	8.33838e+06	1.1145e+07	1.3863e+07	1.26907e+07	NA	NA	NA	1.18741e+07	NA	8.46645e+06	1.35577e+07	1.28824e+07	1.11542e+07	NA	NA	NA	9.66432e+06	1.15441e+07	NA	8.26376e+06	NA	7.09999e+06	8.61351e+06	1.04595e+07	1.15674e+07	NA	NA	NA	1.01205e+07	9.27162e+06	9.73536e+06	1.44092e+07	NA	1.91045e+07	1.50725e+07	6.61188e+06	5.7804e+07	1.17914e+07	9.03072e+06	1.22031e+07	1.56293e+07
P31244	S000000318	YBR114W	RAD16	NA	6.28281e+06	1.00345e+07	6.09488e+06	NA	6.80512e+06	NA	NA	8.6644e+06	NA	1.38073e+07	6.66634e+06	NA	NA	NA	8.08153e+06	7.05571e+06	7.77621e+06	NA	NA	NA	NA	NA	NA	NA	NA	NA	9.90094e+06	9.22783e+06	9.68157e+06	NA	NA	NA	NA	NA	NA	5.41767e+06	NA	9.57439e+06	NA	6.47356e+06	NA	7.00332e+06	7.97808e+06	7.56293e+06	5.85724e+06
P31334	S000003452	YGR220C	MRPL9	1.11708e+08	9.38536e+07	6.44194e+07	1.3117e+08	1.16176e+08	8.56513e+07	1.51229e+08	1.62685e+08	1.06176e+08	1.5994e+08	1.19563e+08	1.07667e+08	2.78732e+08	1.19831e+08	7.60978e+07	1.68449e+08	1.28328e+08	1.09276e+08	1.24088e+08	9.89363e+07	1.08802e+08	1.48274e+08	1.19214e+08	1.17841e+08	7.84651e+07	1.27107e+08	8.03803e+07	1.2394e+08	1.04858e+08	8.49609e+07	6.20016e+07	1.09165e+08	8.76568e+07	1.28441e+08	1.06817e+08	1.16806e+08	5.4858e+07	9.62286e+07	9.92864e+07	1.17293e+08	1.13173e+08	1.22688e+08	9.06823e+07	1.08309e+08	7.78661e+07	1.16478e+08
P31373	S000000010	YAL012W	CYS3	2.48626e+07	2.37021e+07	2.97214e+07	NA	NA	NA	NA	NA	NA	NA	NA	NA	NA	NA	NA	NA	NA	NA	NA	NA	NA	NA	NA	NA	NA	NA	NA	2.08497e+07	NA	NA	NA	NA	NA	NA	NA	NA	2.5681e+07	NA	NA	3.02191e+07	NA	2.82316e+07	2.33268e+07	1.67801e+07	3.19384e+07	1.75941e+07
P31374	S000000015	YAL017W	PSK1	NA	NA	NA	7.95441e+06	4.56786e+06	6.214e+06	NA	NA	NA	NA	NA	NA	NA	NA	NA	NA	NA	NA	NA	NA	NA	NA	NA	NA	6.10716e+06	NA	6.1109e+06	6.1884e+06	5.80825e+06	5.51607e+06	NA	NA	NA	NA	NA	NA	4.50013e+06	NA	NA	7.81361e+06	NA	4.90293e+06	6.4202e+06	6.23751e+06	6.05481e+06	4.79413e+06
P31376	S000000009	YAL011W	SWC3	5.65311e+07	3.15879e+07	4.09261e+07	NA	4.38295e+07	5.57164e+07	2.11575e+07	3.21285e+07	2.67161e+07	NA	2.16897e+07	2.58857e+07	3.32584e+07	NA	NA	NA	2.03095e+07	1.84137e+07	2.93216e+07	2.51555e+07	NA	3.17573e+07	2.31291e+07	2.54291e+07	NA	1.83617e+07	2.02341e+07	1.95383e+07	1.35408e+07	1.39248e+07	3.85923e+07	3.313e+07	7.8485e+07	1.20609e+07	1.52899e+07	1.2472e+07	NA	NA	NA	1.77948e+07	2.68198e+07	1.5957e+07	1.12831e+07	7.85403e+07	2.15751e+07	8.88399e+06
P31377	S000000012	YAL014C	SYN8	NA	NA	NA	NA	NA	NA	NA	NA	NA	NA	NA	NA	NA	NA	NA	NA	NA	NA	6.33353e+06	5.12271e+06	6.63248e+06	NA	NA	NA	NA	NA	NA	NA	NA	NA	NA	NA	NA	8.06166e+06	7.73249e+06	8.63798e+06	NA	NA	NA	NA	NA	NA	NA	NA	NA	NA
P31378	S000000013	YAL015C	NTG1	NA	NA	NA	NA	NA	NA	NA	NA	NA	NA	NA	NA	NA	NA	NA	NA	NA	NA	NA	NA	NA	NA	NA	NA	2.75757e+07	NA	2.70788e+07	NA	2.65707e+07	NA	NA	NA	NA	NA	NA	NA	NA	NA	4.79287e+07	NA	NA	NA	NA	NA	NA	NA
P31380	S000000017	YAL019W	FUN30	1.00292e+07	9.43452e+06	7.45432e+06	1.09492e+07	1.19318e+07	1.31665e+07	1.04485e+07	1.15225e+07	7.32199e+06	8.42415e+06	6.81677e+06	5.90069e+06	4.17348e+06	7.90191e+06	7.51764e+06	9.11144e+06	1.03941e+07	8.68424e+06	6.89144e+06	7.45791e+06	8.89292e+06	6.25526e+06	8.40654e+06	1.04327e+07	1.16067e+07	9.01445e+06	9.90769e+06	9.66199e+06	1.26945e+07	9.21881e+06	1.12281e+07	7.63521e+06	5.42368e+06	1.13238e+07	8.79073e+06	8.13554e+06	1.12646e+07	8.59046e+06	8.40032e+06	1.06184e+07	8.49553e+06	5.7874e+06	8.54752e+06	7.8988e+06	7.71333e+06	1.03642e+07
P31382	S000000021	YAL023C	PMT2	7.39638e+07	4.69791e+07	5.91225e+07	5.37233e+07	6.05855e+07	2.79908e+07	2.57266e+07	2.02478e+07	4.4967e+07	1.76108e+07	3.66897e+07	5.60511e+07	5.10114e+07	4.26059e+07	6.72552e+07	3.7113e+07	6.31475e+07	5.17794e+07	4.94809e+07	2.98321e+07	4.82954e+07	1.16826e+07	1.36975e+07	4.01546e+07	7.90354e+07	3.71994e+07	6.0166e+07	6.28402e+07	5.91418e+07	6.93157e+07	2.79284e+07	4.69456e+07	3.70816e+07	4.19539e+07	3.20034e+07	3.87256e+07	6.59084e+07	4.00077e+07	5.47687e+07	5.89029e+07	4.38365e+07	4.36269e+07	4.84993e+07	3.13577e+07	5.32467e+07	5.93255e+07
P31383	S000000014	YAL016W	TPD3	4.39506e+07	4.42564e+07	3.69682e+07	7.34547e+07	6.01968e+07	3.94066e+07	5.02676e+07	5.32772e+07	3.58416e+07	6.79931e+07	5.33026e+07	2.64106e+07	3.2345e+07	4.43218e+07	3.10263e+07	4.79632e+07	5.895e+07	2.818e+07	4.73434e+07	4.61892e+07	3.25172e+07	3.14534e+07	4.63083e+07	3.55968e+07	6.96667e+07	4.52112e+07	5.789e+07	6.05043e+07	5.40394e+07	3.77821e+07	4.57364e+07	4.66572e+07	2.84549e+07	4.69685e+07	5.07029e+07	3.17266e+07	6.6728e+07	4.75122e+07	2.88942e+07	4.66694e+07	4.64853e+07	2.85124e+07	5.20006e+07	3.08868e+07	3.71045e+07	5.6539e+07
P31384	S000000019	YAL021C	CCR4	3.75987e+07	2.53239e+07	2.72163e+07	3.32505e+07	3.54801e+07	3.73801e+07	2.4351e+07	2.99026e+07	3.71153e+07	2.45904e+07	1.91903e+07	3.22405e+07	1.52803e+07	2.80179e+07	3.24639e+07	2.76367e+07	3.01569e+07	3.43012e+07	2.58133e+07	2.60041e+07	3.00472e+07	2.29792e+07	2.39848e+07	2.72016e+07	3.00921e+07	2.11801e+07	2.52363e+07	3.63572e+07	2.86503e+07	2.77512e+07	2.59749e+07	2.69388e+07	2.61275e+07	2.93099e+07	3.49084e+07	3.07779e+07	1.77724e+07	1.82829e+07	2.26247e+07	2.42201e+07	2.25346e+07	3.1979e+07	2.91413e+07	3.21641e+07	2.96093e+07	2.94545e+07
P31385	S000000011	YAL013W	DEP1	2.13732e+07	1.05296e+07	1.46558e+07	NA	NA	NA	NA	5.86754e+06	7.20102e+06	NA	NA	7.00018e+06	NA	NA	9.29519e+06	NA	NA	NA	NA	NA	6.26446e+06	7.81316e+06	6.32018e+06	8.37452e+06	NA	NA	NA	NA	NA	6.08605e+06	6.57404e+06	NA	5.88104e+06	NA	NA	NA	NA	9.88191e+06	NA	NA	NA	NA	4.9091e+06	7.55294e+06	4.44555e+06	5.30614e+06
P31412	S000001563	YKL080W	VMA5	9.12341e+07	1.36299e+08	1.20611e+08	1.05008e+08	1.00014e+08	1.54947e+08	9.62846e+07	8.93594e+07	1.18669e+08	1.02764e+08	1.02853e+08	8.83791e+07	8.75068e+07	7.75174e+07	1.07345e+08	9.1537e+07	8.81633e+07	1.13464e+08	8.86308e+07	7.89869e+07	1.0916e+08	8.94823e+07	1.09485e+08	1.16173e+08	1.38818e+08	1.09741e+08	1.03688e+08	1.55748e+08	1.31937e+08	1.17613e+08	8.62088e+07	9.57451e+07	9.8982e+07	1.2568e+08	8.98973e+07	9.81557e+07	1.29941e+08	8.65942e+07	1.06178e+08	1.00107e+08	7.91113e+07	2.78983e+07	1.07387e+08	5.87445e+07	7.4492e+07	1.23422e+08
P31539	S000003949	YLL026W	HSP104	7.05662e+07	1.18892e+08	1.87022e+08	1.87912e+08	1.09951e+08	2.54562e+08	1.35276e+08	1.5934e+08	1.16577e+08	2.69176e+08	2.03478e+08	1.62497e+08	1.49895e+08	2.39594e+08	2.14427e+08	1.53531e+08	1.68367e+08	1.42554e+08	1.91776e+08	1.603e+08	2.56032e+08	6.64854e+07	1.42949e+08	1.83637e+08	1.17206e+08	1.3438e+08	1.43195e+08	1.0945e+08	1.08262e+08	1.23873e+08	1.49854e+08	1.83336e+08	1.23278e+08	1.00302e+08	1.16797e+08	1.20105e+08	1.37287e+08	1.55439e+08	2.00587e+08	1.13134e+08	1.64926e+08	1.35454e+08	1.46073e+08	1.77953e+08	2.6941e+08	1.14994e+08
P31688	S000002481	YDR074W	TPS2	6.34709e+07	5.53467e+07	1.06695e+08	7.54257e+07	6.48337e+07	8.72936e+07	5.57334e+07	5.73611e+07	7.44998e+07	6.20036e+07	4.39972e+07	6.5287e+07	3.6229e+07	9.39118e+07	8.76863e+07	7.33404e+07	8.54784e+07	6.49361e+07	6.68646e+07	7.86415e+07	1.02148e+08	4.65118e+07	4.65343e+07	7.61577e+07	5.70694e+07	4.40936e+07	7.29322e+07	5.71891e+07	5.44019e+07	8.15131e+07	5.37742e+07	6.98388e+07	7.71411e+07	5.6153e+07	5.98677e+07	7.38414e+07	7.24335e+07	7.10468e+07	9.0119e+07	5.49643e+07	8.00771e+07	8.87805e+07	7.13512e+07	1.17823e+08	1.42318e+08	6.24587e+07
P31755	S000003006	YGL038C	OCH1	6.41136e+07	2.9735e+07	3.18009e+07	2.04192e+07	4.0671e+07	2.72781e+07	1.73829e+07	1.65389e+07	3.1162e+07	1.55604e+07	2.2347e+07	2.56991e+07	9.23138e+06	1.85297e+07	2.35767e+07	2.05006e+07	2.23086e+07	3.04127e+07	1.82801e+07	2.6377e+07	1.94323e+07	4.50319e+07	2.0375e+07	2.0888e+07	2.48463e+07	2.54766e+07	1.99112e+07	3.06399e+07	2.83371e+07	3.4081e+07	2.45406e+07	1.73719e+07	3.16035e+07	3.5152e+07	2.67325e+07	2.93836e+07	3.17063e+07	1.96321e+07	1.94777e+07	2.6084e+07	1.70458e+07	3.19732e+07	2.60731e+07	2.92915e+07	2.51583e+07	2.53656e+07
P31787	S000003269	YGR037C	ACB1	NA	NA	2.78589e+07	2.2955e+07	NA	NA	4.19953e+07	3.58967e+07	5.75521e+07	2.60034e+07	3.17402e+07	4.32774e+07	6.06728e+07	1.95366e+07	NA	3.94064e+07	3.8728e+07	NA	4.29633e+07	2.67738e+07	NA	4.36605e+07	3.78301e+07	NA	2.31434e+07	NA	2.97221e+07	NA	NA	NA	NA	4.87142e+07	5.43691e+07	3.39571e+07	NA	NA	NA	NA	NA	3.45878e+07	2.63384e+07	3.58222e+07	3.49521e+07	2.88786e+07	1.92015e+07	4.08166e+07
P32048	S000005017	YNL073W	MSK1	1.59311e+07	1.2953e+07	1.82112e+07	1.72289e+07	1.11079e+07	2.14085e+07	1.77465e+07	1.63445e+07	2.23413e+07	2.00929e+07	1.25313e+07	1.88614e+07	2.72622e+07	2.18241e+07	2.67669e+07	2.12332e+07	2.42065e+07	3.1156e+07	2.45266e+07	1.98225e+07	3.03982e+07	1.63073e+07	1.80772e+07	1.98594e+07	1.61782e+07	2.64644e+07	1.70615e+07	1.92883e+07	2.17331e+07	1.64823e+07	2.1801e+07	1.8668e+07	2.11988e+07	2.22432e+07	1.90409e+07	2.15998e+07	2.16228e+07	1.98867e+07	2.60335e+07	3.10063e+07	2.84514e+07	2.55859e+07	2.24865e+07	2.30687e+07	2.47008e+07	2.51341e+07
P32074	S000005231	YNL287W	SEC21	4.03378e+07	4.18444e+07	7.49993e+07	8.18709e+07	5.83658e+07	9.09096e+07	5.75481e+07	5.60606e+07	6.23149e+07	5.20283e+07	5.23294e+07	4.94922e+07	3.45947e+07	4.81375e+07	5.51909e+07	5.61016e+07	5.95764e+07	5.46645e+07	4.24e+07	4.29354e+07	6.33564e+07	3.68147e+07	4.50863e+07	5.70844e+07	7.10105e+07	4.95781e+07	6.02953e+07	6.00924e+07	6.95996e+07	5.28244e+07	5.93032e+07	5.80948e+07	4.58928e+07	5.57393e+07	4.69225e+07	4.89745e+07	5.85484e+07	6.23983e+07	5.34316e+07	7.84305e+07	5.11073e+07	5.1655e+07	5.5847e+07	4.60301e+07	5.96063e+07	6.3914e+07
P32178	S000006264	YPR060C	ARO7	NA	NA	NA	6.05162e+06	NA	7.00101e+06	NA	NA	NA	NA	NA	NA	NA	3.5931e+06	NA	6.16461e+06	3.1902e+06	NA	NA	NA	NA	NA	NA	NA	NA	NA	NA	NA	NA	NA	NA	NA	NA	NA	NA	NA	NA	NA	NA	NA	NA	NA	2.413e+06	NA	7.64333e+06	NA
P32190	S000001024	YHL032C	GUT1	NA	NA	NA	1.82338e+07	1.4631e+07	2.12195e+07	1.4024e+07	1.62024e+07	1.11346e+07	NA	1.18444e+07	NA	NA	NA	NA	1.43423e+07	1.30468e+07	1.13641e+07	NA	NA	NA	1.72402e+07	2.0324e+07	1.81252e+07	1.21867e+07	NA	NA	1.45482e+07	1.09739e+07	1.61024e+07	1.19242e+07	NA	NA	2.17946e+07	1.99022e+07	1.72736e+07	1.36113e+07	NA	NA	1.95931e+07	1.85881e+07	2.27484e+07	1.50961e+07	1.56112e+07	NA	2.72904e+07
P32191	S000001417	YIL155C	GUT2	1.56024e+08	1.29236e+08	2.0216e+08	4.69296e+08	3.80796e+08	5.30239e+08	5.12551e+08	5.16876e+08	9.56201e+08	5.47054e+08	4.13156e+08	3.83247e+08	2.54798e+08	2.15263e+08	2.57412e+08	2.76484e+08	3.11627e+08	4.1737e+08	2.15547e+08	1.76437e+08	2.8798e+08	3.01447e+08	3.73916e+08	4.42079e+08	4.32654e+08	3.72975e+08	2.57764e+08	5.74108e+08	3.00221e+08	6.02736e+08	3.78717e+08	4.93168e+08	6.4376e+08	6.82539e+08	6.11971e+08	9.33166e+08	1.89444e+08	3.08384e+08	4.09795e+08	3.76177e+08	3.57727e+08	4.30545e+08	3.30239e+08	2.19461e+08	3.20601e+08	4.71926e+08
P32259	S000005180	YNL236W	SIN4	6.37829e+07	3.68044e+07	2.09218e+07	2.77806e+07	3.23781e+07	2.55794e+07	2.46431e+07	2.8167e+07	2.10483e+07	1.90872e+07	1.83388e+07	2.10018e+07	1.06827e+07	1.14779e+07	2.82914e+07	2.12502e+07	2.51131e+07	2.2468e+07	NA	2.13322e+07	2.3716e+07	3.27987e+07	1.90799e+07	1.73538e+07	3.45001e+07	1.05635e+07	3.10699e+07	2.33842e+07	3.92024e+07	2.80356e+07	2.54626e+07	2.34072e+07	2.31336e+07	3.2522e+07	2.5699e+07	2.75022e+07	3.35054e+07	3.05643e+07	3.68634e+07	2.42847e+07	1.91375e+07	2.08135e+07	3.25842e+07	2.8665e+07	1.82346e+07	2.71232e+07
P32263	S000000825	YER023W	PRO3	NA	NA	NA	6.65214e+06	7.85935e+06	6.24305e+06	5.79812e+06	6.40528e+06	2.88624e+06	4.69422e+06	NA	NA	NA	NA	NA	7.22564e+06	5.99004e+06	4.2744e+06	4.73598e+06	NA	NA	4.47842e+06	9.24891e+06	4.90229e+06	NA	NA	4.49895e+06	6.12704e+06	5.14012e+06	5.25179e+06	5.66164e+06	4.56764e+06	4.06686e+06	6.44855e+06	6.51163e+06	4.15301e+06	6.36747e+06	NA	NA	7.19491e+06	NA	6.59871e+06	4.1019e+06	4.81098e+06	5.77228e+06	5.63241e+06
P32264	S000002708	YDR300C	PRO1	NA	NA	NA	8.18561e+06	6.79992e+06	7.84403e+06	NA	NA	NA	NA	NA	NA	NA	NA	NA	7.12126e+06	6.2735e+06	NA	NA	NA	NA	NA	NA	NA	NA	NA	NA	NA	NA	NA	NA	NA	NA	8.27241e+06	NA	NA	8.53173e+06	NA	NA	7.07603e+06	7.4432e+06	5.77798e+06	NA	NA	NA	NA
P32266	S000005737	YOR211C	MGM1	1.49831e+07	9.64281e+06	1.11267e+07	2.12651e+07	2.38787e+07	2.82085e+07	3.86446e+07	4.13156e+07	5.97085e+07	2.25029e+07	1.70408e+07	1.60386e+07	NA	8.07637e+06	6.49441e+06	1.42447e+07	1.50381e+07	1.80707e+07	NA	NA	NA	1.20631e+07	1.96153e+07	1.99183e+07	2.7131e+07	2.66738e+07	1.58154e+07	2.99495e+07	2.75706e+07	2.61675e+07	5.02319e+07	5.49156e+07	4.8459e+07	4.89323e+07	5.11143e+07	6.37445e+07	1.62227e+07	7.12873e+06	9.58998e+06	2.19441e+07	1.43834e+07	2.1226e+07	1.65606e+07	8.83676e+06	1.14653e+07	2.36722e+07
P32288	S000006239	YPR035W	GLN1	2.4574e+07	NA	2.4255e+07	2.16432e+07	2.0974e+07	2.71229e+07	NA	NA	NA	NA	NA	NA	NA	NA	2.87934e+07	3.55288e+07	2.43903e+07	2.29442e+07	NA	NA	NA	NA	2.40315e+07	3.39784e+07	NA	NA	NA	NA	NA	2.33196e+07	NA	NA	NA	NA	NA	NA	NA	2.14242e+07	NA	2.95715e+07	3.29609e+07	3.09174e+07	3.48928e+07	4.00519e+07	4.33509e+07	2.30154e+07
P32316	S000000111	YBL015W	ACH1	1.472e+08	1.77858e+08	3.15755e+08	2.54352e+08	2.27678e+08	2.95612e+08	3.09555e+08	2.84955e+08	3.66714e+08	3.80526e+08	3.08131e+08	4.27024e+08	3.99513e+08	3.31795e+08	3.99092e+08	3.44331e+08	2.61822e+08	3.93466e+08	4.34377e+08	3.07253e+08	4.77689e+08	3.31661e+08	3.62835e+08	3.37811e+08	2.06582e+08	2.50761e+08	2.44779e+08	2.369e+08	2.21685e+08	2.90294e+08	2.42942e+08	3.67065e+08	4.50576e+08	2.20676e+08	2.81166e+08	3.24462e+08	2.47087e+08	3.32662e+08	3.85769e+08	2.10165e+08	2.28995e+08	3.68755e+08	2.5767e+08	3.71174e+08	3.10924e+08	2.75795e+08
P32317	S000000778	YEL052W	AFG1	NA	NA	8.89377e+06	1.34526e+07	1.18583e+07	1.29679e+07	1.11573e+07	9.23352e+06	4.77461e+06	6.04064e+06	6.40356e+06	6.7158e+06	NA	6.7524e+06	6.61741e+06	9.14467e+06	1.12705e+07	8.956e+06	7.5238e+06	NA	1.01599e+07	NA	NA	9.42152e+06	1.2393e+07	NA	1.06512e+07	1.00348e+07	1.10393e+07	9.85371e+06	8.52067e+06	9.72197e+06	NA	NA	NA	7.60494e+06	NA	NA	NA	NA	NA	NA	NA	NA	NA	NA
P32319	S000000113	YBL017C	PEP1	1.29552e+08	8.70425e+07	7.68998e+07	7.36498e+07	9.75835e+07	6.85342e+07	7.08674e+07	6.33888e+07	6.54586e+07	5.33011e+07	6.49134e+07	6.49208e+07	6.73065e+07	5.23426e+07	6.61708e+07	6.39767e+07	7.28937e+07	9.09443e+07	6.48195e+07	5.99764e+07	5.49689e+07	8.39687e+07	5.51434e+07	6.65572e+07	9.29015e+07	7.388e+07	7.2169e+07	1.09881e+08	9.86702e+07	8.11705e+07	6.5406e+07	5.63408e+07	6.69625e+07	1.07069e+08	8.42424e+07	7.95382e+07	8.94207e+07	6.89294e+07	7.40682e+07	9.24301e+07	7.80456e+07	9.55303e+07	9.15949e+07	6.54565e+07	5.93881e+07	1.23134e+08
P32324	S000005659	YOR133W	EFT1	2.40135e+08	3.19094e+08	6.52737e+08	3.87991e+08	3.90173e+08	5.82605e+08	3.16244e+08	3.52741e+08	5.18913e+08	5.00344e+08	3.88633e+08	5.24223e+08	4.58482e+08	4.22588e+08	6.18082e+08	3.97292e+08	4.63487e+08	6.23455e+08	3.79088e+08	4.31836e+08	7.71498e+08	3.26052e+08	5.13483e+08	8.94444e+08	2.79075e+08	4.62051e+08	3.30082e+08	2.81296e+08	4.00886e+08	4.65297e+08	3.22137e+08	3.27058e+08	4.08008e+08	3.76465e+08	2.68399e+08	4.46773e+08	5.66165e+08	3.29347e+08	6.09449e+08	4.13891e+08	3.16709e+08	5.02459e+08	3.74174e+08	2.96937e+08	6.80299e+08	6.18496e+08
P32324	S000002793	YDR385W	EFT2	2.40135e+08	3.19094e+08	6.52737e+08	3.87991e+08	3.90173e+08	5.82605e+08	3.16244e+08	3.52741e+08	5.18913e+08	5.00344e+08	3.88633e+08	5.24223e+08	4.58482e+08	4.22588e+08	6.18082e+08	3.97292e+08	4.63487e+08	6.23455e+08	3.79088e+08	4.31836e+08	7.71498e+08	3.26052e+08	5.13483e+08	8.94444e+08	2.79075e+08	4.62051e+08	3.30082e+08	2.81296e+08	4.00886e+08	4.65297e+08	3.22137e+08	3.27058e+08	4.08008e+08	3.76465e+08	2.68399e+08	4.46773e+08	5.66165e+08	3.29347e+08	6.09449e+08	4.13891e+08	3.16709e+08	5.02459e+08	3.74174e+08	2.96937e+08	6.80299e+08	6.18496e+08
P32331	S000006262	YPR058W	YMC1	1.18086e+07	1.59307e+07	1.14617e+07	3.04217e+07	2.50409e+07	3.48698e+07	3.9338e+07	2.43485e+07	3.15541e+07	3.18896e+07	2.22789e+07	2.08549e+07	NA	1.18205e+07	1.25403e+07	1.6227e+07	1.92249e+07	2.21356e+07	NA	NA	1.86068e+07	NA	1.55576e+07	2.37224e+07	2.59458e+07	3.07823e+07	2.77473e+07	3.71159e+07	3.36967e+07	1.89483e+07	2.16876e+07	3.65561e+07	2.66608e+07	5.53862e+07	4.49892e+07	5.00657e+07	3.20623e+07	NA	2.65541e+07	3.45869e+07	2.90551e+07	2.00127e+07	2.97451e+07	1.32143e+07	3.0776e+07	2.34219e+07
P32332	S000001603	YKL120W	OAC1	NA	NA	1.11952e+07	9.88049e+06	9.87074e+06	1.56707e+07	1.0665e+07	1.92167e+07	9.33144e+06	NA	NA	NA	NA	NA	NA	NA	NA	NA	NA	NA	NA	NA	NA	1.1369e+07	NA	NA	NA	NA	NA	NA	NA	1.62037e+07	NA	NA	NA	NA	1.07649e+07	NA	NA	1.28136e+07	7.40991e+06	9.50636e+06	1.085e+07	8.7948e+06	9.11687e+06	7.01405e+06
P32333	S000006003	YPL082C	MOT1	3.72005e+07	1.87417e+07	1.37014e+07	1.72206e+07	1.9137e+07	1.7868e+07	1.33928e+07	1.40465e+07	9.413e+06	6.60099e+06	6.89873e+06	6.18997e+06	5.97679e+06	8.62347e+06	1.00388e+07	1.17293e+07	1.08124e+07	9.82629e+06	7.97128e+06	5.99261e+06	8.5483e+06	1.68784e+07	1.15119e+07	1.04719e+07	1.35023e+07	8.32595e+06	1.32205e+07	1.47425e+07	1.64473e+07	1.61376e+07	1.17795e+07	8.44848e+06	8.30704e+06	1.66085e+07	1.14578e+07	1.11688e+07	1.54303e+07	1.1224e+07	NA	1.92912e+07	1.33177e+07	1.18046e+07	1.04419e+07	7.69894e+06	1.06277e+07	1.37776e+07
P32335	S000004193	YLR203C	MSS51	2.20051e+07	4.28656e+06	2.09376e+07	3.05447e+07	1.92498e+07	2.64968e+07	2.1998e+07	2.60821e+07	2.65739e+07	3.02017e+07	1.68082e+07	2.16212e+07	NA	1.39488e+07	2.05929e+07	1.5661e+07	1.83834e+07	1.86835e+07	1.17356e+07	1.18315e+07	1.84606e+07	NA	1.74288e+07	2.1785e+07	3.16957e+07	3.3568e+07	2.08749e+07	2.90627e+07	3.20576e+07	2.39617e+07	2.67541e+07	2.0366e+07	1.84405e+07	3.95661e+07	3.01046e+07	4.04443e+07	3.08171e+07	1.87497e+07	2.54408e+07	2.80143e+07	1.56278e+07	2.91016e+07	1.81531e+07	1.27773e+07	2.24808e+07	1.83428e+07
P32336	S000005900	YOR373W	NUD1	NA	NA	NA	4.73104e+06	4.74371e+06	6.78778e+06	NA	NA	NA	NA	NA	NA	NA	5.36703e+06	NA	NA	NA	NA	NA	NA	NA	NA	NA	5.06893e+06	NA	NA	NA	NA	NA	NA	NA	NA	NA	NA	NA	NA	NA	NA	NA	NA	NA	NA	NA	NA	NA	NA
P32337	S000004925	YMR308C	PSE1	1.40244e+07	2.24454e+07	2.44172e+07	3.61801e+07	3.49604e+07	4.07758e+07	2.22094e+07	2.2456e+07	1.60203e+07	2.01426e+07	2.61927e+07	1.44732e+07	7.78243e+06	1.7147e+07	1.85915e+07	2.3534e+07	2.93874e+07	2.1171e+07	1.31789e+07	1.6818e+07	1.72071e+07	1.46049e+07	2.13845e+07	2.39245e+07	2.83746e+07	1.81165e+07	2.31677e+07	2.95586e+07	2.93218e+07	2.59725e+07	2.52563e+07	2.16554e+07	1.18148e+07	2.62765e+07	2.40991e+07	2.03158e+07	1.60492e+07	2.31748e+07	1.22571e+07	2.1646e+07	2.50863e+07	NA	1.26391e+07	8.46616e+06	3.02354e+07	1.34664e+07
P32340	S000004589	YML120C	NDI1	1.17275e+08	1.65226e+08	2.11072e+08	5.22008e+08	4.70383e+08	5.45952e+08	7.22594e+08	6.56591e+08	7.11133e+08	4.83115e+08	4.63979e+08	3.68083e+08	2.15492e+08	2.37646e+08	3.02885e+08	5.29609e+08	4.56901e+08	4.4966e+08	3.04341e+08	2.16627e+08	2.69487e+08	3.77e+08	4.14986e+08	5.14568e+08	5.29796e+08	4.13029e+08	4.99621e+08	6.34644e+08	4.21649e+08	6.5275e+08	4.13758e+08	7.08342e+08	4.9851e+08	8.29879e+08	7.84324e+08	8.23534e+08	3.9997e+08	3.39338e+08	5.39204e+08	6.18501e+08	4.72686e+08	5.8439e+08	6.90714e+08	4.15467e+08	3.68762e+08	7.55585e+08
[truncated: 2,470 more rows]
[truncated: 2 more columns]

## Sheet: W_TOM_E - W_SEC_E
Uniprot	SGDID	SysName	StdName	logFC	pvalue	comparison
P46990	S000003713	YJL177W	RPL17B	3.64918	0.0943634	W_TOM_E - W_SEC_E
P38766	S000001073	YHR031C	RRM3	2.77462	0.0359063	W_TOM_E - W_SEC_E
P33448	S000005571	YOR045W	TOM6	2.47143	4.48215e-08	W_TOM_E - W_SEC_E
P32564	S000003281	YGR049W	SCM4	2.44815	0.00379276	W_TOM_E - W_SEC_E
[truncated: 2,407 more rows]

## Sheet: W_TOM_E - W_RTN_E
Uniprot	SGDID	SysName	StdName	logFC	pvalue	comparison
[truncated: 2,438 more rows]

[truncated: 20 more sheets: W_SEC_E - W_RTN_E, W_TOM_E - W_E, W_SEC_E - W_E, W_RTN_E - W_E, W_C - W_E, W_TOM_C - W_SEC_C, W_TOM_C - W_RTN_C, W_TOM_C - W_C, W_SEC_C - W_C, W_RTN_C - W_C, DELTA_TOM_E - DELTA_SEC_E, DELTA_TOM_E - DELTA_RTN_E, DELTA_TOM_E - DELTA_E, DELTA_SEC_E - DELTA_E, DELTA_RTN_E - DELTA_E, DELTA_TOM_C - DELTA_SEC_C, DELTA_TOM_C - DELTA_RTN_C, DELTA_TOM_C - DELTA_C, DELTA_SEC_C - DELTA_C, DELTA_RTN_C - DELTA_C]
