# Supplementary material for: The ER-SURF pathway uses ER-mitochondria contact sites for protein targeting to mitochondria
Source: EMBO Rep. 2024 Apr 2;25(4):24. doi: 10.1038/s44319-024-00113-w (PMC11014988; doi:10.1038/s44319-024-00113-w)
Supplement: Supplementary file 9 — Source data Fig. 1 [file 44319_2024_113_MOESM9_ESM.zip]

Archive with 16 entries (11 files):
- Koch_SourceData_Fig1/
- Koch_SourceData_Fig1/1B/
- Koch_SourceData_Fig1/1B/1B.pdf
- Koch_SourceData_Fig1/1D/
- Koch_SourceData_Fig1/1D/1D_left.tif
- Koch_SourceData_Fig1/1D/1D_middle.tif
- Koch_SourceData_Fig1/1D/1D_right.tif
- Koch_SourceData_Fig1/1D/Thumbs.db
- Koch_SourceData_Fig1/1E-G/
- Koch_SourceData_Fig1/1E-G/1F.pdf
- Koch_SourceData_Fig1/1E-G/1G.csv
- Koch_SourceData_Fig1/1E-G/1Ê.pdf
- Koch_SourceData_Fig1/1E-G/Thumbs.db
- Koch_SourceData_Fig1/1I/
- Koch_SourceData_Fig1/1I/1I.pdf
- Koch_SourceData_Fig1/1I/Thumbs.db
