# Supplementary material for: The ER-SURF pathway uses ER-mitochondria contact sites for protein targeting to mitochondria
Source: EMBO Rep. 2024 Apr 2;25(4):24. doi: 10.1038/s44319-024-00113-w (PMC11014988; doi:10.1038/s44319-024-00113-w)
Supplement: Supplementary file 9 — Source data Fig. 1 [file 44319_2024_113_MOESM9_ESM.zip › Koch_SourceData_Fig1/1E-G/1G.csv]

Mito Import
	Rep1			Rep2			Rep3
	WT_4	?djp1?mdm34_4		WT_4	?djp1?mdm34_4		WT_4	?djp1?mdm34_4
Raw intensity	49998,08	57799,78		101937,5	106396		77468	60496,72
Intensitiy normalized to WT	100	115,6039992		100	104,3737584		100	99,36
	Rep1	Rep2	Rep3	Mean	Stdev
WT	100	100	100	100	0
?djp1?mdm34	115,6039992	104,3737584	99,36	99,35676205	15,71952708
SIC Import
	Rep1			Rep2			Rep3
	WT_20	?djp1?mdm34_20		WT_20	?djp1?mdm34_20		WT_20	?djp1?mdm34_20
Raw intensity	69665,40	46640,36		47310,38	22779,76		12225,00	3318,09
Intensitiy normalized to WT	100	66,94910242		100	48,14960269		100	27,14184049
	Rep1	Rep2	Rep3	Mean	Stdev
WT	100	100	100	100	0
?djp1?mdm34	66,94910242	48,14960269	27,14184049	47,4135152	16,25957962
