# Supplementary material for: The ER-SURF pathway uses ER-mitochondria contact sites for protein targeting to mitochondria
Source: EMBO Rep. 2024 Apr 2;25(4):24. doi: 10.1038/s44319-024-00113-w (PMC11014988; doi:10.1038/s44319-024-00113-w)
Supplement: Supplementary file 10 — Source data Fig. 2 [file 44319_2024_113_MOESM10_ESM.zip]

Archive with 30 entries (25 files):
- Koch_SourceData_Fig2/
- Koch_SourceData_Fig2/2B/
- Koch_SourceData_Fig2/2B/2B.csv
- Koch_SourceData_Fig2/2C-D/
- Koch_SourceData_Fig2/2C-D/2C.pdf
- Koch_SourceData_Fig2/2C-D/2D.csv
- Koch_SourceData_Fig2/2C-D/Thumbs.db
- Koch_SourceData_Fig2/2E/
- Koch_SourceData_Fig2/2E/MDM34_0h_BF.tif
- Koch_SourceData_Fig2/2E/MDM34_0h_NeonGreen.tif
- Koch_SourceData_Fig2/2E/MDM34_0h_reference image.pdf
- Koch_SourceData_Fig2/2E/MDM34_4h_BF.tif
- Koch_SourceData_Fig2/2E/MDM34_4h_NeonGreen.tif
- Koch_SourceData_Fig2/2E/MDM34_4h_reference image.pdf
- Koch_SourceData_Fig2/2E/MDM34_8h_BF.tif
- Koch_SourceData_Fig2/2E/MDM34_8h_NeonGreen.tif
- Koch_SourceData_Fig2/2E/MDM34_8h_reference image.pdf
- Koch_SourceData_Fig2/2E/Thumbs.db
- Koch_SourceData_Fig2/2E/WT_0h_BF.tif
- Koch_SourceData_Fig2/2E/WT_0h_NeonGreen.tif
- Koch_SourceData_Fig2/2E/WT_0h_reference image.pdf
- Koch_SourceData_Fig2/2E/WT_4h_BF.tif
- Koch_SourceData_Fig2/2E/WT_4h_NeonGreen.tif
- Koch_SourceData_Fig2/2E/WT_4h_reference image.pdf
- Koch_SourceData_Fig2/2E/WT_8h_BF.tif
- Koch_SourceData_Fig2/2E/WT_8h_NeonGreen.tif
- Koch_SourceData_Fig2/2E/WT_8h_reference image.pdf
- Koch_SourceData_Fig2/2F/
- Koch_SourceData_Fig2/2F/2F_lower panels.csv
- Koch_SourceData_Fig2/2F/2F_upper panels.csv
