# Supplementary material for: The ER-SURF pathway uses ER-mitochondria contact sites for protein targeting to mitochondria
Source: EMBO Rep. 2024 Apr 2;25(4):24. doi: 10.1038/s44319-024-00113-w (PMC11014988; doi:10.1038/s44319-024-00113-w)
Supplement: Supplementary file 10 — Source data Fig. 2 [file 44319_2024_113_MOESM10_ESM.zip › Koch_SourceData_Fig2/2B/2B.csv]

Relative mRNA abundance of MDM34 as compared to control	Rep1	Rep2	Rep3	Mean	Stdev
Control	1	1	1	1	0
Glucose after 2 h induction	0,049377582	0,106087996	0,1193552	0,091606926	0,030347903
Galactose after 2 h induction	0,173138684	0,254663952	0,206851406	0,211551347	0,033448064
Glycerol after 2 h induction	0,17273911	0,322342577	0,244289992	0,246457226	0,061094583
