# Supplementary material for: The ER-SURF pathway uses ER-mitochondria contact sites for protein targeting to mitochondria
Source: EMBO Rep. 2024 Apr 2;25(4):24. doi: 10.1038/s44319-024-00113-w (PMC11014988; doi:10.1038/s44319-024-00113-w)
Supplement: Supplementary file 10 — Source data Fig. 2 [file 44319_2024_113_MOESM10_ESM.zip › Koch_SourceData_Fig2/2C-D/2D.csv]

	Rep1				Rep2				Rep3
	0h	4h	8h		0h	4h	8h		0h	4h	8h
HA Raw intensity	188449,33	34364,88	14000,35		206932,5	48396,36	8151,94		193744,07	50011,98	53644,37
Sod1 Raw intensity	128601,56	220314,59	184968,08		160500,42	146323,42	119807,66		154139,24	168779,26	212977,79
Sod1 correction factor	1	1,713156434	1,438303548		1	0,911670013	0,746463218		1	1,094979189	1,381723369
HA normalized to Sod1	188449,33	20059,39406	9733,932744		206932,5	53085,39198	10920,75243		193744,07	45673,90915	38824,24746
HA normailized to 0 h timepoint	100	10,64444965	5,16527851		100	25,65348216	5,277446717		100	23,57435206	20,03893459
HA	Rep1	Rep2	Rep3	Mean	Stdev
0h	100	100	100	100	0
4h	10,64444965	25,65348216	23,57435206	19,95742796	6,639747443
8h	5,16527851	5,277446717	20,03893459	10,16055327	6,985220517
