# Supplementary material for: The ER-SURF pathway uses ER-mitochondria contact sites for protein targeting to mitochondria
Source: EMBO Rep. 2024 Apr 2;25(4):24. doi: 10.1038/s44319-024-00113-w (PMC11014988; doi:10.1038/s44319-024-00113-w)
Supplement: Supplementary file 10 — Source data Fig. 2 [file 44319_2024_113_MOESM10_ESM.zip › Koch_SourceData_Fig2/2F/2F_lower panels.csv]

Strain	Medium	Time [min]	Mean OD600
WT + CRISPRi EV	SD-Ura	0	0,096
WT + CRISPRi EV	SD-Ura	10	0,095333333
WT + CRISPRi EV	SD-Ura	20	0,096666667
WT + CRISPRi EV	SD-Ura	30	0,096666667
WT + CRISPRi EV	SD-Ura	40	0,097333333
WT + CRISPRi EV	SD-Ura	50	0,097666667
WT + CRISPRi EV	SD-Ura	60	0,098666667
WT + CRISPRi EV	SD-Ura	70	0,099
WT + CRISPRi EV	SD-Ura	80	0,099666667
WT + CRISPRi EV	SD-Ura	90	0,101666667
WT + CRISPRi EV	SD-Ura	100	0,103
WT + CRISPRi EV	SD-Ura	110	0,104
WT + CRISPRi EV	SD-Ura	120	0,105
WT + CRISPRi EV	SD-Ura	130	0,106333333
WT + CRISPRi EV	SD-Ura	140	0,108
WT + CRISPRi EV	SD-Ura	150	0,109666667
WT + CRISPRi EV	SD-Ura	160	0,111
WT + CRISPRi EV	SD-Ura	170	0,114
WT + CRISPRi EV	SD-Ura	180	0,115666667
WT + CRISPRi EV	SD-Ura	190	0,117666667
WT + CRISPRi EV	SD-Ura	200	0,12
WT + CRISPRi EV	SD-Ura	210	0,122
WT + CRISPRi EV	SD-Ura	220	0,124333333
WT + CRISPRi EV	SD-Ura	230	0,127
WT + CRISPRi EV	SD-Ura	240	0,129
WT + CRISPRi EV	SD-Ura	250	0,131
WT + CRISPRi EV	SD-Ura	260	0,134333333
WT + CRISPRi EV	SD-Ura	270	0,137333333
WT + CRISPRi EV	SD-Ura	280	0,140333333
WT + CRISPRi EV	SD-Ura	290	0,144
WT + CRISPRi EV	SD-Ura	300	0,147666667
WT + CRISPRi EV	SD-Ura	310	0,152
WT + CRISPRi EV	SD-Ura	320	0,157333333
WT + CRISPRi EV	SD-Ura	330	0,161333333
WT + CRISPRi EV	SD-Ura	340	0,167
WT + CRISPRi EV	SD-Ura	350	0,172333333
WT + CRISPRi EV	SD-Ura	360	0,178333333
WT + CRISPRi EV	SD-Ura	370	0,184666667
WT + CRISPRi EV	SD-Ura	380	0,191333333
WT + CRISPRi EV	SD-Ura	390	0,199
WT + CRISPRi EV	SD-Ura	400	0,206333333
WT + CRISPRi EV	SD-Ura	410	0,214
WT + CRISPRi EV	SD-Ura	420	0,222
WT + CRISPRi EV	SD-Ura	430	0,230333333
WT + CRISPRi EV	SD-Ura	440	0,239666667
WT + CRISPRi EV	SD-Ura	450	0,248333333
WT + CRISPRi EV	SD-Ura	460	0,257
WT + CRISPRi EV	SD-Ura	470	0,265333333
WT + CRISPRi EV	SD-Ura	480	0,272333333
WT + CRISPRi EV	SD-Ura	490	0,280333333
WT + CRISPRi EV	SD-Ura	500	0,286
WT + CRISPRi EV	SD-Ura	510	0,292666667
WT + CRISPRi EV	SD-Ura	520	0,298333333
WT + CRISPRi EV	SD-Ura	530	0,302333333
WT + CRISPRi EV	SD-Ura	540	0,306
WT + CRISPRi EV	SD-Ura	550	0,310333333
WT + CRISPRi EV	SD-Ura	560	0,314333333
WT + CRISPRi EV	SD-Ura	570	0,316
WT + CRISPRi EV	SD-Ura	580	0,319666667
WT + CRISPRi EV	SD-Ura	590	0,320666667
WT + CRISPRi EV	SD-Ura	600	0,326
WT + CRISPRi EV	SD-Ura	610	0,326666667
WT + CRISPRi EV	SD-Ura	620	0,328
WT + CRISPRi EV	SD-Ura	630	0,332333333
WT + CRISPRi EV	SD-Ura	640	0,332333333
WT + CRISPRi EV	SD-Ura	650	0,336
WT + CRISPRi EV	SD-Ura	660	0,337333333
WT + CRISPRi EV	SD-Ura	670	0,339
WT + CRISPRi EV	SD-Ura	680	0,341333333
WT + CRISPRi EV	SD-Ura	690	0,343666667
WT + CRISPRi EV	SD-Ura	700	0,345666667
WT + CRISPRi EV	SD-Ura	710	0,347333333
WT + CRISPRi EV	SD-Ura	720	0,35
WT + CRISPRi EV	SD-Ura	730	0,352333333
WT + CRISPRi EV	SD-Ura	740	0,352333333
WT + CRISPRi EV	SD-Ura	750	0,355
WT + CRISPRi EV	SD-Ura	760	0,356666667
WT + CRISPRi EV	SD-Ura	770	0,359666667
WT + CRISPRi EV	SD-Ura	780	0,36
WT + CRISPRi EV	SD-Ura	790	0,362333333
WT + CRISPRi EV	SD-Ura	800	0,364333333
WT + CRISPRi EV	SD-Ura	810	0,366333333
WT + CRISPRi EV	SD-Ura	820	0,366333333
WT + CRISPRi EV	SD-Ura	830	0,368
WT + CRISPRi EV	SD-Ura	840	0,37
WT + CRISPRi EV	SD-Ura	850	0,371333333
WT + CRISPRi EV	SD-Ura	860	0,372666667
WT + CRISPRi EV	SD-Ura	870	0,374
WT + CRISPRi EV	SD-Ura	880	0,374666667
WT + CRISPRi EV	SD-Ura	890	0,377666667
WT + CRISPRi EV	SD-Ura	900	0,378333333
WT + CRISPRi EV	SD-Ura	910	0,380666667
WT + CRISPRi EV	SD-Ura	920	0,381
WT + CRISPRi EV	SD-Ura	930	0,383666667
WT + CRISPRi EV	SD-Ura	940	0,385
WT + CRISPRi EV	SD-Ura	950	0,386
WT + CRISPRi EV	SD-Ura	960	0,389333333
WT + CRISPRi EV	SD-Ura	970	0,390666667
WT + CRISPRi EV	SD-Ura	980	0,391666667
WT + CRISPRi EV	SD-Ura	990	0,391666667
WT + CRISPRi EV	SD-Ura	1000	0,394
WT + CRISPRi EV	SD-Ura	1010	0,393333333
WT + CRISPRi EV	SD-Ura	1020	0,396
WT + CRISPRi EV	SD-Ura	1030	0,397
WT + CRISPRi EV	SD-Ura	1040	0,398333333
WT + CRISPRi EV	SD-Ura	1050	0,400333333
WT + CRISPRi EV	SD-Ura	1060	0,4
WT + CRISPRi EV	SD-Ura	1070	0,401333333
WT + CRISPRi EV	SD-Ura	1080	0,403333333
WT + CRISPRi EV	SD-Ura	1090	0,406333333
WT + CRISPRi EV	SD-Ura	1100	0,406666667
WT + CRISPRi EV	SD-Ura	1110	0,409333333
WT + CRISPRi EV	SD-Ura	1120	0,41
WT + CRISPRi EV	SD-Ura	1130	0,411
WT + CRISPRi EV	SD-Ura	1140	0,412333333
WT + CRISPRi EV	SD-Ura	1150	0,411666667
WT + CRISPRi EV	SD-Ura	1160	0,415666667
WT + CRISPRi EV	SD-Ura	1170	0,412
WT + CRISPRi EV	SD-Ura	1180	0,417
WT + CRISPRi EV	SD-Ura	1190	0,416333333
WT + CRISPRi EV	SD-Ura	1200	0,416666667
WT + CRISPRi EV	SD-Ura	1210	0,419666667
WT + CRISPRi EV	SD-Ura	1220	0,421666667
WT + CRISPRi EV	SD-Ura	1230	0,419666667
WT + CRISPRi EV	SD-Ura	1240	0,417333333
WT + CRISPRi EV	SD-Ura	1250	0,419666667
WT + CRISPRi EV	SD-Ura	1260	0,42
WT + CRISPRi EV	SD-Ura	1270	0,424333333
WT + CRISPRi EV	SD-Ura	1280	0,423666667
WT + CRISPRi EV	SD-Ura	1290	0,424
WT + CRISPRi EV	SD-Ura	1300	0,424666667
WT + CRISPRi EV	SD-Ura	1310	0,424333333
WT + CRISPRi EV	SD-Ura	1320	0,425333333
WT + CRISPRi EV	SD-Ura	1330	0,431666667
WT + CRISPRi EV	SD-Ura	1340	0,431
WT + CRISPRi EV	SD-Ura	1350	0,430666667
WT + CRISPRi EV	SD-Ura	1360	0,431333333
WT + CRISPRi EV	SD-Ura	1370	0,432666667
WT + CRISPRi EV	SD-Ura	1380	0,432333333
WT + CRISPRi EV	SD-Ura	1390	0,434
WT + CRISPRi EV	SD-Ura	1400	0,435666667
WT + CRISPRi EV	SD-Ura	1410	0,435666667
WT + CRISPRi EV	SD-Ura	1420	0,437
WT + CRISPRi EV	SD-Ura	1430	0,437333333
WT + CRISPRi EV	SD-Ura	1440	0,437
WT + CRISPRi EV	SD-Ura	1450	0,442
WT + CRISPRi EV	SD-Ura	1460	0,442666667
WT + CRISPRi EV	SD-Ura	1470	0,442333333
WT + CRISPRi EV	SD-Ura	1480	0,443333333
WT + CRISPRi EV	SD-Ura	1490	0,444666667
WT + CRISPRi EV	SD-Ura	1500	0,441666667
WT + CRISPRi EV	SD-Ura	1510	0,444666667
WT + CRISPRi EV	SD-Ura	1520	0,444666667
WT + CRISPRi EV	SD-Ura	1530	0,446333333
WT + CRISPRi EV	SD-Ura	1540	0,447666667
WT + CRISPRi EV	SD-Ura	1550	0,449
WT + CRISPRi EV	SD-Ura	1560	0,448
WT + CRISPRi EV	SD-Ura	1570	0,451333333
WT + CRISPRi EV	SD-Ura	1580	0,451333333
WT + CRISPRi EV	SD-Ura	1590	0,448666667
WT + CRISPRi EV	SD-Ura	1600	0,451
WT + CRISPRi EV	SD-Ura	1610	0,450666667
WT + CRISPRi EV	SD-Ura	1620	0,451666667
WT + CRISPRi EV	SD-Ura	1630	0,453333333
WT + CRISPRi EV	SD-Ura	1640	0,456666667
WT + CRISPRi EV	SD-Ura	1650	0,456666667
WT + CRISPRi EV	SD-Ura	1660	0,458333333
WT + CRISPRi EV	SD-Ura	1670	0,456666667
WT + CRISPRi EV	SD-Ura	1680	0,455333333
WT + CRISPRi EV	SD-Ura	1690	0,457666667
WT + CRISPRi EV	SD-Ura	1700	0,456666667
WT + CRISPRi EV	SD-Ura	1710	0,456333333
WT + CRISPRi EV	SD-Ura	1720	0,46
WT + CRISPRi EV	SD-Ura	1730	0,459333333
WT + CRISPRi EV	SD-Ura	1740	0,456
WT + CRISPRi EV	SD-Ura	1750	0,455666667
WT + CRISPRi EV	SD-Ura	1760	0,457333333
WT + CRISPRi EV	SD-Ura	1770	0,459333333
WT + CRISPRi EV	SD-Ura	1780	0,456333333
WT + CRISPRi EV	SD-Ura	1790	0,457666667
WT + CRISPRi EV	SD-Ura	1800	0,457
WT + CRISPRi EV	SD-Ura	1810	0,460666667
WT + CRISPRi EV	SD-Ura	1820	0,462
WT + CRISPRi EV	SD-Ura	1830	0,459
WT + CRISPRi EV	SD-Ura	1840	0,460666667
WT + CRISPRi EV	SD-Ura	1850	0,460333333
WT + CRISPRi EV	SD-Ura	1860	0,460666667
WT + CRISPRi EV	SD-Ura	1870	0,458333333
WT + CRISPRi EV	SD-Ura	1880	0,459666667
WT + CRISPRi EV	SD-Ura	1890	0,460666667
WT + CRISPRi EV	SD-Ura	1900	0,461333333
WT + CRISPRi EV	SD-Ura	1910	0,461666667
WT + CRISPRi EV	SD-Ura	1920	0,461333333
WT + CRISPRi EV	SD-Ura	1930	0,460666667
WT + CRISPRi EV	SD-Ura	1940	0,459
WT + CRISPRi EV	SD-Ura	1950	0,465666667
WT + CRISPRi EV	SD-Ura	1960	0,462
WT + CRISPRi EV	SD-Ura	1970	0,464333333
WT + CRISPRi EV	SD-Ura	1980	0,464666667
WT + CRISPRi EV	SD-Ura	1990	0,462
WT + CRISPRi EV	SD-Ura	2000	0,464
WT + CRISPRi EV	SD-Ura	2010	0,463666667
WT + CRISPRi EV	SD-Ura	2020	0,462
WT + CRISPRi EV	SD-Ura	2030	0,462333333
WT + CRISPRi EV	SD-Ura	2040	0,466333333
WT + CRISPRi EV	SD-Ura	2050	0,463333333
WT + CRISPRi EV	SD-Ura	2060	0,466666667
WT + CRISPRi EV	SD-Ura	2070	0,463
WT + CRISPRi EV	SD-Ura	2080	0,462666667
WT + CRISPRi EV	SD-Ura	2090	0,462666667
WT + CRISPRi EV	SD-Ura	2100	0,466
WT + CRISPRi EV	SD-Ura	2110	0,463333333
WT + CRISPRi EV	SD-Ura	2120	0,465
WT + CRISPRi EV	SD-Ura	2130	0,465666667
WT + CRISPRi EV	SD-Ura	2140	0,467666667
WT + CRISPRi EV	SD-Ura	2150	0,466333333
WT + CRISPRi EV	SD-Ura	2160	0,464333333
WT + CRISPRi EV	SD-Ura	2170	0,466666667
WT + CRISPRi EV	SD-Ura	2180	0,467
WT + CRISPRi EV	SD-Ura	2190	0,467
WT + CRISPRi EV	SD-Ura	2200	0,464
WT + CRISPRi EV	SD-Ura	2210	0,467
WT + CRISPRi EV	SD-Ura	2220	0,465333333
WT + CRISPRi EV	SD-Ura	2230	0,467
WT + CRISPRi EV	SD-Ura	2240	0,466
WT + CRISPRi EV	SD-Ura	2250	0,467333333
WT + CRISPRi EV	SD-Ura	2260	0,465333333
WT + CRISPRi EV	SD-Ura	2270	0,470666667
WT + CRISPRi EV	SD-Ura	2280	0,467333333
WT + CRISPRi EV	SD-Ura	2290	0,469
WT + CRISPRi EV	SD-Ura	2300	0,466
WT + CRISPRi EV	SD-Ura	2310	0,470333333
WT + CRISPRi EV	SD-Ura	2320	0,467666667
WT + CRISPRi EV	SD-Ura	2330	0,468666667
WT + CRISPRi EV	SD-Ura	2340	0,467
WT + CRISPRi EV	SD-Ura	2350	0,47
WT + CRISPRi EV	SD-Ura	2360	0,469
WT + CRISPRi EV	SD-Ura	2370	0,468666667
WT + CRISPRi EV	SD-Ura	2380	0,47
WT + CRISPRi EV	SD-Ura	2390	0,468666667
WT + CRISPRi EV	SD-Ura	2400	0,469
WT + CRISPRi EV	SD-Ura	2410	0,466333333
WT + CRISPRi EV	SD-Ura	2420	0,467666667
WT + CRISPRi EV	SD-Ura	2430	0,467
WT + CRISPRi EV	SD-Ura	2440	0,469666667
WT + CRISPRi EV	SD-Ura	2450	0,466333333
WT + CRISPRi EV	SD-Ura	2460	0,465666667
WT + CRISPRi EV	SD-Ura	2470	0,466333333
WT + CRISPRi EV	SD-Ura	2480	0,468
WT + CRISPRi EV	SD-Ura	2490	0,466666667
WT + CRISPRi EV	SD-Ura	2500	0,467333333
WT + CRISPRi EV	SD-Ura	2510	0,469666667
WT + CRISPRi EV	SD-Ura	2520	0,464
WT + CRISPRi EV	SD-Ura	2530	0,464666667
WT + CRISPRi EV	SD-Ura	2540	0,462333333
WT + CRISPRi EV	SD-Ura	2550	0,472
WT + CRISPRi EV	SD-Ura	2560	0,467
WT + CRISPRi EV	SD-Ura	2570	0,468
WT + CRISPRi EV	SD-Ura	2580	0,469
WT + CRISPRi EV	SD-Ura	2590	0,468
WT + CRISPRi EV	SD-Ura	2600	0,468666667
WT + CRISPRi EV	SD-Ura	2610	0,467333333
WT + CRISPRi EV	SD-Ura	2620	0,47
WT + CRISPRi EV	SD-Ura	2630	0,468666667
WT + CRISPRi EV	SD-Ura	2640	0,467666667
WT + CRISPRi EV	SD-Ura	2650	0,468666667
WT + CRISPRi EV	SD-Ura	2660	0,466
WT + CRISPRi EV	SD-Ura	2670	0,469333333
WT + CRISPRi EV	SD-Ura	2680	0,466666667
WT + CRISPRi EV	SD-Ura	2690	0,464
WT + CRISPRi EV	SD-Ura	2700	0,467666667
WT + CRISPRi EV	SD-Ura	2710	0,464666667
WT + CRISPRi EV	SD-Ura	2720	0,462666667
WT + CRISPRi EV	SD-Ura	2730	0,468666667
WT + CRISPRi EV	SD-Ura	2740	0,465666667
WT + CRISPRi EV	SD-Ura	2750	0,461
WT + CRISPRi EV	SD-Ura	2760	0,464666667
WT + CRISPRi EV	SD-Ura	2770	0,463666667
WT + CRISPRi EV	SD-Ura	2780	0,459666667
WT + CRISPRi EV	SD-Ura	2790	0,465666667
WT + CRISPRi EV	SD-Ura	2800	0,463666667
WT + CRISPRi EV	SD-Ura	2810	0,461
WT + CRISPRi EV	SD-Ura	2820	0,464
WT + CRISPRi EV	SD-Ura	2830	0,465333333
WT + CRISPRi EV	SD-Ura	2840	0,464666667
WT + CRISPRi EV	SD-Ura	2850	0,462666667
WT + CRISPRi EV	SD-Ura	2860	0,468666667
WT + CRISPRi EV	SD-Ura	2870	0,467666667
WT + CRISPRi EV	SD-Ura	2880	0,466
WT + CRISPRi EV	SGal-Ura	0	0,108666667
WT + CRISPRi EV	SGal-Ura	10	0,108666667
WT + CRISPRi EV	SGal-Ura	20	0,109
WT + CRISPRi EV	SGal-Ura	30	0,109
WT + CRISPRi EV	SGal-Ura	40	0,109666667
WT + CRISPRi EV	SGal-Ura	50	0,11
WT + CRISPRi EV	SGal-Ura	60	0,109666667
WT + CRISPRi EV	SGal-Ura	70	0,110333333
WT + CRISPRi EV	SGal-Ura	80	0,110333333
WT + CRISPRi EV	SGal-Ura	90	0,111
WT + CRISPRi EV	SGal-Ura	100	0,111
WT + CRISPRi EV	SGal-Ura	110	0,111666667
WT + CRISPRi EV	SGal-Ura	120	0,111666667
WT + CRISPRi EV	SGal-Ura	130	0,112
WT + CRISPRi EV	SGal-Ura	140	0,112666667
WT + CRISPRi EV	SGal-Ura	150	0,113333333
WT + CRISPRi EV	SGal-Ura	160	0,113
WT + CRISPRi EV	SGal-Ura	170	0,114
WT + CRISPRi EV	SGal-Ura	180	0,114
WT + CRISPRi EV	SGal-Ura	190	0,115
WT + CRISPRi EV	SGal-Ura	200	0,115666667
WT + CRISPRi EV	SGal-Ura	210	0,115666667
WT + CRISPRi EV	SGal-Ura	220	0,116333333
WT + CRISPRi EV	SGal-Ura	230	0,117
WT + CRISPRi EV	SGal-Ura	240	0,117666667
WT + CRISPRi EV	SGal-Ura	250	0,118
WT + CRISPRi EV	SGal-Ura	260	0,118666667
WT + CRISPRi EV	SGal-Ura	270	0,119333333
WT + CRISPRi EV	SGal-Ura	280	0,119666667
WT + CRISPRi EV	SGal-Ura	290	0,120333333
WT + CRISPRi EV	SGal-Ura	300	0,121
WT + CRISPRi EV	SGal-Ura	310	0,121666667
WT + CRISPRi EV	SGal-Ura	320	0,122
WT + CRISPRi EV	SGal-Ura	330	0,122666667
WT + CRISPRi EV	SGal-Ura	340	0,123666667
WT + CRISPRi EV	SGal-Ura	350	0,124
WT + CRISPRi EV	SGal-Ura	360	0,125
WT + CRISPRi EV	SGal-Ura	370	0,125666667
WT + CRISPRi EV	SGal-Ura	380	0,127
WT + CRISPRi EV	SGal-Ura	390	0,127666667
WT + CRISPRi EV	SGal-Ura	400	0,128333333
WT + CRISPRi EV	SGal-Ura	410	0,129333333
WT + CRISPRi EV	SGal-Ura	420	0,130333333
WT + CRISPRi EV	SGal-Ura	430	0,131666667
WT + CRISPRi EV	SGal-Ura	440	0,132666667
WT + CRISPRi EV	SGal-Ura	450	0,133666667
WT + CRISPRi EV	SGal-Ura	460	0,134666667
WT + CRISPRi EV	SGal-Ura	470	0,136
WT + CRISPRi EV	SGal-Ura	480	0,137666667
WT + CRISPRi EV	SGal-Ura	490	0,139
WT + CRISPRi EV	SGal-Ura	500	0,140666667
WT + CRISPRi EV	SGal-Ura	510	0,141
WT + CRISPRi EV	SGal-Ura	520	0,142666667
WT + CRISPRi EV	SGal-Ura	530	0,144333333
WT + CRISPRi EV	SGal-Ura	540	0,145666667
WT + CRISPRi EV	SGal-Ura	550	0,147333333
WT + CRISPRi EV	SGal-Ura	560	0,149666667
WT + CRISPRi EV	SGal-Ura	570	0,150666667
WT + CRISPRi EV	SGal-Ura	580	0,153
WT + CRISPRi EV	SGal-Ura	590	0,155666667
WT + CRISPRi EV	SGal-Ura	600	0,157666667
WT + CRISPRi EV	SGal-Ura	610	0,16
WT + CRISPRi EV	SGal-Ura	620	0,161666667
WT + CRISPRi EV	SGal-Ura	630	0,163666667
WT + CRISPRi EV	SGal-Ura	640	0,166666667
WT + CRISPRi EV	SGal-Ura	650	0,169
WT + CRISPRi EV	SGal-Ura	660	0,170333333
WT + CRISPRi EV	SGal-Ura	670	0,174
WT + CRISPRi EV	SGal-Ura	680	0,177
WT + CRISPRi EV	SGal-Ura	690	0,179666667
WT + CRISPRi EV	SGal-Ura	700	0,183
WT + CRISPRi EV	SGal-Ura	710	0,185666667
WT + CRISPRi EV	SGal-Ura	720	0,189666667
WT + CRISPRi EV	SGal-Ura	730	0,193
WT + CRISPRi EV	SGal-Ura	740	0,196333333
WT + CRISPRi EV	SGal-Ura	750	0,2
WT + CRISPRi EV	SGal-Ura	760	0,203
WT + CRISPRi EV	SGal-Ura	770	0,207
WT + CRISPRi EV	SGal-Ura	780	0,21
WT + CRISPRi EV	SGal-Ura	790	0,213
WT + CRISPRi EV	SGal-Ura	800	0,217
WT + CRISPRi EV	SGal-Ura	810	0,220666667
WT + CRISPRi EV	SGal-Ura	820	0,225333333
WT + CRISPRi EV	SGal-Ura	830	0,229333333
WT + CRISPRi EV	SGal-Ura	840	0,233333333
WT + CRISPRi EV	SGal-Ura	850	0,237666667
WT + CRISPRi EV	SGal-Ura	860	0,242
WT + CRISPRi EV	SGal-Ura	870	0,248
WT + CRISPRi EV	SGal-Ura	880	0,253333333
WT + CRISPRi EV	SGal-Ura	890	0,26
WT + CRISPRi EV	SGal-Ura	900	0,265666667
WT + CRISPRi EV	SGal-Ura	910	0,273
WT + CRISPRi EV	SGal-Ura	920	0,278333333
WT + CRISPRi EV	SGal-Ura	930	0,285666667
WT + CRISPRi EV	SGal-Ura	940	0,294333333
WT + CRISPRi EV	SGal-Ura	950	0,299666667
WT + CRISPRi EV	SGal-Ura	960	0,306
WT + CRISPRi EV	SGal-Ura	970	0,312333333
WT + CRISPRi EV	SGal-Ura	980	0,317666667
WT + CRISPRi EV	SGal-Ura	990	0,324
WT + CRISPRi EV	SGal-Ura	1000	0,329333333
WT + CRISPRi EV	SGal-Ura	1010	0,334
WT + CRISPRi EV	SGal-Ura	1020	0,338
WT + CRISPRi EV	SGal-Ura	1030	0,343666667
WT + CRISPRi EV	SGal-Ura	1040	0,348333333
WT + CRISPRi EV	SGal-Ura	1050	0,352333333
WT + CRISPRi EV	SGal-Ura	1060	0,356333333
WT + CRISPRi EV	SGal-Ura	1070	0,360666667
WT + CRISPRi EV	SGal-Ura	1080	0,364666667
WT + CRISPRi EV	SGal-Ura	1090	0,367333333
WT + CRISPRi EV	SGal-Ura	1100	0,372666667
WT + CRISPRi EV	SGal-Ura	1110	0,376
WT + CRISPRi EV	SGal-Ura	1120	0,379
WT + CRISPRi EV	SGal-Ura	1130	0,382666667
WT + CRISPRi EV	SGal-Ura	1140	0,386333333
WT + CRISPRi EV	SGal-Ura	1150	0,388666667
WT + CRISPRi EV	SGal-Ura	1160	0,393333333
WT + CRISPRi EV	SGal-Ura	1170	0,396333333
WT + CRISPRi EV	SGal-Ura	1180	0,399
WT + CRISPRi EV	SGal-Ura	1190	0,402
WT + CRISPRi EV	SGal-Ura	1200	0,406333333
WT + CRISPRi EV	SGal-Ura	1210	0,41
WT + CRISPRi EV	SGal-Ura	1220	0,413
WT + CRISPRi EV	SGal-Ura	1230	0,416666667
WT + CRISPRi EV	SGal-Ura	1240	0,420333333
WT + CRISPRi EV	SGal-Ura	1250	0,423666667
WT + CRISPRi EV	SGal-Ura	1260	0,426
WT + CRISPRi EV	SGal-Ura	1270	0,429666667
WT + CRISPRi EV	SGal-Ura	1280	0,432
WT + CRISPRi EV	SGal-Ura	1290	0,436
WT + CRISPRi EV	SGal-Ura	1300	0,438333333
WT + CRISPRi EV	SGal-Ura	1310	0,441333333
WT + CRISPRi EV	SGal-Ura	1320	0,444666667
WT + CRISPRi EV	SGal-Ura	1330	0,446666667
WT + CRISPRi EV	SGal-Ura	1340	0,449666667
WT + CRISPRi EV	SGal-Ura	1350	0,453333333
WT + CRISPRi EV	SGal-Ura	1360	0,455333333
WT + CRISPRi EV	SGal-Ura	1370	0,458333333
WT + CRISPRi EV	SGal-Ura	1380	0,461
WT + CRISPRi EV	SGal-Ura	1390	0,463333333
WT + CRISPRi EV	SGal-Ura	1400	0,466666667
WT + CRISPRi EV	SGal-Ura	1410	0,468333333
WT + CRISPRi EV	SGal-Ura	1420	0,472333333
WT + CRISPRi EV	SGal-Ura	1430	0,474
WT + CRISPRi EV	SGal-Ura	1440	0,476333333
WT + CRISPRi EV	SGal-Ura	1450	0,479333333
WT + CRISPRi EV	SGal-Ura	1460	0,481333333
WT + CRISPRi EV	SGal-Ura	1470	0,484
WT + CRISPRi EV	SGal-Ura	1480	0,486666667
WT + CRISPRi EV	SGal-Ura	1490	0,488666667
WT + CRISPRi EV	SGal-Ura	1500	0,490666667
WT + CRISPRi EV	SGal-Ura	1510	0,492666667
WT + CRISPRi EV	SGal-Ura	1520	0,495666667
WT + CRISPRi EV	SGal-Ura	1530	0,497333333
WT + CRISPRi EV	SGal-Ura	1540	0,5
WT + CRISPRi EV	SGal-Ura	1550	0,501666667
WT + CRISPRi EV	SGal-Ura	1560	0,502333333
WT + CRISPRi EV	SGal-Ura	1570	0,505666667
WT + CRISPRi EV	SGal-Ura	1580	0,507
WT + CRISPRi EV	SGal-Ura	1590	0,509
WT + CRISPRi EV	SGal-Ura	1600	0,511333333
WT + CRISPRi EV	SGal-Ura	1610	0,513333333
WT + CRISPRi EV	SGal-Ura	1620	0,514333333
WT + CRISPRi EV	SGal-Ura	1630	0,517333333
WT + CRISPRi EV	SGal-Ura	1640	0,518333333
WT + CRISPRi EV	SGal-Ura	1650	0,519333333
WT + CRISPRi EV	SGal-Ura	1660	0,522
WT + CRISPRi EV	SGal-Ura	1670	0,524666667
WT + CRISPRi EV	SGal-Ura	1680	0,526333333
WT + CRISPRi EV	SGal-Ura	1690	0,527333333
WT + CRISPRi EV	SGal-Ura	1700	0,529
WT + CRISPRi EV	SGal-Ura	1710	0,530333333
WT + CRISPRi EV	SGal-Ura	1720	0,532333333
WT + CRISPRi EV	SGal-Ura	1730	0,532
WT + CRISPRi EV	SGal-Ura	1740	0,535666667
WT + CRISPRi EV	SGal-Ura	1750	0,535666667
WT + CRISPRi EV	SGal-Ura	1760	0,538
WT + CRISPRi EV	SGal-Ura	1770	0,539666667
WT + CRISPRi EV	SGal-Ura	1780	0,540666667
WT + CRISPRi EV	SGal-Ura	1790	0,542333333
WT + CRISPRi EV	SGal-Ura	1800	0,542666667
WT + CRISPRi EV	SGal-Ura	1810	0,542333333
WT + CRISPRi EV	SGal-Ura	1820	0,544666667
WT + CRISPRi EV	SGal-Ura	1830	0,546
WT + CRISPRi EV	SGal-Ura	1840	0,548333333
WT + CRISPRi EV	SGal-Ura	1850	0,547333333
WT + CRISPRi EV	SGal-Ura	1860	0,549333333
WT + CRISPRi EV	SGal-Ura	1870	0,550333333
WT + CRISPRi EV	SGal-Ura	1880	0,551666667
WT + CRISPRi EV	SGal-Ura	1890	0,552666667
WT + CRISPRi EV	SGal-Ura	1900	0,554
WT + CRISPRi EV	SGal-Ura	1910	0,554
WT + CRISPRi EV	SGal-Ura	1920	0,556
WT + CRISPRi EV	SGal-Ura	1930	0,556333333
WT + CRISPRi EV	SGal-Ura	1940	0,558666667
WT + CRISPRi EV	SGal-Ura	1950	0,560333333
WT + CRISPRi EV	SGal-Ura	1960	0,559666667
WT + CRISPRi EV	SGal-Ura	1970	0,561
WT + CRISPRi EV	SGal-Ura	1980	0,562666667
WT + CRISPRi EV	SGal-Ura	1990	0,563666667
WT + CRISPRi EV	SGal-Ura	2000	0,563666667
WT + CRISPRi EV	SGal-Ura	2010	0,565
WT + CRISPRi EV	SGal-Ura	2020	0,564666667
WT + CRISPRi EV	SGal-Ura	2030	0,566333333
WT + CRISPRi EV	SGal-Ura	2040	0,567666667
WT + CRISPRi EV	SGal-Ura	2050	0,568333333
WT + CRISPRi EV	SGal-Ura	2060	0,568666667
WT + CRISPRi EV	SGal-Ura	2070	0,569
WT + CRISPRi EV	SGal-Ura	2080	0,569333333
WT + CRISPRi EV	SGal-Ura	2090	0,571333333
WT + CRISPRi EV	SGal-Ura	2100	0,570666667
WT + CRISPRi EV	SGal-Ura	2110	0,572333333
WT + CRISPRi EV	SGal-Ura	2120	0,572666667
WT + CRISPRi EV	SGal-Ura	2130	0,573
WT + CRISPRi EV	SGal-Ura	2140	0,575
WT + CRISPRi EV	SGal-Ura	2150	0,575666667
WT + CRISPRi EV	SGal-Ura	2160	0,575333333
WT + CRISPRi EV	SGal-Ura	2170	0,575666667
WT + CRISPRi EV	SGal-Ura	2180	0,577
WT + CRISPRi EV	SGal-Ura	2190	0,577333333
WT + CRISPRi EV	SGal-Ura	2200	0,578
WT + CRISPRi EV	SGal-Ura	2210	0,579333333
WT + CRISPRi EV	SGal-Ura	2220	0,580333333
WT + CRISPRi EV	SGal-Ura	2230	0,582
WT + CRISPRi EV	SGal-Ura	2240	0,581333333
WT + CRISPRi EV	SGal-Ura	2250	0,581333333
WT + CRISPRi EV	SGal-Ura	2260	0,583
WT + CRISPRi EV	SGal-Ura	2270	0,583333333
WT + CRISPRi EV	SGal-Ura	2280	0,583666667
WT + CRISPRi EV	SGal-Ura	2290	0,584333333
WT + CRISPRi EV	SGal-Ura	2300	0,585
WT + CRISPRi EV	SGal-Ura	2310	0,587
WT + CRISPRi EV	SGal-Ura	2320	0,587
WT + CRISPRi EV	SGal-Ura	2330	0,587
WT + CRISPRi EV	SGal-Ura	2340	0,589
WT + CRISPRi EV	SGal-Ura	2350	0,588
WT + CRISPRi EV	SGal-Ura	2360	0,589666667
WT + CRISPRi EV	SGal-Ura	2370	0,591333333
WT + CRISPRi EV	SGal-Ura	2380	0,591333333
WT + CRISPRi EV	SGal-Ura	2390	0,593
WT + CRISPRi EV	SGal-Ura	2400	0,593
WT + CRISPRi EV	SGal-Ura	2410	0,592
WT + CRISPRi EV	SGal-Ura	2420	0,594333333
WT + CRISPRi EV	SGal-Ura	2430	0,594666667
WT + CRISPRi EV	SGal-Ura	2440	0,594
WT + CRISPRi EV	SGal-Ura	2450	0,595666667
WT + CRISPRi EV	SGal-Ura	2460	0,596
WT + CRISPRi EV	SGal-Ura	2470	0,596
WT + CRISPRi EV	SGal-Ura	2480	0,597333333
WT + CRISPRi EV	SGal-Ura	2490	0,597666667
WT + CRISPRi EV	SGal-Ura	2500	0,598
WT + CRISPRi EV	SGal-Ura	2510	0,598333333
WT + CRISPRi EV	SGal-Ura	2520	0,599
WT + CRISPRi EV	SGal-Ura	2530	0,598666667
WT + CRISPRi EV	SGal-Ura	2540	0,6
WT + CRISPRi EV	SGal-Ura	2550	0,6
WT + CRISPRi EV	SGal-Ura	2560	0,603
WT + CRISPRi EV	SGal-Ura	2570	0,601666667
WT + CRISPRi EV	SGal-Ura	2580	0,602
WT + CRISPRi EV	SGal-Ura	2590	0,603333333
WT + CRISPRi EV	SGal-Ura	2600	0,603333333
WT + CRISPRi EV	SGal-Ura	2610	0,604666667
WT + CRISPRi EV	SGal-Ura	2620	0,606
WT + CRISPRi EV	SGal-Ura	2630	0,606
WT + CRISPRi EV	SGal-Ura	2640	0,607
WT + CRISPRi EV	SGal-Ura	2650	0,607666667
WT + CRISPRi EV	SGal-Ura	2660	0,608
WT + CRISPRi EV	SGal-Ura	2670	0,608333333
WT + CRISPRi EV	SGal-Ura	2680	0,609666667
WT + CRISPRi EV	SGal-Ura	2690	0,609333333
WT + CRISPRi EV	SGal-Ura	2700	0,61
WT + CRISPRi EV	SGal-Ura	2710	0,610333333
WT + CRISPRi EV	SGal-Ura	2720	0,610333333
WT + CRISPRi EV	SGal-Ura	2730	0,61
WT + CRISPRi EV	SGal-Ura	2740	0,611333333
WT + CRISPRi EV	SGal-Ura	2750	0,611
WT + CRISPRi EV	SGal-Ura	2760	0,61
WT + CRISPRi EV	SGal-Ura	2770	0,612333333
WT + CRISPRi EV	SGal-Ura	2780	0,612333333
WT + CRISPRi EV	SGal-Ura	2790	0,612666667
WT + CRISPRi EV	SGal-Ura	2800	0,612333333
WT + CRISPRi EV	SGal-Ura	2810	0,612333333
WT + CRISPRi EV	SGal-Ura	2820	0,612333333
WT + CRISPRi EV	SGal-Ura	2830	0,612333333
WT + CRISPRi EV	SGal-Ura	2840	0,612333333
WT + CRISPRi EV	SGal-Ura	2850	0,612666667
WT + CRISPRi EV	SGal-Ura	2860	0,613333333
WT + CRISPRi EV	SGal-Ura	2870	0,612666667
WT + CRISPRi EV	SGal-Ura	2880	0,615
WT + CRISPRi EV	SG-Ura	0	0,119333333
WT + CRISPRi EV	SG-Ura	10	0,118
WT + CRISPRi EV	SG-Ura	20	0,118666667
WT + CRISPRi EV	SG-Ura	30	0,118666667
WT + CRISPRi EV	SG-Ura	40	0,119
WT + CRISPRi EV	SG-Ura	50	0,120333333
WT + CRISPRi EV	SG-Ura	60	0,120333333
WT + CRISPRi EV	SG-Ura	70	0,120666667
WT + CRISPRi EV	SG-Ura	80	0,121333333
WT + CRISPRi EV	SG-Ura	90	0,121666667
WT + CRISPRi EV	SG-Ura	100	0,122
WT + CRISPRi EV	SG-Ura	110	0,122666667
WT + CRISPRi EV	SG-Ura	120	0,122666667
WT + CRISPRi EV	SG-Ura	130	0,122333333
WT + CRISPRi EV	SG-Ura	140	0,123
WT + CRISPRi EV	SG-Ura	150	0,122666667
WT + CRISPRi EV	SG-Ura	160	0,122666667
WT + CRISPRi EV	SG-Ura	170	0,122666667
WT + CRISPRi EV	SG-Ura	180	0,122666667
WT + CRISPRi EV	SG-Ura	190	0,123
WT + CRISPRi EV	SG-Ura	200	0,123333333
WT + CRISPRi EV	SG-Ura	210	0,122666667
WT + CRISPRi EV	SG-Ura	220	0,122666667
WT + CRISPRi EV	SG-Ura	230	0,122666667
WT + CRISPRi EV	SG-Ura	240	0,122666667
WT + CRISPRi EV	SG-Ura	250	0,122666667
WT + CRISPRi EV	SG-Ura	260	0,123333333
WT + CRISPRi EV	SG-Ura	270	0,123
WT + CRISPRi EV	SG-Ura	280	0,123666667
WT + CRISPRi EV	SG-Ura	290	0,123666667
WT + CRISPRi EV	SG-Ura	300	0,124
WT + CRISPRi EV	SG-Ura	310	0,123333333
WT + CRISPRi EV	SG-Ura	320	0,124
WT + CRISPRi EV	SG-Ura	330	0,124
WT + CRISPRi EV	SG-Ura	340	0,124
WT + CRISPRi EV	SG-Ura	350	0,124333333
WT + CRISPRi EV	SG-Ura	360	0,124333333
WT + CRISPRi EV	SG-Ura	370	0,124666667
WT + CRISPRi EV	SG-Ura	380	0,125666667
WT + CRISPRi EV	SG-Ura	390	0,126333333
WT + CRISPRi EV	SG-Ura	400	0,126333333
WT + CRISPRi EV	SG-Ura	410	0,126
WT + CRISPRi EV	SG-Ura	420	0,127
WT + CRISPRi EV	SG-Ura	430	0,127333333
WT + CRISPRi EV	SG-Ura	440	0,128
WT + CRISPRi EV	SG-Ura	450	0,128333333
WT + CRISPRi EV	SG-Ura	460	0,129
WT + CRISPRi EV	SG-Ura	470	0,129333333
WT + CRISPRi EV	SG-Ura	480	0,130333333
WT + CRISPRi EV	SG-Ura	490	0,130666667
WT + CRISPRi EV	SG-Ura	500	0,131333333
WT + CRISPRi EV	SG-Ura	510	0,132333333
WT + CRISPRi EV	SG-Ura	520	0,132666667
WT + CRISPRi EV	SG-Ura	530	0,133
WT + CRISPRi EV	SG-Ura	540	0,133666667
WT + CRISPRi EV	SG-Ura	550	0,133666667
WT + CRISPRi EV	SG-Ura	560	0,134333333
WT + CRISPRi EV	SG-Ura	570	0,134666667
WT + CRISPRi EV	SG-Ura	580	0,135666667
WT + CRISPRi EV	SG-Ura	590	0,136
WT + CRISPRi EV	SG-Ura	600	0,136666667
WT + CRISPRi EV	SG-Ura	610	0,137
WT + CRISPRi EV	SG-Ura	620	0,137666667
WT + CRISPRi EV	SG-Ura	630	0,138333333
WT + CRISPRi EV	SG-Ura	640	0,138333333
WT + CRISPRi EV	SG-Ura	650	0,139
WT + CRISPRi EV	SG-Ura	660	0,14
WT + CRISPRi EV	SG-Ura	670	0,140333333
WT + CRISPRi EV	SG-Ura	680	0,141333333
WT + CRISPRi EV	SG-Ura	690	0,141333333
WT + CRISPRi EV	SG-Ura	700	0,142333333
WT + CRISPRi EV	SG-Ura	710	0,142666667
WT + CRISPRi EV	SG-Ura	720	0,143333333
WT + CRISPRi EV	SG-Ura	730	0,144
WT + CRISPRi EV	SG-Ura	740	0,145
WT + CRISPRi EV	SG-Ura	750	0,145
WT + CRISPRi EV	SG-Ura	760	0,146
WT + CRISPRi EV	SG-Ura	770	0,146333333
WT + CRISPRi EV	SG-Ura	780	0,147333333
WT + CRISPRi EV	SG-Ura	790	0,147666667
WT + CRISPRi EV	SG-Ura	800	0,148666667
WT + CRISPRi EV	SG-Ura	810	0,149333333
WT + CRISPRi EV	SG-Ura	820	0,150333333
WT + CRISPRi EV	SG-Ura	830	0,151333333
WT + CRISPRi EV	SG-Ura	840	0,151666667
WT + CRISPRi EV	SG-Ura	850	0,152333333
WT + CRISPRi EV	SG-Ura	860	0,154
WT + CRISPRi EV	SG-Ura	870	0,155
WT + CRISPRi EV	SG-Ura	880	0,155333333
WT + CRISPRi EV	SG-Ura	890	0,156666667
WT + CRISPRi EV	SG-Ura	900	0,157333333
WT + CRISPRi EV	SG-Ura	910	0,158333333
WT + CRISPRi EV	SG-Ura	920	0,159333333
WT + CRISPRi EV	SG-Ura	930	0,160666667
WT + CRISPRi EV	SG-Ura	940	0,162333333
WT + CRISPRi EV	SG-Ura	950	0,162666667
WT + CRISPRi EV	SG-Ura	960	0,164333333
WT + CRISPRi EV	SG-Ura	970	0,165333333
WT + CRISPRi EV	SG-Ura	980	0,167333333
WT + CRISPRi EV	SG-Ura	990	0,168333333
WT + CRISPRi EV	SG-Ura	1000	0,169333333
WT + CRISPRi EV	SG-Ura	1010	0,170666667
WT + CRISPRi EV	SG-Ura	1020	0,172333333
WT + CRISPRi EV	SG-Ura	1030	0,173333333
WT + CRISPRi EV	SG-Ura	1040	0,175333333
WT + CRISPRi EV	SG-Ura	1050	0,176
WT + CRISPRi EV	SG-Ura	1060	0,178333333
WT + CRISPRi EV	SG-Ura	1070	0,180333333
WT + CRISPRi EV	SG-Ura	1080	0,181333333
WT + CRISPRi EV	SG-Ura	1090	0,183666667
WT + CRISPRi EV	SG-Ura	1100	0,184666667
WT + CRISPRi EV	SG-Ura	1110	0,186666667
WT + CRISPRi EV	SG-Ura	1120	0,187666667
WT + CRISPRi EV	SG-Ura	1130	0,189666667
WT + CRISPRi EV	SG-Ura	1140	0,191
WT + CRISPRi EV	SG-Ura	1150	0,192666667
WT + CRISPRi EV	SG-Ura	1160	0,194
WT + CRISPRi EV	SG-Ura	1170	0,196
WT + CRISPRi EV	SG-Ura	1180	0,197333333
WT + CRISPRi EV	SG-Ura	1190	0,199666667
WT + CRISPRi EV	SG-Ura	1200	0,201
WT + CRISPRi EV	SG-Ura	1210	0,202666667
WT + CRISPRi EV	SG-Ura	1220	0,204333333
WT + CRISPRi EV	SG-Ura	1230	0,206333333
WT + CRISPRi EV	SG-Ura	1240	0,208333333
WT + CRISPRi EV	SG-Ura	1250	0,209666667
WT + CRISPRi EV	SG-Ura	1260	0,211333333
WT + CRISPRi EV	SG-Ura	1270	0,214333333
WT + CRISPRi EV	SG-Ura	1280	0,215333333
WT + CRISPRi EV	SG-Ura	1290	0,217333333
WT + CRISPRi EV	SG-Ura	1300	0,219333333
WT + CRISPRi EV	SG-Ura	1310	0,222
WT + CRISPRi EV	SG-Ura	1320	0,223666667
WT + CRISPRi EV	SG-Ura	1330	0,226666667
WT + CRISPRi EV	SG-Ura	1340	0,228666667
WT + CRISPRi EV	SG-Ura	1350	0,231666667
WT + CRISPRi EV	SG-Ura	1360	0,237
WT + CRISPRi EV	SG-Ura	1370	0,237666667
WT + CRISPRi EV	SG-Ura	1380	0,240666667
WT + CRISPRi EV	SG-Ura	1390	0,243
WT + CRISPRi EV	SG-Ura	1400	0,245
WT + CRISPRi EV	SG-Ura	1410	0,247
WT + CRISPRi EV	SG-Ura	1420	0,248333333
WT + CRISPRi EV	SG-Ura	1430	0,249666667
WT + CRISPRi EV	SG-Ura	1440	0,252
WT + CRISPRi EV	SG-Ura	1450	0,254333333
WT + CRISPRi EV	SG-Ura	1460	0,255
WT + CRISPRi EV	SG-Ura	1470	0,256666667
WT + CRISPRi EV	SG-Ura	1480	0,259
WT + CRISPRi EV	SG-Ura	1490	0,26
WT + CRISPRi EV	SG-Ura	1500	0,261
WT + CRISPRi EV	SG-Ura	1510	0,262333333
WT + CRISPRi EV	SG-Ura	1520	0,263333333
WT + CRISPRi EV	SG-Ura	1530	0,265
WT + CRISPRi EV	SG-Ura	1540	0,266333333
WT + CRISPRi EV	SG-Ura	1550	0,266666667
WT + CRISPRi EV	SG-Ura	1560	0,268666667
WT + CRISPRi EV	SG-Ura	1570	0,269666667
WT + CRISPRi EV	SG-Ura	1580	0,272
WT + CRISPRi EV	SG-Ura	1590	0,273333333
WT + CRISPRi EV	SG-Ura	1600	0,274666667
WT + CRISPRi EV	SG-Ura	1610	0,276333333
WT + CRISPRi EV	SG-Ura	1620	0,277
WT + CRISPRi EV	SG-Ura	1630	0,279333333
WT + CRISPRi EV	SG-Ura	1640	0,280666667
WT + CRISPRi EV	SG-Ura	1650	0,282666667
WT + CRISPRi EV	SG-Ura	1660	0,283666667
WT + CRISPRi EV	SG-Ura	1670	0,285666667
WT + CRISPRi EV	SG-Ura	1680	0,288
WT + CRISPRi EV	SG-Ura	1690	0,289
WT + CRISPRi EV	SG-Ura	1700	0,291
WT + CRISPRi EV	SG-Ura	1710	0,291666667
WT + CRISPRi EV	SG-Ura	1720	0,294
WT + CRISPRi EV	SG-Ura	1730	0,295
WT + CRISPRi EV	SG-Ura	1740	0,296
WT + CRISPRi EV	SG-Ura	1750	0,297
WT + CRISPRi EV	SG-Ura	1760	0,298333333
WT + CRISPRi EV	SG-Ura	1770	0,3
WT + CRISPRi EV	SG-Ura	1780	0,301666667
WT + CRISPRi EV	SG-Ura	1790	0,302333333
WT + CRISPRi EV	SG-Ura	1800	0,304
WT + CRISPRi EV	SG-Ura	1810	0,306
WT + CRISPRi EV	SG-Ura	1820	0,306666667
WT + CRISPRi EV	SG-Ura	1830	0,307333333
WT + CRISPRi EV	SG-Ura	1840	0,308666667
WT + CRISPRi EV	SG-Ura	1850	0,31
WT + CRISPRi EV	SG-Ura	1860	0,310666667
WT + CRISPRi EV	SG-Ura	1870	0,311333333
WT + CRISPRi EV	SG-Ura	1880	0,313
WT + CRISPRi EV	SG-Ura	1890	0,314
WT + CRISPRi EV	SG-Ura	1900	0,315333333
WT + CRISPRi EV	SG-Ura	1910	0,315666667
WT + CRISPRi EV	SG-Ura	1920	0,316333333
WT + CRISPRi EV	SG-Ura	1930	0,317333333
WT + CRISPRi EV	SG-Ura	1940	0,318666667
WT + CRISPRi EV	SG-Ura	1950	0,319333333
WT + CRISPRi EV	SG-Ura	1960	0,320666667
WT + CRISPRi EV	SG-Ura	1970	0,321333333
WT + CRISPRi EV	SG-Ura	1980	0,322333333
WT + CRISPRi EV	SG-Ura	1990	0,323
WT + CRISPRi EV	SG-Ura	2000	0,323666667
WT + CRISPRi EV	SG-Ura	2010	0,325666667
WT + CRISPRi EV	SG-Ura	2020	0,326333333
WT + CRISPRi EV	SG-Ura	2030	0,326333333
WT + CRISPRi EV	SG-Ura	2040	0,328
WT + CRISPRi EV	SG-Ura	2050	0,328666667
WT + CRISPRi EV	SG-Ura	2060	0,329666667
WT + CRISPRi EV	SG-Ura	2070	0,33
WT + CRISPRi EV	SG-Ura	2080	0,332
WT + CRISPRi EV	SG-Ura	2090	0,332666667
WT + CRISPRi EV	SG-Ura	2100	0,334666667
WT + CRISPRi EV	SG-Ura	2110	0,334666667
WT + CRISPRi EV	SG-Ura	2120	0,337666667
WT + CRISPRi EV	SG-Ura	2130	0,336333333
WT + CRISPRi EV	SG-Ura	2140	0,338
WT + CRISPRi EV	SG-Ura	2150	0,338666667
WT + CRISPRi EV	SG-Ura	2160	0,340666667
WT + CRISPRi EV	SG-Ura	2170	0,341
WT + CRISPRi EV	SG-Ura	2180	0,342333333
WT + CRISPRi EV	SG-Ura	2190	0,342333333
WT + CRISPRi EV	SG-Ura	2200	0,343
WT + CRISPRi EV	SG-Ura	2210	0,346
WT + CRISPRi EV	SG-Ura	2220	0,346333333
WT + CRISPRi EV	SG-Ura	2230	0,347666667
WT + CRISPRi EV	SG-Ura	2240	0,347666667
WT + CRISPRi EV	SG-Ura	2250	0,348666667
WT + CRISPRi EV	SG-Ura	2260	0,35
WT + CRISPRi EV	SG-Ura	2270	0,351
WT + CRISPRi EV	SG-Ura	2280	0,352
WT + CRISPRi EV	SG-Ura	2290	0,353
WT + CRISPRi EV	SG-Ura	2300	0,354333333
WT + CRISPRi EV	SG-Ura	2310	0,355
WT + CRISPRi EV	SG-Ura	2320	0,356666667
WT + CRISPRi EV	SG-Ura	2330	0,358
WT + CRISPRi EV	SG-Ura	2340	0,36
WT + CRISPRi EV	SG-Ura	2350	0,359333333
WT + CRISPRi EV	SG-Ura	2360	0,361
WT + CRISPRi EV	SG-Ura	2370	0,363333333
WT + CRISPRi EV	SG-Ura	2380	0,363
WT + CRISPRi EV	SG-Ura	2390	0,364333333
WT + CRISPRi EV	SG-Ura	2400	0,366
WT + CRISPRi EV	SG-Ura	2410	0,367333333
WT + CRISPRi EV	SG-Ura	2420	0,368
WT + CRISPRi EV	SG-Ura	2430	0,369
WT + CRISPRi EV	SG-Ura	2440	0,370333333
WT + CRISPRi EV	SG-Ura	2450	0,371333333
WT + CRISPRi EV	SG-Ura	2460	0,372
WT + CRISPRi EV	SG-Ura	2470	0,373
WT + CRISPRi EV	SG-Ura	2480	0,373666667
WT + CRISPRi EV	SG-Ura	2490	0,374
WT + CRISPRi EV	SG-Ura	2500	0,377333333
WT + CRISPRi EV	SG-Ura	2510	0,377333333
WT + CRISPRi EV	SG-Ura	2520	0,377666667
WT + CRISPRi EV	SG-Ura	2530	0,380333333
WT + CRISPRi EV	SG-Ura	2540	0,381
WT + CRISPRi EV	SG-Ura	2550	0,382333333
WT + CRISPRi EV	SG-Ura	2560	0,381666667
WT + CRISPRi EV	SG-Ura	2570	0,384
WT + CRISPRi EV	SG-Ura	2580	0,384666667
WT + CRISPRi EV	SG-Ura	2590	0,386333333
WT + CRISPRi EV	SG-Ura	2600	0,387666667
WT + CRISPRi EV	SG-Ura	2610	0,389
WT + CRISPRi EV	SG-Ura	2620	0,39
WT + CRISPRi EV	SG-Ura	2630	0,390333333
WT + CRISPRi EV	SG-Ura	2640	0,391666667
WT + CRISPRi EV	SG-Ura	2650	0,393333333
WT + CRISPRi EV	SG-Ura	2660	0,394
WT + CRISPRi EV	SG-Ura	2670	0,395
WT + CRISPRi EV	SG-Ura	2680	0,396333333
WT + CRISPRi EV	SG-Ura	2690	0,397666667
WT + CRISPRi EV	SG-Ura	2700	0,398666667
WT + CRISPRi EV	SG-Ura	2710	0,399333333
WT + CRISPRi EV	SG-Ura	2720	0,400666667
WT + CRISPRi EV	SG-Ura	2730	0,401
WT + CRISPRi EV	SG-Ura	2740	0,402333333
WT + CRISPRi EV	SG-Ura	2750	0,406
WT + CRISPRi EV	SG-Ura	2760	0,405666667
WT + CRISPRi EV	SG-Ura	2770	0,407
WT + CRISPRi EV	SG-Ura	2780	0,408
WT + CRISPRi EV	SG-Ura	2790	0,409
WT + CRISPRi EV	SG-Ura	2800	0,410666667
WT + CRISPRi EV	SG-Ura	2810	0,412
WT + CRISPRi EV	SG-Ura	2820	0,411666667
WT + CRISPRi EV	SG-Ura	2830	0,413333333
WT + CRISPRi EV	SG-Ura	2840	0,415333333
WT + CRISPRi EV	SG-Ura	2850	0,415666667
WT + CRISPRi EV	SG-Ura	2860	0,416666667
WT + CRISPRi EV	SG-Ura	2870	0,418
WT + CRISPRi EV	SG-Ura	2880	0,42
WT + CRISPRi MDM34	SD-Ura	0	0,094
WT + CRISPRi MDM34	SD-Ura	10	0,093666667
WT + CRISPRi MDM34	SD-Ura	20	0,093333333
WT + CRISPRi MDM34	SD-Ura	30	0,093666667
WT + CRISPRi MDM34	SD-Ura	40	0,094
WT + CRISPRi MDM34	SD-Ura	50	0,094333333
WT + CRISPRi MDM34	SD-Ura	60	0,095
WT + CRISPRi MDM34	SD-Ura	70	0,095333333
WT + CRISPRi MDM34	SD-Ura	80	0,095666667
WT + CRISPRi MDM34	SD-Ura	90	0,096333333
WT + CRISPRi MDM34	SD-Ura	100	0,097
WT + CRISPRi MDM34	SD-Ura	110	0,097666667
WT + CRISPRi MDM34	SD-Ura	120	0,098666667
WT + CRISPRi MDM34	SD-Ura	130	0,099333333
WT + CRISPRi MDM34	SD-Ura	140	0,101333333
WT + CRISPRi MDM34	SD-Ura	150	0,102333333
WT + CRISPRi MDM34	SD-Ura	160	0,103333333
WT + CRISPRi MDM34	SD-Ura	170	0,104666667
WT + CRISPRi MDM34	SD-Ura	180	0,105666667
WT + CRISPRi MDM34	SD-Ura	190	0,107
WT + CRISPRi MDM34	SD-Ura	200	0,108333333
WT + CRISPRi MDM34	SD-Ura	210	0,109666667
WT + CRISPRi MDM34	SD-Ura	220	0,111333333
WT + CRISPRi MDM34	SD-Ura	230	0,113
WT + CRISPRi MDM34	SD-Ura	240	0,114
WT + CRISPRi MDM34	SD-Ura	250	0,115666667
WT + CRISPRi MDM34	SD-Ura	260	0,117666667
WT + CRISPRi MDM34	SD-Ura	270	0,119333333
WT + CRISPRi MDM34	SD-Ura	280	0,120666667
WT + CRISPRi MDM34	SD-Ura	290	0,122666667
WT + CRISPRi MDM34	SD-Ura	300	0,124666667
WT + CRISPRi MDM34	SD-Ura	310	0,126333333
WT + CRISPRi MDM34	SD-Ura	320	0,128333333
WT + CRISPRi MDM34	SD-Ura	330	0,13
WT + CRISPRi MDM34	SD-Ura	340	0,132
WT + CRISPRi MDM34	SD-Ura	350	0,133666667
WT + CRISPRi MDM34	SD-Ura	360	0,136333333
WT + CRISPRi MDM34	SD-Ura	370	0,139
WT + CRISPRi MDM34	SD-Ura	380	0,142333333
WT + CRISPRi MDM34	SD-Ura	390	0,145
WT + CRISPRi MDM34	SD-Ura	400	0,148333333
WT + CRISPRi MDM34	SD-Ura	410	0,152
WT + CRISPRi MDM34	SD-Ura	420	0,155
WT + CRISPRi MDM34	SD-Ura	430	0,157333333
WT + CRISPRi MDM34	SD-Ura	440	0,159666667
WT + CRISPRi MDM34	SD-Ura	450	0,163
WT + CRISPRi MDM34	SD-Ura	460	0,167333333
WT + CRISPRi MDM34	SD-Ura	470	0,171666667
WT + CRISPRi MDM34	SD-Ura	480	0,176333333
WT + CRISPRi MDM34	SD-Ura	490	0,181333333
WT + CRISPRi MDM34	SD-Ura	500	0,186333333
WT + CRISPRi MDM34	SD-Ura	510	0,190333333
WT + CRISPRi MDM34	SD-Ura	520	0,195333333
WT + CRISPRi MDM34	SD-Ura	530	0,200666667
WT + CRISPRi MDM34	SD-Ura	540	0,206333333
WT + CRISPRi MDM34	SD-Ura	550	0,210333333
WT + CRISPRi MDM34	SD-Ura	560	0,215
WT + CRISPRi MDM34	SD-Ura	570	0,221
WT + CRISPRi MDM34	SD-Ura	580	0,226666667
WT + CRISPRi MDM34	SD-Ura	590	0,232333333
WT + CRISPRi MDM34	SD-Ura	600	0,238666667
WT + CRISPRi MDM34	SD-Ura	610	0,244
WT + CRISPRi MDM34	SD-Ura	620	0,250666667
WT + CRISPRi MDM34	SD-Ura	630	0,257
WT + CRISPRi MDM34	SD-Ura	640	0,262333333
WT + CRISPRi MDM34	SD-Ura	650	0,267333333
WT + CRISPRi MDM34	SD-Ura	660	0,272333333
WT + CRISPRi MDM34	SD-Ura	670	0,278666667
WT + CRISPRi MDM34	SD-Ura	680	0,282
WT + CRISPRi MDM34	SD-Ura	690	0,286666667
WT + CRISPRi MDM34	SD-Ura	700	0,29
WT + CRISPRi MDM34	SD-Ura	710	0,294666667
WT + CRISPRi MDM34	SD-Ura	720	0,298333333
WT + CRISPRi MDM34	SD-Ura	730	0,302333333
WT + CRISPRi MDM34	SD-Ura	740	0,304333333
WT + CRISPRi MDM34	SD-Ura	750	0,308333333
WT + CRISPRi MDM34	SD-Ura	760	0,311333333
WT + CRISPRi MDM34	SD-Ura	770	0,314
WT + CRISPRi MDM34	SD-Ura	780	0,315
WT + CRISPRi MDM34	SD-Ura	790	0,317
WT + CRISPRi MDM34	SD-Ura	800	0,320666667
WT + CRISPRi MDM34	SD-Ura	810	0,321333333
WT + CRISPRi MDM34	SD-Ura	820	0,324333333
WT + CRISPRi MDM34	SD-Ura	830	0,326666667
WT + CRISPRi MDM34	SD-Ura	840	0,330333333
WT + CRISPRi MDM34	SD-Ura	850	0,331333333
WT + CRISPRi MDM34	SD-Ura	860	0,334666667
WT + CRISPRi MDM34	SD-Ura	870	0,336
WT + CRISPRi MDM34	SD-Ura	880	0,337666667
WT + CRISPRi MDM34	SD-Ura	890	0,340666667
WT + CRISPRi MDM34	SD-Ura	900	0,343
WT + CRISPRi MDM34	SD-Ura	910	0,344
WT + CRISPRi MDM34	SD-Ura	920	0,346333333
WT + CRISPRi MDM34	SD-Ura	930	0,347333333
WT + CRISPRi MDM34	SD-Ura	940	0,350333333
WT + CRISPRi MDM34	SD-Ura	950	0,351
WT + CRISPRi MDM34	SD-Ura	960	0,353333333
WT + CRISPRi MDM34	SD-Ura	970	0,356
WT + CRISPRi MDM34	SD-Ura	980	0,356
WT + CRISPRi MDM34	SD-Ura	990	0,357666667
WT + CRISPRi MDM34	SD-Ura	1000	0,359666667
WT + CRISPRi MDM34	SD-Ura	1010	0,360666667
WT + CRISPRi MDM34	SD-Ura	1020	0,362
WT + CRISPRi MDM34	SD-Ura	1030	0,364
WT + CRISPRi MDM34	SD-Ura	1040	0,365666667
WT + CRISPRi MDM34	SD-Ura	1050	0,368
WT + CRISPRi MDM34	SD-Ura	1060	0,37
WT + CRISPRi MDM34	SD-Ura	1070	0,369666667
WT + CRISPRi MDM34	SD-Ura	1080	0,371333333
WT + CRISPRi MDM34	SD-Ura	1090	0,372333333
WT + CRISPRi MDM34	SD-Ura	1100	0,376333333
WT + CRISPRi MDM34	SD-Ura	1110	0,377333333
WT + CRISPRi MDM34	SD-Ura	1120	0,377333333
WT + CRISPRi MDM34	SD-Ura	1130	0,38
WT + CRISPRi MDM34	SD-Ura	1140	0,380666667
WT + CRISPRi MDM34	SD-Ura	1150	0,381666667
WT + CRISPRi MDM34	SD-Ura	1160	0,383666667
WT + CRISPRi MDM34	SD-Ura	1170	0,386
WT + CRISPRi MDM34	SD-Ura	1180	0,387
WT + CRISPRi MDM34	SD-Ura	1190	0,387666667
WT + CRISPRi MDM34	SD-Ura	1200	0,388333333
WT + CRISPRi MDM34	SD-Ura	1210	0,389
WT + CRISPRi MDM34	SD-Ura	1220	0,39
WT + CRISPRi MDM34	SD-Ura	1230	0,391333333
WT + CRISPRi MDM34	SD-Ura	1240	0,393
WT + CRISPRi MDM34	SD-Ura	1250	0,394
WT + CRISPRi MDM34	SD-Ura	1260	0,396333333
WT + CRISPRi MDM34	SD-Ura	1270	0,397333333
WT + CRISPRi MDM34	SD-Ura	1280	0,4
WT + CRISPRi MDM34	SD-Ura	1290	0,401333333
WT + CRISPRi MDM34	SD-Ura	1300	0,401333333
WT + CRISPRi MDM34	SD-Ura	1310	0,403
WT + CRISPRi MDM34	SD-Ura	1320	0,405
WT + CRISPRi MDM34	SD-Ura	1330	0,405666667
WT + CRISPRi MDM34	SD-Ura	1340	0,406
WT + CRISPRi MDM34	SD-Ura	1350	0,407666667
WT + CRISPRi MDM34	SD-Ura	1360	0,407666667
WT + CRISPRi MDM34	SD-Ura	1370	0,409333333
WT + CRISPRi MDM34	SD-Ura	1380	0,410666667
WT + CRISPRi MDM34	SD-Ura	1390	0,411333333
WT + CRISPRi MDM34	SD-Ura	1400	0,412666667
WT + CRISPRi MDM34	SD-Ura	1410	0,415333333
WT + CRISPRi MDM34	SD-Ura	1420	0,414
WT + CRISPRi MDM34	SD-Ura	1430	0,417333333
WT + CRISPRi MDM34	SD-Ura	1440	0,415333333
WT + CRISPRi MDM34	SD-Ura	1450	0,414666667
WT + CRISPRi MDM34	SD-Ura	1460	0,417
WT + CRISPRi MDM34	SD-Ura	1470	0,415666667
WT + CRISPRi MDM34	SD-Ura	1480	0,417333333
WT + CRISPRi MDM34	SD-Ura	1490	0,418
WT + CRISPRi MDM34	SD-Ura	1500	0,418333333
WT + CRISPRi MDM34	SD-Ura	1510	0,418333333
WT + CRISPRi MDM34	SD-Ura	1520	0,417
WT + CRISPRi MDM34	SD-Ura	1530	0,418
WT + CRISPRi MDM34	SD-Ura	1540	0,42
WT + CRISPRi MDM34	SD-Ura	1550	0,419
WT + CRISPRi MDM34	SD-Ura	1560	0,420666667
WT + CRISPRi MDM34	SD-Ura	1570	0,421666667
WT + CRISPRi MDM34	SD-Ura	1580	0,423666667
WT + CRISPRi MDM34	SD-Ura	1590	0,421333333
WT + CRISPRi MDM34	SD-Ura	1600	0,424
WT + CRISPRi MDM34	SD-Ura	1610	0,423333333
WT + CRISPRi MDM34	SD-Ura	1620	0,424
WT + CRISPRi MDM34	SD-Ura	1630	0,424
WT + CRISPRi MDM34	SD-Ura	1640	0,424333333
WT + CRISPRi MDM34	SD-Ura	1650	0,424666667
WT + CRISPRi MDM34	SD-Ura	1660	0,426333333
WT + CRISPRi MDM34	SD-Ura	1670	0,425666667
WT + CRISPRi MDM34	SD-Ura	1680	0,427
WT + CRISPRi MDM34	SD-Ura	1690	0,428
WT + CRISPRi MDM34	SD-Ura	1700	0,426666667
WT + CRISPRi MDM34	SD-Ura	1710	0,427333333
WT + CRISPRi MDM34	SD-Ura	1720	0,430666667
WT + CRISPRi MDM34	SD-Ura	1730	0,43
WT + CRISPRi MDM34	SD-Ura	1740	0,432666667
WT + CRISPRi MDM34	SD-Ura	1750	0,433666667
WT + CRISPRi MDM34	SD-Ura	1760	0,433
WT + CRISPRi MDM34	SD-Ura	1770	0,433333333
WT + CRISPRi MDM34	SD-Ura	1780	0,434
WT + CRISPRi MDM34	SD-Ura	1790	0,436666667
WT + CRISPRi MDM34	SD-Ura	1800	0,436333333
WT + CRISPRi MDM34	SD-Ura	1810	0,438333333
WT + CRISPRi MDM34	SD-Ura	1820	0,438
WT + CRISPRi MDM34	SD-Ura	1830	0,439666667
WT + CRISPRi MDM34	SD-Ura	1840	0,439
WT + CRISPRi MDM34	SD-Ura	1850	0,438666667
WT + CRISPRi MDM34	SD-Ura	1860	0,438666667
WT + CRISPRi MDM34	SD-Ura	1870	0,440666667
WT + CRISPRi MDM34	SD-Ura	1880	0,440333333
WT + CRISPRi MDM34	SD-Ura	1890	0,439333333
WT + CRISPRi MDM34	SD-Ura	1900	0,441
WT + CRISPRi MDM34	SD-Ura	1910	0,441333333
WT + CRISPRi MDM34	SD-Ura	1920	0,444
WT + CRISPRi MDM34	SD-Ura	1930	0,442666667
WT + CRISPRi MDM34	SD-Ura	1940	0,444
WT + CRISPRi MDM34	SD-Ura	1950	0,444
WT + CRISPRi MDM34	SD-Ura	1960	0,442666667
WT + CRISPRi MDM34	SD-Ura	1970	0,443666667
WT + CRISPRi MDM34	SD-Ura	1980	0,446
WT + CRISPRi MDM34	SD-Ura	1990	0,446333333
WT + CRISPRi MDM34	SD-Ura	2000	0,443666667
WT + CRISPRi MDM34	SD-Ura	2010	0,443333333
WT + CRISPRi MDM34	SD-Ura	2020	0,448333333
WT + CRISPRi MDM34	SD-Ura	2030	0,447333333
WT + CRISPRi MDM34	SD-Ura	2040	0,446
WT + CRISPRi MDM34	SD-Ura	2050	0,449
WT + CRISPRi MDM34	SD-Ura	2060	0,444333333
WT + CRISPRi MDM34	SD-Ura	2070	0,449333333
WT + CRISPRi MDM34	SD-Ura	2080	0,444
WT + CRISPRi MDM34	SD-Ura	2090	0,449666667
WT + CRISPRi MDM34	SD-Ura	2100	0,446666667
WT + CRISPRi MDM34	SD-Ura	2110	0,448333333
WT + CRISPRi MDM34	SD-Ura	2120	0,448
WT + CRISPRi MDM34	SD-Ura	2130	0,446666667
WT + CRISPRi MDM34	SD-Ura	2140	0,447
WT + CRISPRi MDM34	SD-Ura	2150	0,447333333
WT + CRISPRi MDM34	SD-Ura	2160	0,448666667
WT + CRISPRi MDM34	SD-Ura	2170	0,446666667
WT + CRISPRi MDM34	SD-Ura	2180	0,448
WT + CRISPRi MDM34	SD-Ura	2190	0,446333333
WT + CRISPRi MDM34	SD-Ura	2200	0,444666667
WT + CRISPRi MDM34	SD-Ura	2210	0,445
WT + CRISPRi MDM34	SD-Ura	2220	0,445
WT + CRISPRi MDM34	SD-Ura	2230	0,443333333
WT + CRISPRi MDM34	SD-Ura	2240	0,444666667
WT + CRISPRi MDM34	SD-Ura	2250	0,446
WT + CRISPRi MDM34	SD-Ura	2260	0,446
WT + CRISPRi MDM34	SD-Ura	2270	0,446666667
WT + CRISPRi MDM34	SD-Ura	2280	0,444
WT + CRISPRi MDM34	SD-Ura	2290	0,446666667
WT + CRISPRi MDM34	SD-Ura	2300	0,446666667
WT + CRISPRi MDM34	SD-Ura	2310	0,446333333
WT + CRISPRi MDM34	SD-Ura	2320	0,444666667
WT + CRISPRi MDM34	SD-Ura	2330	0,445
WT + CRISPRi MDM34	SD-Ura	2340	0,447
WT + CRISPRi MDM34	SD-Ura	2350	0,447333333
WT + CRISPRi MDM34	SD-Ura	2360	0,447333333
WT + CRISPRi MDM34	SD-Ura	2370	0,448333333
WT + CRISPRi MDM34	SD-Ura	2380	0,446666667
WT + CRISPRi MDM34	SD-Ura	2390	0,446
WT + CRISPRi MDM34	SD-Ura	2400	0,445
WT + CRISPRi MDM34	SD-Ura	2410	0,446
WT + CRISPRi MDM34	SD-Ura	2420	0,445333333
WT + CRISPRi MDM34	SD-Ura	2430	0,445333333
WT + CRISPRi MDM34	SD-Ura	2440	0,444333333
WT + CRISPRi MDM34	SD-Ura	2450	0,444
WT + CRISPRi MDM34	SD-Ura	2460	0,444333333
WT + CRISPRi MDM34	SD-Ura	2470	0,443666667
WT + CRISPRi MDM34	SD-Ura	2480	0,441666667
WT + CRISPRi MDM34	SD-Ura	2490	0,441666667
WT + CRISPRi MDM34	SD-Ura	2500	0,443333333
WT + CRISPRi MDM34	SD-Ura	2510	0,442333333
WT + CRISPRi MDM34	SD-Ura	2520	0,442666667
WT + CRISPRi MDM34	SD-Ura	2530	0,441
WT + CRISPRi MDM34	SD-Ura	2540	0,441333333
WT + CRISPRi MDM34	SD-Ura	2550	0,44
WT + CRISPRi MDM34	SD-Ura	2560	0,441
WT + CRISPRi MDM34	SD-Ura	2570	0,44
WT + CRISPRi MDM34	SD-Ura	2580	0,439666667
WT + CRISPRi MDM34	SD-Ura	2590	0,440666667
WT + CRISPRi MDM34	SD-Ura	2600	0,44
WT + CRISPRi MDM34	SD-Ura	2610	0,439
WT + CRISPRi MDM34	SD-Ura	2620	0,438
WT + CRISPRi MDM34	SD-Ura	2630	0,438333333
WT + CRISPRi MDM34	SD-Ura	2640	0,438666667
WT + CRISPRi MDM34	SD-Ura	2650	0,438666667
WT + CRISPRi MDM34	SD-Ura	2660	0,438
WT + CRISPRi MDM34	SD-Ura	2670	0,437333333
WT + CRISPRi MDM34	SD-Ura	2680	0,438333333
WT + CRISPRi MDM34	SD-Ura	2690	0,439
WT + CRISPRi MDM34	SD-Ura	2700	0,437666667
WT + CRISPRi MDM34	SD-Ura	2710	0,441
WT + CRISPRi MDM34	SD-Ura	2720	0,439
WT + CRISPRi MDM34	SD-Ura	2730	0,438333333
WT + CRISPRi MDM34	SD-Ura	2740	0,440666667
WT + CRISPRi MDM34	SD-Ura	2750	0,44
WT + CRISPRi MDM34	SD-Ura	2760	0,439666667
WT + CRISPRi MDM34	SD-Ura	2770	0,443333333
WT + CRISPRi MDM34	SD-Ura	2780	0,440333333
WT + CRISPRi MDM34	SD-Ura	2790	0,441666667
WT + CRISPRi MDM34	SD-Ura	2800	0,444
WT + CRISPRi MDM34	SD-Ura	2810	0,445
WT + CRISPRi MDM34	SD-Ura	2820	0,442333333
WT + CRISPRi MDM34	SD-Ura	2830	0,443
WT + CRISPRi MDM34	SD-Ura	2840	0,444333333
WT + CRISPRi MDM34	SD-Ura	2850	0,446333333
WT + CRISPRi MDM34	SD-Ura	2860	0,446
WT + CRISPRi MDM34	SD-Ura	2870	0,445666667
WT + CRISPRi MDM34	SD-Ura	2880	0,444333333
WT + CRISPRi MDM34	SGal-Ura	0	0,109666667
WT + CRISPRi MDM34	SGal-Ura	10	0,109
WT + CRISPRi MDM34	SGal-Ura	20	0,109333333
WT + CRISPRi MDM34	SGal-Ura	30	0,109333333
WT + CRISPRi MDM34	SGal-Ura	40	0,109666667
WT + CRISPRi MDM34	SGal-Ura	50	0,109666667
WT + CRISPRi MDM34	SGal-Ura	60	0,11
WT + CRISPRi MDM34	SGal-Ura	70	0,11
WT + CRISPRi MDM34	SGal-Ura	80	0,11
WT + CRISPRi MDM34	SGal-Ura	90	0,11
WT + CRISPRi MDM34	SGal-Ura	100	0,111
WT + CRISPRi MDM34	SGal-Ura	110	0,111
WT + CRISPRi MDM34	SGal-Ura	120	0,111
WT + CRISPRi MDM34	SGal-Ura	130	0,111333333
WT + CRISPRi MDM34	SGal-Ura	140	0,111333333
WT + CRISPRi MDM34	SGal-Ura	150	0,112
WT + CRISPRi MDM34	SGal-Ura	160	0,112333333
WT + CRISPRi MDM34	SGal-Ura	170	0,112666667
WT + CRISPRi MDM34	SGal-Ura	180	0,112666667
WT + CRISPRi MDM34	SGal-Ura	190	0,113333333
WT + CRISPRi MDM34	SGal-Ura	200	0,113666667
WT + CRISPRi MDM34	SGal-Ura	210	0,114
WT + CRISPRi MDM34	SGal-Ura	220	0,114
WT + CRISPRi MDM34	SGal-Ura	230	0,114666667
WT + CRISPRi MDM34	SGal-Ura	240	0,115
WT + CRISPRi MDM34	SGal-Ura	250	0,115
WT + CRISPRi MDM34	SGal-Ura	260	0,116
WT + CRISPRi MDM34	SGal-Ura	270	0,116
WT + CRISPRi MDM34	SGal-Ura	280	0,116
WT + CRISPRi MDM34	SGal-Ura	290	0,116333333
WT + CRISPRi MDM34	SGal-Ura	300	0,117333333
WT + CRISPRi MDM34	SGal-Ura	310	0,117333333
WT + CRISPRi MDM34	SGal-Ura	320	0,118
WT + CRISPRi MDM34	SGal-Ura	330	0,118333333
WT + CRISPRi MDM34	SGal-Ura	340	0,118333333
WT + CRISPRi MDM34	SGal-Ura	350	0,118666667
WT + CRISPRi MDM34	SGal-Ura	360	0,119333333
WT + CRISPRi MDM34	SGal-Ura	370	0,119666667
WT + CRISPRi MDM34	SGal-Ura	380	0,119666667
WT + CRISPRi MDM34	SGal-Ura	390	0,120333333
WT + CRISPRi MDM34	SGal-Ura	400	0,120333333
WT + CRISPRi MDM34	SGal-Ura	410	0,121
WT + CRISPRi MDM34	SGal-Ura	420	0,121333333
WT + CRISPRi MDM34	SGal-Ura	430	0,121333333
WT + CRISPRi MDM34	SGal-Ura	440	0,121333333
WT + CRISPRi MDM34	SGal-Ura	450	0,122
WT + CRISPRi MDM34	SGal-Ura	460	0,122333333
WT + CRISPRi MDM34	SGal-Ura	470	0,122666667
WT + CRISPRi MDM34	SGal-Ura	480	0,123
WT + CRISPRi MDM34	SGal-Ura	490	0,123333333
WT + CRISPRi MDM34	SGal-Ura	500	0,123666667
WT + CRISPRi MDM34	SGal-Ura	510	0,124333333
WT + CRISPRi MDM34	SGal-Ura	520	0,124666667
WT + CRISPRi MDM34	SGal-Ura	530	0,125
WT + CRISPRi MDM34	SGal-Ura	540	0,125666667
WT + CRISPRi MDM34	SGal-Ura	550	0,126333333
WT + CRISPRi MDM34	SGal-Ura	560	0,126666667
WT + CRISPRi MDM34	SGal-Ura	570	0,127333333
WT + CRISPRi MDM34	SGal-Ura	580	0,127666667
WT + CRISPRi MDM34	SGal-Ura	590	0,128333333
WT + CRISPRi MDM34	SGal-Ura	600	0,129
WT + CRISPRi MDM34	SGal-Ura	610	0,129333333
WT + CRISPRi MDM34	SGal-Ura	620	0,13
WT + CRISPRi MDM34	SGal-Ura	630	0,130666667
WT + CRISPRi MDM34	SGal-Ura	640	0,131
WT + CRISPRi MDM34	SGal-Ura	650	0,132
WT + CRISPRi MDM34	SGal-Ura	660	0,132333333
WT + CRISPRi MDM34	SGal-Ura	670	0,132666667
WT + CRISPRi MDM34	SGal-Ura	680	0,133333333
WT + CRISPRi MDM34	SGal-Ura	690	0,133666667
WT + CRISPRi MDM34	SGal-Ura	700	0,134666667
WT + CRISPRi MDM34	SGal-Ura	710	0,135666667
WT + CRISPRi MDM34	SGal-Ura	720	0,135333333
WT + CRISPRi MDM34	SGal-Ura	730	0,136666667
WT + CRISPRi MDM34	SGal-Ura	740	0,137666667
WT + CRISPRi MDM34	SGal-Ura	750	0,139
WT + CRISPRi MDM34	SGal-Ura	760	0,139
WT + CRISPRi MDM34	SGal-Ura	770	0,140333333
WT + CRISPRi MDM34	SGal-Ura	780	0,141
WT + CRISPRi MDM34	SGal-Ura	790	0,141666667
WT + CRISPRi MDM34	SGal-Ura	800	0,142666667
WT + CRISPRi MDM34	SGal-Ura	810	0,143333333
WT + CRISPRi MDM34	SGal-Ura	820	0,144333333
WT + CRISPRi MDM34	SGal-Ura	830	0,144666667
WT + CRISPRi MDM34	SGal-Ura	840	0,145333333
WT + CRISPRi MDM34	SGal-Ura	850	0,146333333
WT + CRISPRi MDM34	SGal-Ura	860	0,147
WT + CRISPRi MDM34	SGal-Ura	870	0,148
WT + CRISPRi MDM34	SGal-Ura	880	0,148666667
WT + CRISPRi MDM34	SGal-Ura	890	0,149333333
WT + CRISPRi MDM34	SGal-Ura	900	0,150333333
WT + CRISPRi MDM34	SGal-Ura	910	0,151333333
WT + CRISPRi MDM34	SGal-Ura	920	0,152
WT + CRISPRi MDM34	SGal-Ura	930	0,153333333
WT + CRISPRi MDM34	SGal-Ura	940	0,153666667
WT + CRISPRi MDM34	SGal-Ura	950	0,154666667
WT + CRISPRi MDM34	SGal-Ura	960	0,155666667
WT + CRISPRi MDM34	SGal-Ura	970	0,157
WT + CRISPRi MDM34	SGal-Ura	980	0,158
WT + CRISPRi MDM34	SGal-Ura	990	0,159
WT + CRISPRi MDM34	SGal-Ura	1000	0,159666667
WT + CRISPRi MDM34	SGal-Ura	1010	0,160333333
WT + CRISPRi MDM34	SGal-Ura	1020	0,161666667
WT + CRISPRi MDM34	SGal-Ura	1030	0,162666667
WT + CRISPRi MDM34	SGal-Ura	1040	0,164
WT + CRISPRi MDM34	SGal-Ura	1050	0,164666667
WT + CRISPRi MDM34	SGal-Ura	1060	0,165666667
WT + CRISPRi MDM34	SGal-Ura	1070	0,166666667
WT + CRISPRi MDM34	SGal-Ura	1080	0,168333333
WT + CRISPRi MDM34	SGal-Ura	1090	0,169
WT + CRISPRi MDM34	SGal-Ura	1100	0,171
WT + CRISPRi MDM34	SGal-Ura	1110	0,172
WT + CRISPRi MDM34	SGal-Ura	1120	0,172666667
WT + CRISPRi MDM34	SGal-Ura	1130	0,174666667
WT + CRISPRi MDM34	SGal-Ura	1140	0,176
WT + CRISPRi MDM34	SGal-Ura	1150	0,177333333
WT + CRISPRi MDM34	SGal-Ura	1160	0,178333333
WT + CRISPRi MDM34	SGal-Ura	1170	0,18
WT + CRISPRi MDM34	SGal-Ura	1180	0,181
WT + CRISPRi MDM34	SGal-Ura	1190	0,183
WT + CRISPRi MDM34	SGal-Ura	1200	0,183666667
WT + CRISPRi MDM34	SGal-Ura	1210	0,185333333
WT + CRISPRi MDM34	SGal-Ura	1220	0,186666667
WT + CRISPRi MDM34	SGal-Ura	1230	0,189
WT + CRISPRi MDM34	SGal-Ura	1240	0,19
WT + CRISPRi MDM34	SGal-Ura	1250	0,191333333
WT + CRISPRi MDM34	SGal-Ura	1260	0,193
WT + CRISPRi MDM34	SGal-Ura	1270	0,195
WT + CRISPRi MDM34	SGal-Ura	1280	0,196333333
WT + CRISPRi MDM34	SGal-Ura	1290	0,198333333
WT + CRISPRi MDM34	SGal-Ura	1300	0,2
WT + CRISPRi MDM34	SGal-Ura	1310	0,201666667
WT + CRISPRi MDM34	SGal-Ura	1320	0,204
WT + CRISPRi MDM34	SGal-Ura	1330	0,205
WT + CRISPRi MDM34	SGal-Ura	1340	0,207333333
WT + CRISPRi MDM34	SGal-Ura	1350	0,208666667
WT + CRISPRi MDM34	SGal-Ura	1360	0,211
WT + CRISPRi MDM34	SGal-Ura	1370	0,212666667
WT + CRISPRi MDM34	SGal-Ura	1380	0,215333333
WT + CRISPRi MDM34	SGal-Ura	1390	0,217
WT + CRISPRi MDM34	SGal-Ura	1400	0,218333333
WT + CRISPRi MDM34	SGal-Ura	1410	0,22
WT + CRISPRi MDM34	SGal-Ura	1420	0,223
WT + CRISPRi MDM34	SGal-Ura	1430	0,225
WT + CRISPRi MDM34	SGal-Ura	1440	0,226
WT + CRISPRi MDM34	SGal-Ura	1450	0,229333333
WT + CRISPRi MDM34	SGal-Ura	1460	0,23
WT + CRISPRi MDM34	SGal-Ura	1470	0,232333333
WT + CRISPRi MDM34	SGal-Ura	1480	0,234
WT + CRISPRi MDM34	SGal-Ura	1490	0,235333333
WT + CRISPRi MDM34	SGal-Ura	1500	0,237666667
WT + CRISPRi MDM34	SGal-Ura	1510	0,239333333
WT + CRISPRi MDM34	SGal-Ura	1520	0,241
WT + CRISPRi MDM34	SGal-Ura	1530	0,242333333
WT + CRISPRi MDM34	SGal-Ura	1540	0,244333333
WT + CRISPRi MDM34	SGal-Ura	1550	0,246333333
WT + CRISPRi MDM34	SGal-Ura	1560	0,248333333
WT + CRISPRi MDM34	SGal-Ura	1570	0,249666667
WT + CRISPRi MDM34	SGal-Ura	1580	0,251666667
WT + CRISPRi MDM34	SGal-Ura	1590	0,253
WT + CRISPRi MDM34	SGal-Ura	1600	0,255666667
WT + CRISPRi MDM34	SGal-Ura	1610	0,258333333
WT + CRISPRi MDM34	SGal-Ura	1620	0,259
WT + CRISPRi MDM34	SGal-Ura	1630	0,260666667
WT + CRISPRi MDM34	SGal-Ura	1640	0,262666667
WT + CRISPRi MDM34	SGal-Ura	1650	0,264333333
WT + CRISPRi MDM34	SGal-Ura	1660	0,266333333
WT + CRISPRi MDM34	SGal-Ura	1670	0,268
WT + CRISPRi MDM34	SGal-Ura	1680	0,270333333
WT + CRISPRi MDM34	SGal-Ura	1690	0,271333333
WT + CRISPRi MDM34	SGal-Ura	1700	0,274333333
WT + CRISPRi MDM34	SGal-Ura	1710	0,276666667
WT + CRISPRi MDM34	SGal-Ura	1720	0,277666667
WT + CRISPRi MDM34	SGal-Ura	1730	0,28
WT + CRISPRi MDM34	SGal-Ura	1740	0,283
WT + CRISPRi MDM34	SGal-Ura	1750	0,283666667
WT + CRISPRi MDM34	SGal-Ura	1760	0,285333333
WT + CRISPRi MDM34	SGal-Ura	1770	0,287666667
WT + CRISPRi MDM34	SGal-Ura	1780	0,289
WT + CRISPRi MDM34	SGal-Ura	1790	0,29
WT + CRISPRi MDM34	SGal-Ura	1800	0,292666667
WT + CRISPRi MDM34	SGal-Ura	1810	0,294
WT + CRISPRi MDM34	SGal-Ura	1820	0,296
WT + CRISPRi MDM34	SGal-Ura	1830	0,297666667
WT + CRISPRi MDM34	SGal-Ura	1840	0,3
WT + CRISPRi MDM34	SGal-Ura	1850	0,301
WT + CRISPRi MDM34	SGal-Ura	1860	0,302
WT + CRISPRi MDM34	SGal-Ura	1870	0,305
WT + CRISPRi MDM34	SGal-Ura	1880	0,306
WT + CRISPRi MDM34	SGal-Ura	1890	0,308
WT + CRISPRi MDM34	SGal-Ura	1900	0,308666667
WT + CRISPRi MDM34	SGal-Ura	1910	0,311
WT + CRISPRi MDM34	SGal-Ura	1920	0,312
WT + CRISPRi MDM34	SGal-Ura	1930	0,313333333
WT + CRISPRi MDM34	SGal-Ura	1940	0,314666667
WT + CRISPRi MDM34	SGal-Ura	1950	0,316666667
WT + CRISPRi MDM34	SGal-Ura	1960	0,318
WT + CRISPRi MDM34	SGal-Ura	1970	0,319333333
WT + CRISPRi MDM34	SGal-Ura	1980	0,320666667
WT + CRISPRi MDM34	SGal-Ura	1990	0,322
WT + CRISPRi MDM34	SGal-Ura	2000	0,323333333
WT + CRISPRi MDM34	SGal-Ura	2010	0,324666667
WT + CRISPRi MDM34	SGal-Ura	2020	0,326
WT + CRISPRi MDM34	SGal-Ura	2030	0,326666667
WT + CRISPRi MDM34	SGal-Ura	2040	0,329
WT + CRISPRi MDM34	SGal-Ura	2050	0,330333333
WT + CRISPRi MDM34	SGal-Ura	2060	0,330666667
WT + CRISPRi MDM34	SGal-Ura	2070	0,331666667
WT + CRISPRi MDM34	SGal-Ura	2080	0,333
WT + CRISPRi MDM34	SGal-Ura	2090	0,335
WT + CRISPRi MDM34	SGal-Ura	2100	0,335333333
WT + CRISPRi MDM34	SGal-Ura	2110	0,336333333
WT + CRISPRi MDM34	SGal-Ura	2120	0,338666667
WT + CRISPRi MDM34	SGal-Ura	2130	0,339
WT + CRISPRi MDM34	SGal-Ura	2140	0,341
WT + CRISPRi MDM34	SGal-Ura	2150	0,340666667
WT + CRISPRi MDM34	SGal-Ura	2160	0,342666667
WT + CRISPRi MDM34	SGal-Ura	2170	0,343666667
WT + CRISPRi MDM34	SGal-Ura	2180	0,344666667
WT + CRISPRi MDM34	SGal-Ura	2190	0,345333333
WT + CRISPRi MDM34	SGal-Ura	2200	0,346666667
WT + CRISPRi MDM34	SGal-Ura	2210	0,348
WT + CRISPRi MDM34	SGal-Ura	2220	0,349666667
WT + CRISPRi MDM34	SGal-Ura	2230	0,351
WT + CRISPRi MDM34	SGal-Ura	2240	0,350333333
WT + CRISPRi MDM34	SGal-Ura	2250	0,351333333
WT + CRISPRi MDM34	SGal-Ura	2260	0,353
WT + CRISPRi MDM34	SGal-Ura	2270	0,355333333
WT + CRISPRi MDM34	SGal-Ura	2280	0,355
WT + CRISPRi MDM34	SGal-Ura	2290	0,355666667
WT + CRISPRi MDM34	SGal-Ura	2300	0,356333333
WT + CRISPRi MDM34	SGal-Ura	2310	0,358
WT + CRISPRi MDM34	SGal-Ura	2320	0,358666667
WT + CRISPRi MDM34	SGal-Ura	2330	0,359333333
WT + CRISPRi MDM34	SGal-Ura	2340	0,360666667
WT + CRISPRi MDM34	SGal-Ura	2350	0,361666667
WT + CRISPRi MDM34	SGal-Ura	2360	0,363
WT + CRISPRi MDM34	SGal-Ura	2370	0,362666667
WT + CRISPRi MDM34	SGal-Ura	2380	0,364666667
WT + CRISPRi MDM34	SGal-Ura	2390	0,365
WT + CRISPRi MDM34	SGal-Ura	2400	0,365
WT + CRISPRi MDM34	SGal-Ura	2410	0,367
WT + CRISPRi MDM34	SGal-Ura	2420	0,366666667
WT + CRISPRi MDM34	SGal-Ura	2430	0,368
WT + CRISPRi MDM34	SGal-Ura	2440	0,368333333
WT + CRISPRi MDM34	SGal-Ura	2450	0,369
WT + CRISPRi MDM34	SGal-Ura	2460	0,370666667
WT + CRISPRi MDM34	SGal-Ura	2470	0,371666667
WT + CRISPRi MDM34	SGal-Ura	2480	0,373
WT + CRISPRi MDM34	SGal-Ura	2490	0,372666667
WT + CRISPRi MDM34	SGal-Ura	2500	0,374333333
WT + CRISPRi MDM34	SGal-Ura	2510	0,375
WT + CRISPRi MDM34	SGal-Ura	2520	0,375
WT + CRISPRi MDM34	SGal-Ura	2530	0,376
WT + CRISPRi MDM34	SGal-Ura	2540	0,377333333
WT + CRISPRi MDM34	SGal-Ura	2550	0,376
WT + CRISPRi MDM34	SGal-Ura	2560	0,378666667
WT + CRISPRi MDM34	SGal-Ura	2570	0,378
WT + CRISPRi MDM34	SGal-Ura	2580	0,379333333
WT + CRISPRi MDM34	SGal-Ura	2590	0,380333333
WT + CRISPRi MDM34	SGal-Ura	2600	0,380666667
WT + CRISPRi MDM34	SGal-Ura	2610	0,381
WT + CRISPRi MDM34	SGal-Ura	2620	0,382333333
WT + CRISPRi MDM34	SGal-Ura	2630	0,382666667
WT + CRISPRi MDM34	SGal-Ura	2640	0,382666667
WT + CRISPRi MDM34	SGal-Ura	2650	0,383333333
WT + CRISPRi MDM34	SGal-Ura	2660	0,383
WT + CRISPRi MDM34	SGal-Ura	2670	0,383666667
WT + CRISPRi MDM34	SGal-Ura	2680	0,385666667
WT + CRISPRi MDM34	SGal-Ura	2690	0,386333333
WT + CRISPRi MDM34	SGal-Ura	2700	0,386333333
WT + CRISPRi MDM34	SGal-Ura	2710	0,387333333
WT + CRISPRi MDM34	SGal-Ura	2720	0,387666667
WT + CRISPRi MDM34	SGal-Ura	2730	0,388666667
WT + CRISPRi MDM34	SGal-Ura	2740	0,389666667
WT + CRISPRi MDM34	SGal-Ura	2750	0,389
WT + CRISPRi MDM34	SGal-Ura	2760	0,390333333
WT + CRISPRi MDM34	SGal-Ura	2770	0,391333333
WT + CRISPRi MDM34	SGal-Ura	2780	0,392
WT + CRISPRi MDM34	SGal-Ura	2790	0,392
WT + CRISPRi MDM34	SGal-Ura	2800	0,393333333
WT + CRISPRi MDM34	SGal-Ura	2810	0,393
WT + CRISPRi MDM34	SGal-Ura	2820	0,393
WT + CRISPRi MDM34	SGal-Ura	2830	0,394666667
WT + CRISPRi MDM34	SGal-Ura	2840	0,395
WT + CRISPRi MDM34	SGal-Ura	2850	0,395333333
WT + CRISPRi MDM34	SGal-Ura	2860	0,395333333
WT + CRISPRi MDM34	SGal-Ura	2870	0,396
WT + CRISPRi MDM34	SGal-Ura	2880	0,397333333
WT + CRISPRi MDM34	SG-Ura	0	0,117666667
WT + CRISPRi MDM34	SG-Ura	10	0,117333333
WT + CRISPRi MDM34	SG-Ura	20	0,117
WT + CRISPRi MDM34	SG-Ura	30	0,117
WT + CRISPRi MDM34	SG-Ura	40	0,117666667
WT + CRISPRi MDM34	SG-Ura	50	0,117666667
WT + CRISPRi MDM34	SG-Ura	60	0,117666667
WT + CRISPRi MDM34	SG-Ura	70	0,117666667
WT + CRISPRi MDM34	SG-Ura	80	0,117666667
WT + CRISPRi MDM34	SG-Ura	90	0,118
WT + CRISPRi MDM34	SG-Ura	100	0,118333333
WT + CRISPRi MDM34	SG-Ura	110	0,118666667
WT + CRISPRi MDM34	SG-Ura	120	0,118666667
WT + CRISPRi MDM34	SG-Ura	130	0,118666667
WT + CRISPRi MDM34	SG-Ura	140	0,119
WT + CRISPRi MDM34	SG-Ura	150	0,119666667
WT + CRISPRi MDM34	SG-Ura	160	0,119666667
WT + CRISPRi MDM34	SG-Ura	170	0,12
WT + CRISPRi MDM34	SG-Ura	180	0,12
WT + CRISPRi MDM34	SG-Ura	190	0,120333333
WT + CRISPRi MDM34	SG-Ura	200	0,120666667
WT + CRISPRi MDM34	SG-Ura	210	0,120666667
WT + CRISPRi MDM34	SG-Ura	220	0,121
WT + CRISPRi MDM34	SG-Ura	230	0,121
WT + CRISPRi MDM34	SG-Ura	240	0,121
WT + CRISPRi MDM34	SG-Ura	250	0,120666667
WT + CRISPRi MDM34	SG-Ura	260	0,121
WT + CRISPRi MDM34	SG-Ura	270	0,121
WT + CRISPRi MDM34	SG-Ura	280	0,120666667
WT + CRISPRi MDM34	SG-Ura	290	0,120666667
WT + CRISPRi MDM34	SG-Ura	300	0,120666667
WT + CRISPRi MDM34	SG-Ura	310	0,120666667
WT + CRISPRi MDM34	SG-Ura	320	0,120333333
WT + CRISPRi MDM34	SG-Ura	330	0,120333333
WT + CRISPRi MDM34	SG-Ura	340	0,12
WT + CRISPRi MDM34	SG-Ura	350	0,12
WT + CRISPRi MDM34	SG-Ura	360	0,12
WT + CRISPRi MDM34	SG-Ura	370	0,120333333
WT + CRISPRi MDM34	SG-Ura	380	0,120666667
WT + CRISPRi MDM34	SG-Ura	390	0,121
WT + CRISPRi MDM34	SG-Ura	400	0,121
WT + CRISPRi MDM34	SG-Ura	410	0,121
WT + CRISPRi MDM34	SG-Ura	420	0,121333333
WT + CRISPRi MDM34	SG-Ura	430	0,121666667
WT + CRISPRi MDM34	SG-Ura	440	0,121666667
WT + CRISPRi MDM34	SG-Ura	450	0,122
WT + CRISPRi MDM34	SG-Ura	460	0,122
WT + CRISPRi MDM34	SG-Ura	470	0,122666667
WT + CRISPRi MDM34	SG-Ura	480	0,123
WT + CRISPRi MDM34	SG-Ura	490	0,123666667
WT + CRISPRi MDM34	SG-Ura	500	0,123666667
WT + CRISPRi MDM34	SG-Ura	510	0,124
WT + CRISPRi MDM34	SG-Ura	520	0,124333333
WT + CRISPRi MDM34	SG-Ura	530	0,124666667
WT + CRISPRi MDM34	SG-Ura	540	0,124666667
WT + CRISPRi MDM34	SG-Ura	550	0,125333333
WT + CRISPRi MDM34	SG-Ura	560	0,125666667
WT + CRISPRi MDM34	SG-Ura	570	0,126
WT + CRISPRi MDM34	SG-Ura	580	0,126333333
WT + CRISPRi MDM34	SG-Ura	590	0,127
WT + CRISPRi MDM34	SG-Ura	600	0,127333333
WT + CRISPRi MDM34	SG-Ura	610	0,127333333
WT + CRISPRi MDM34	SG-Ura	620	0,128
WT + CRISPRi MDM34	SG-Ura	630	0,128
WT + CRISPRi MDM34	SG-Ura	640	0,128333333
WT + CRISPRi MDM34	SG-Ura	650	0,128666667
WT + CRISPRi MDM34	SG-Ura	660	0,128666667
WT + CRISPRi MDM34	SG-Ura	670	0,129333333
WT + CRISPRi MDM34	SG-Ura	680	0,129666667
WT + CRISPRi MDM34	SG-Ura	690	0,129666667
WT + CRISPRi MDM34	SG-Ura	700	0,129666667
WT + CRISPRi MDM34	SG-Ura	710	0,13
WT + CRISPRi MDM34	SG-Ura	720	0,130666667
WT + CRISPRi MDM34	SG-Ura	730	0,131
WT + CRISPRi MDM34	SG-Ura	740	0,131
WT + CRISPRi MDM34	SG-Ura	750	0,131666667
WT + CRISPRi MDM34	SG-Ura	760	0,132
WT + CRISPRi MDM34	SG-Ura	770	0,132
WT + CRISPRi MDM34	SG-Ura	780	0,132666667
WT + CRISPRi MDM34	SG-Ura	790	0,133
WT + CRISPRi MDM34	SG-Ura	800	0,133
WT + CRISPRi MDM34	SG-Ura	810	0,133666667
WT + CRISPRi MDM34	SG-Ura	820	0,134
WT + CRISPRi MDM34	SG-Ura	830	0,134333333
WT + CRISPRi MDM34	SG-Ura	840	0,134666667
WT + CRISPRi MDM34	SG-Ura	850	0,135
WT + CRISPRi MDM34	SG-Ura	860	0,135333333
WT + CRISPRi MDM34	SG-Ura	870	0,135666667
WT + CRISPRi MDM34	SG-Ura	880	0,136333333
WT + CRISPRi MDM34	SG-Ura	890	0,136333333
WT + CRISPRi MDM34	SG-Ura	900	0,136666667
WT + CRISPRi MDM34	SG-Ura	910	0,137
WT + CRISPRi MDM34	SG-Ura	920	0,137333333
WT + CRISPRi MDM34	SG-Ura	930	0,137666667
WT + CRISPRi MDM34	SG-Ura	940	0,138
WT + CRISPRi MDM34	SG-Ura	950	0,138
WT + CRISPRi MDM34	SG-Ura	960	0,138333333
WT + CRISPRi MDM34	SG-Ura	970	0,138
WT + CRISPRi MDM34	SG-Ura	980	0,138666667
WT + CRISPRi MDM34	SG-Ura	990	0,138666667
WT + CRISPRi MDM34	SG-Ura	1000	0,139333333
WT + CRISPRi MDM34	SG-Ura	1010	0,139333333
WT + CRISPRi MDM34	SG-Ura	1020	0,139333333
WT + CRISPRi MDM34	SG-Ura	1030	0,14
WT + CRISPRi MDM34	SG-Ura	1040	0,139666667
WT + CRISPRi MDM34	SG-Ura	1050	0,140333333
WT + CRISPRi MDM34	SG-Ura	1060	0,140333333
WT + CRISPRi MDM34	SG-Ura	1070	0,140333333
WT + CRISPRi MDM34	SG-Ura	1080	0,140666667
WT + CRISPRi MDM34	SG-Ura	1090	0,140666667
WT + CRISPRi MDM34	SG-Ura	1100	0,140666667
WT + CRISPRi MDM34	SG-Ura	1110	0,140666667
WT + CRISPRi MDM34	SG-Ura	1120	0,141
WT + CRISPRi MDM34	SG-Ura	1130	0,141666667
WT + CRISPRi MDM34	SG-Ura	1140	0,142
WT + CRISPRi MDM34	SG-Ura	1150	0,142333333
WT + CRISPRi MDM34	SG-Ura	1160	0,142
WT + CRISPRi MDM34	SG-Ura	1170	0,143333333
WT + CRISPRi MDM34	SG-Ura	1180	0,142666667
WT + CRISPRi MDM34	SG-Ura	1190	0,143
WT + CRISPRi MDM34	SG-Ura	1200	0,144666667
WT + CRISPRi MDM34	SG-Ura	1210	0,144333333
WT + CRISPRi MDM34	SG-Ura	1220	0,144333333
WT + CRISPRi MDM34	SG-Ura	1230	0,145666667
WT + CRISPRi MDM34	SG-Ura	1240	0,145666667
WT + CRISPRi MDM34	SG-Ura	1250	0,144666667
WT + CRISPRi MDM34	SG-Ura	1260	0,147333333
WT + CRISPRi MDM34	SG-Ura	1270	0,146333333
WT + CRISPRi MDM34	SG-Ura	1280	0,146333333
WT + CRISPRi MDM34	SG-Ura	1290	0,147666667
WT + CRISPRi MDM34	SG-Ura	1300	0,151666667
WT + CRISPRi MDM34	SG-Ura	1310	0,148666667
WT + CRISPRi MDM34	SG-Ura	1320	0,153666667
WT + CRISPRi MDM34	SG-Ura	1330	0,152666667
WT + CRISPRi MDM34	SG-Ura	1340	0,152666667
WT + CRISPRi MDM34	SG-Ura	1350	0,151
WT + CRISPRi MDM34	SG-Ura	1360	0,155666667
WT + CRISPRi MDM34	SG-Ura	1370	0,153
WT + CRISPRi MDM34	SG-Ura	1380	0,15
WT + CRISPRi MDM34	SG-Ura	1390	0,149333333
WT + CRISPRi MDM34	SG-Ura	1400	0,150666667
WT + CRISPRi MDM34	SG-Ura	1410	0,150666667
WT + CRISPRi MDM34	SG-Ura	1420	0,152666667
WT + CRISPRi MDM34	SG-Ura	1430	0,153666667
WT + CRISPRi MDM34	SG-Ura	1440	0,153333333
WT + CRISPRi MDM34	SG-Ura	1450	0,153666667
WT + CRISPRi MDM34	SG-Ura	1460	0,154333333
WT + CRISPRi MDM34	SG-Ura	1470	0,154666667
WT + CRISPRi MDM34	SG-Ura	1480	0,156333333
WT + CRISPRi MDM34	SG-Ura	1490	0,156333333
WT + CRISPRi MDM34	SG-Ura	1500	0,156666667
WT + CRISPRi MDM34	SG-Ura	1510	0,157
WT + CRISPRi MDM34	SG-Ura	1520	0,157333333
WT + CRISPRi MDM34	SG-Ura	1530	0,158333333
WT + CRISPRi MDM34	SG-Ura	1540	0,158666667
WT + CRISPRi MDM34	SG-Ura	1550	0,16
WT + CRISPRi MDM34	SG-Ura	1560	0,16
WT + CRISPRi MDM34	SG-Ura	1570	0,160666667
WT + CRISPRi MDM34	SG-Ura	1580	0,161
WT + CRISPRi MDM34	SG-Ura	1590	0,162
WT + CRISPRi MDM34	SG-Ura	1600	0,162
WT + CRISPRi MDM34	SG-Ura	1610	0,162666667
WT + CRISPRi MDM34	SG-Ura	1620	0,163
WT + CRISPRi MDM34	SG-Ura	1630	0,163666667
WT + CRISPRi MDM34	SG-Ura	1640	0,164
WT + CRISPRi MDM34	SG-Ura	1650	0,164333333
WT + CRISPRi MDM34	SG-Ura	1660	0,164666667
WT + CRISPRi MDM34	SG-Ura	1670	0,165
WT + CRISPRi MDM34	SG-Ura	1680	0,165666667
WT + CRISPRi MDM34	SG-Ura	1690	0,166
WT + CRISPRi MDM34	SG-Ura	1700	0,166666667
WT + CRISPRi MDM34	SG-Ura	1710	0,166666667
WT + CRISPRi MDM34	SG-Ura	1720	0,167333333
WT + CRISPRi MDM34	SG-Ura	1730	0,168
WT + CRISPRi MDM34	SG-Ura	1740	0,168333333
WT + CRISPRi MDM34	SG-Ura	1750	0,168333333
WT + CRISPRi MDM34	SG-Ura	1760	0,169666667
WT + CRISPRi MDM34	SG-Ura	1770	0,169
WT + CRISPRi MDM34	SG-Ura	1780	0,170333333
WT + CRISPRi MDM34	SG-Ura	1790	0,171
WT + CRISPRi MDM34	SG-Ura	1800	0,171333333
WT + CRISPRi MDM34	SG-Ura	1810	0,171666667
WT + CRISPRi MDM34	SG-Ura	1820	0,172333333
WT + CRISPRi MDM34	SG-Ura	1830	0,173
WT + CRISPRi MDM34	SG-Ura	1840	0,173333333
WT + CRISPRi MDM34	SG-Ura	1850	0,173666667
WT + CRISPRi MDM34	SG-Ura	1860	0,174
WT + CRISPRi MDM34	SG-Ura	1870	0,175
WT + CRISPRi MDM34	SG-Ura	1880	0,175666667
WT + CRISPRi MDM34	SG-Ura	1890	0,176666667
WT + CRISPRi MDM34	SG-Ura	1900	0,176
WT + CRISPRi MDM34	SG-Ura	1910	0,176666667
WT + CRISPRi MDM34	SG-Ura	1920	0,177666667
WT + CRISPRi MDM34	SG-Ura	1930	0,177666667
WT + CRISPRi MDM34	SG-Ura	1940	0,178333333
WT + CRISPRi MDM34	SG-Ura	1950	0,179
WT + CRISPRi MDM34	SG-Ura	1960	0,18
WT + CRISPRi MDM34	SG-Ura	1970	0,18
WT + CRISPRi MDM34	SG-Ura	1980	0,18
WT + CRISPRi MDM34	SG-Ura	1990	0,181
WT + CRISPRi MDM34	SG-Ura	2000	0,181
WT + CRISPRi MDM34	SG-Ura	2010	0,182333333
WT + CRISPRi MDM34	SG-Ura	2020	0,182666667
WT + CRISPRi MDM34	SG-Ura	2030	0,183333333
WT + CRISPRi MDM34	SG-Ura	2040	0,183
WT + CRISPRi MDM34	SG-Ura	2050	0,184
WT + CRISPRi MDM34	SG-Ura	2060	0,184333333
WT + CRISPRi MDM34	SG-Ura	2070	0,184666667
WT + CRISPRi MDM34	SG-Ura	2080	0,185666667
WT + CRISPRi MDM34	SG-Ura	2090	0,186666667
WT + CRISPRi MDM34	SG-Ura	2100	0,187
WT + CRISPRi MDM34	SG-Ura	2110	0,187
WT + CRISPRi MDM34	SG-Ura	2120	0,187666667
WT + CRISPRi MDM34	SG-Ura	2130	0,188333333
WT + CRISPRi MDM34	SG-Ura	2140	0,189333333
WT + CRISPRi MDM34	SG-Ura	2150	0,189666667
WT + CRISPRi MDM34	SG-Ura	2160	0,19
WT + CRISPRi MDM34	SG-Ura	2170	0,190666667
WT + CRISPRi MDM34	SG-Ura	2180	0,191333333
WT + CRISPRi MDM34	SG-Ura	2190	0,192
WT + CRISPRi MDM34	SG-Ura	2200	0,192333333
WT + CRISPRi MDM34	SG-Ura	2210	0,192666667
WT + CRISPRi MDM34	SG-Ura	2220	0,193
WT + CRISPRi MDM34	SG-Ura	2230	0,194333333
WT + CRISPRi MDM34	SG-Ura	2240	0,194333333
WT + CRISPRi MDM34	SG-Ura	2250	0,195333333
WT + CRISPRi MDM34	SG-Ura	2260	0,195666667
WT + CRISPRi MDM34	SG-Ura	2270	0,196
WT + CRISPRi MDM34	SG-Ura	2280	0,196333333
WT + CRISPRi MDM34	SG-Ura	2290	0,197
WT + CRISPRi MDM34	SG-Ura	2300	0,198333333
WT + CRISPRi MDM34	SG-Ura	2310	0,198333333
WT + CRISPRi MDM34	SG-Ura	2320	0,199333333
WT + CRISPRi MDM34	SG-Ura	2330	0,199666667
WT + CRISPRi MDM34	SG-Ura	2340	0,2
WT + CRISPRi MDM34	SG-Ura	2350	0,200666667
WT + CRISPRi MDM34	SG-Ura	2360	0,201
WT + CRISPRi MDM34	SG-Ura	2370	0,202
WT + CRISPRi MDM34	SG-Ura	2380	0,201666667
WT + CRISPRi MDM34	SG-Ura	2390	0,202333333
WT + CRISPRi MDM34	SG-Ura	2400	0,202666667
WT + CRISPRi MDM34	SG-Ura	2410	0,203333333
WT + CRISPRi MDM34	SG-Ura	2420	0,204333333
WT + CRISPRi MDM34	SG-Ura	2430	0,205
WT + CRISPRi MDM34	SG-Ura	2440	0,204666667
WT + CRISPRi MDM34	SG-Ura	2450	0,205666667
WT + CRISPRi MDM34	SG-Ura	2460	0,206333333
WT + CRISPRi MDM34	SG-Ura	2470	0,206666667
WT + CRISPRi MDM34	SG-Ura	2480	0,206666667
WT + CRISPRi MDM34	SG-Ura	2490	0,207333333
WT + CRISPRi MDM34	SG-Ura	2500	0,208
WT + CRISPRi MDM34	SG-Ura	2510	0,208
WT + CRISPRi MDM34	SG-Ura	2520	0,208666667
WT + CRISPRi MDM34	SG-Ura	2530	0,209333333
WT + CRISPRi MDM34	SG-Ura	2540	0,209666667
WT + CRISPRi MDM34	SG-Ura	2550	0,210333333
WT + CRISPRi MDM34	SG-Ura	2560	0,211
WT + CRISPRi MDM34	SG-Ura	2570	0,212
WT + CRISPRi MDM34	SG-Ura	2580	0,211333333
WT + CRISPRi MDM34	SG-Ura	2590	0,212666667
WT + CRISPRi MDM34	SG-Ura	2600	0,212
WT + CRISPRi MDM34	SG-Ura	2610	0,212333333
WT + CRISPRi MDM34	SG-Ura	2620	0,214333333
WT + CRISPRi MDM34	SG-Ura	2630	0,213666667
WT + CRISPRi MDM34	SG-Ura	2640	0,213666667
WT + CRISPRi MDM34	SG-Ura	2650	0,214666667
WT + CRISPRi MDM34	SG-Ura	2660	0,215333333
WT + CRISPRi MDM34	SG-Ura	2670	0,215666667
WT + CRISPRi MDM34	SG-Ura	2680	0,216
WT + CRISPRi MDM34	SG-Ura	2690	0,216333333
WT + CRISPRi MDM34	SG-Ura	2700	0,217333333
WT + CRISPRi MDM34	SG-Ura	2710	0,217333333
WT + CRISPRi MDM34	SG-Ura	2720	0,218
WT + CRISPRi MDM34	SG-Ura	2730	0,218666667
WT + CRISPRi MDM34	SG-Ura	2740	0,219333333
WT + CRISPRi MDM34	SG-Ura	2750	0,219333333
WT + CRISPRi MDM34	SG-Ura	2760	0,220333333
WT + CRISPRi MDM34	SG-Ura	2770	0,220333333
WT + CRISPRi MDM34	SG-Ura	2780	0,221
WT + CRISPRi MDM34	SG-Ura	2790	0,221333333
WT + CRISPRi MDM34	SG-Ura	2800	0,222
WT + CRISPRi MDM34	SG-Ura	2810	0,222666667
WT + CRISPRi MDM34	SG-Ura	2820	0,223
WT + CRISPRi MDM34	SG-Ura	2830	0,224
WT + CRISPRi MDM34	SG-Ura	2840	0,224666667
WT + CRISPRi MDM34	SG-Ura	2850	0,225666667
WT + CRISPRi MDM34	SG-Ura	2860	0,225333333
WT + CRISPRi MDM34	SG-Ura	2870	0,226333333
WT + CRISPRi MDM34	SG-Ura	2880	0,227
