# Supplementary material for: The ER-SURF pathway uses ER-mitochondria contact sites for protein targeting to mitochondria
Source: EMBO Rep. 2024 Apr 2;25(4):24. doi: 10.1038/s44319-024-00113-w (PMC11014988; doi:10.1038/s44319-024-00113-w)
Supplement: Supplementary file 10 — Source data Fig. 2 [file 44319_2024_113_MOESM10_ESM.zip › Koch_SourceData_Fig2/2F/2F_upper panels.csv]

Strain	Medium	Time [min]	Mean OD600
WT	YPD	0	0,109
WT	YPD	10	0,109
WT	YPD	20	0,1095
WT	YPD	30	0,1095
WT	YPD	40	0,11
WT	YPD	50	0,111
WT	YPD	60	0,1115
WT	YPD	70	0,112
WT	YPD	80	0,1135
WT	YPD	90	0,1145
WT	YPD	100	0,116
WT	YPD	110	0,117
WT	YPD	120	0,1185
WT	YPD	130	0,1205
WT	YPD	140	0,122
WT	YPD	150	0,1255
WT	YPD	160	0,1265
WT	YPD	170	0,1295
WT	YPD	180	0,132
WT	YPD	190	0,1345
WT	YPD	200	0,1375
WT	YPD	210	0,1415
WT	YPD	220	0,1455
WT	YPD	230	0,1495
WT	YPD	240	0,1555
WT	YPD	250	0,159
WT	YPD	260	0,165
WT	YPD	270	0,1705
WT	YPD	280	0,177
WT	YPD	290	0,1835
WT	YPD	300	0,1905
WT	YPD	310	0,1985
WT	YPD	320	0,2075
WT	YPD	330	0,2175
WT	YPD	340	0,229
WT	YPD	350	0,2395
WT	YPD	360	0,2495
WT	YPD	370	0,262
WT	YPD	380	0,2665
WT	YPD	390	0,2765
WT	YPD	400	0,286
WT	YPD	410	0,294
WT	YPD	420	0,3045
WT	YPD	430	0,3145
WT	YPD	440	0,3185
WT	YPD	450	0,328
WT	YPD	460	0,3335
WT	YPD	470	0,338
WT	YPD	480	0,344
WT	YPD	490	0,3475
WT	YPD	500	0,3555
WT	YPD	510	0,36
WT	YPD	520	0,3655
WT	YPD	530	0,3715
WT	YPD	540	0,377
WT	YPD	550	0,3815
WT	YPD	560	0,385
WT	YPD	570	0,3895
WT	YPD	580	0,3945
WT	YPD	590	0,4005
WT	YPD	600	0,407
WT	YPD	610	0,4095
WT	YPD	620	0,411
WT	YPD	630	0,4185
WT	YPD	640	0,419
WT	YPD	650	0,4235
WT	YPD	660	0,432
WT	YPD	670	0,4315
WT	YPD	680	0,437
WT	YPD	690	0,441
WT	YPD	700	0,4405
WT	YPD	710	0,4475
WT	YPD	720	0,448
WT	YPD	730	0,453
WT	YPD	740	0,454
WT	YPD	750	0,461
WT	YPD	760	0,465
WT	YPD	770	0,4705
WT	YPD	780	0,474
WT	YPD	790	0,4775
WT	YPD	800	0,4815
WT	YPD	810	0,4875
WT	YPD	820	0,491
WT	YPD	830	0,496
WT	YPD	840	0,496
WT	YPD	850	0,503
WT	YPD	860	0,508
WT	YPD	870	0,5105
WT	YPD	880	0,514
WT	YPD	890	0,5175
WT	YPD	900	0,5185
WT	YPD	910	0,5245
WT	YPD	920	0,5275
WT	YPD	930	0,5325
WT	YPD	940	0,535
WT	YPD	950	0,536
WT	YPD	960	0,5425
WT	YPD	970	0,545
WT	YPD	980	0,5485
WT	YPD	990	0,552
WT	YPD	1000	0,5545
WT	YPD	1010	0,559
WT	YPD	1020	0,5675
WT	YPD	1030	0,5655
WT	YPD	1040	0,5725
WT	YPD	1050	0,575
WT	YPD	1060	0,5785
WT	YPD	1070	0,583
WT	YPD	1080	0,5845
WT	YPD	1090	0,592
WT	YPD	1100	0,5915
WT	YPD	1110	0,596
WT	YPD	1120	0,599
WT	YPD	1130	0,604
WT	YPD	1140	0,603
WT	YPD	1150	0,6085
WT	YPD	1160	0,611
WT	YPD	1170	0,615
WT	YPD	1180	0,619
WT	YPD	1190	0,622
WT	YPD	1200	0,627
WT	YPD	1210	0,632
WT	YPD	1220	0,634
WT	YPD	1230	0,637
WT	YPD	1240	0,641
WT	YPD	1250	0,6425
WT	YPD	1260	0,644
WT	YPD	1270	0,644
WT	YPD	1280	0,649
WT	YPD	1290	0,6475
WT	YPD	1300	0,651
WT	YPD	1310	0,6505
WT	YPD	1320	0,6535
WT	YPD	1330	0,6515
WT	YPD	1340	0,653
WT	YPD	1350	0,6545
WT	YPD	1360	0,6565
WT	YPD	1370	0,655
WT	YPD	1380	0,655
WT	YPD	1390	0,6545
WT	YPD	1400	0,6525
WT	YPD	1410	0,6555
WT	YPD	1420	0,653
WT	YPD	1430	0,6545
WT	YPD	1440	0,654
WT	YPD	1450	0,652
WT	YPD	1460	0,6545
WT	YPD	1470	0,6545
WT	YPD	1480	0,656
WT	YPD	1490	0,652
WT	YPD	1500	0,6505
WT	YPD	1510	0,6515
WT	YPD	1520	0,6535
WT	YPD	1530	0,6545
WT	YPD	1540	0,6525
WT	YPD	1550	0,653
WT	YPD	1560	0,6535
WT	YPD	1570	0,654
WT	YPD	1580	0,655
WT	YPD	1590	0,6545
WT	YPD	1600	0,6575
WT	YPD	1610	0,656
WT	YPD	1620	0,656
WT	YPD	1630	0,6575
WT	YPD	1640	0,6565
WT	YPD	1650	0,6595
WT	YPD	1660	0,6585
WT	YPD	1670	0,6605
WT	YPD	1680	0,6575
WT	YPD	1690	0,658
WT	YPD	1700	0,661
WT	YPD	1710	0,6625
WT	YPD	1720	0,662
WT	YPD	1730	0,662
WT	YPD	1740	0,664
WT	YPD	1750	0,6645
WT	YPD	1760	0,6655
WT	YPD	1770	0,667
WT	YPD	1780	0,6675
WT	YPD	1790	0,6685
WT	YPD	1800	0,6705
WT	YPD	1810	0,6685
WT	YPD	1820	0,6705
WT	YPD	1830	0,672
WT	YPD	1840	0,671
WT	YPD	1850	0,672
WT	YPD	1860	0,6735
WT	YPD	1870	0,6705
WT	YPD	1880	0,673
WT	YPD	1890	0,6735
WT	YPD	1900	0,6765
WT	YPD	1910	0,677
WT	YPD	1920	0,676
WT	YPD	1930	0,679
WT	YPD	1940	0,677
WT	YPD	1950	0,677
WT	YPD	1960	0,6755
WT	YPD	1970	0,681
WT	YPD	1980	0,677
WT	YPD	1990	0,6775
WT	YPD	2000	0,683
WT	YPD	2010	0,6815
WT	YPD	2020	0,6805
WT	YPD	2030	0,682
WT	YPD	2040	0,682
WT	YPD	2050	0,6825
WT	YPD	2060	0,6855
WT	YPD	2070	0,684
WT	YPD	2080	0,6825
WT	YPD	2090	0,6845
WT	YPD	2100	0,69
WT	YPD	2110	0,689
WT	YPD	2120	0,6875
WT	YPD	2130	0,685
WT	YPD	2140	0,6875
WT	YPD	2150	0,688
WT	YPD	2160	0,689
WT	YPD	2170	0,693
WT	YPD	2180	0,6905
WT	YPD	2190	0,693
WT	YPD	2200	0,6925
WT	YPD	2210	0,6925
WT	YPD	2220	0,695
WT	YPD	2230	0,695
WT	YPD	2240	0,6955
WT	YPD	2250	0,695
WT	YPD	2260	0,697
WT	YPD	2270	0,6945
WT	YPD	2280	0,6965
WT	YPD	2290	0,6975
WT	YPD	2300	0,6955
WT	YPD	2310	0,695
WT	YPD	2320	0,7
WT	YPD	2330	0,7015
WT	YPD	2340	0,6995
WT	YPD	2350	0,701
WT	YPD	2360	0,702
WT	YPD	2370	0,703
WT	YPD	2380	0,701
WT	YPD	2390	0,7005
WT	YPD	2400	0,7015
WT	YPD	2410	0,7035
WT	YPD	2420	0,7035
WT	YPD	2430	0,7025
WT	YPD	2440	0,7035
WT	YPD	2450	0,704
WT	YPD	2460	0,7045
WT	YPD	2470	0,7035
WT	YPD	2480	0,7025
WT	YPD	2490	0,7045
WT	YPD	2500	0,704
WT	YPD	2510	0,703
WT	YPD	2520	0,704
WT	YPD	2530	0,705
WT	YPD	2540	0,707
WT	YPD	2550	0,7045
WT	YPD	2560	0,706
WT	YPD	2570	0,708
WT	YPD	2580	0,707
WT	YPD	2590	0,7075
WT	YPD	2600	0,707
WT	YPD	2610	0,71
WT	YPD	2620	0,71
WT	YPD	2630	0,7115
WT	YPD	2640	0,713
WT	YPD	2650	0,7135
WT	YPD	2660	0,7115
WT	YPD	2670	0,7125
WT	YPD	2680	0,713
WT	YPD	2690	0,7135
WT	YPD	2700	0,7135
WT	YPD	2710	0,713
WT	YPD	2720	0,712
WT	YPD	2730	0,711
WT	YPD	2740	0,7095
WT	YPD	2750	0,7115
WT	YPD	2760	0,713
WT	YPD	2770	0,7105
WT	YPD	2780	0,712
WT	YPD	2790	0,7135
WT	YPD	2800	0,711
WT	YPD	2810	0,7115
WT	YPD	2820	0,7105
WT	YPD	2830	0,7105
WT	YPD	2840	0,71
WT	YPD	2850	0,7095
WT	YPD	2860	0,7105
WT	YPD	2870	0,711
WT	YPD	2880	0,7145
WT	YPGal	0	0,1225
WT	YPGal	10	0,1225
WT	YPGal	20	0,1225
WT	YPGal	30	0,1225
WT	YPGal	40	0,123
WT	YPGal	50	0,1235
WT	YPGal	60	0,124
WT	YPGal	70	0,124
WT	YPGal	80	0,124
WT	YPGal	90	0,125
WT	YPGal	100	0,125
WT	YPGal	110	0,126
WT	YPGal	120	0,1265
WT	YPGal	130	0,127
WT	YPGal	140	0,1275
WT	YPGal	150	0,1285
WT	YPGal	160	0,129
WT	YPGal	170	0,13
WT	YPGal	180	0,1305
WT	YPGal	190	0,131
WT	YPGal	200	0,132
WT	YPGal	210	0,133
WT	YPGal	220	0,134
WT	YPGal	230	0,135
WT	YPGal	240	0,136
WT	YPGal	250	0,137
WT	YPGal	260	0,138
WT	YPGal	270	0,139
WT	YPGal	280	0,1405
WT	YPGal	290	0,1415
WT	YPGal	300	0,1435
WT	YPGal	310	0,145
WT	YPGal	320	0,146
WT	YPGal	330	0,1485
WT	YPGal	340	0,15
WT	YPGal	350	0,152
WT	YPGal	360	0,154
WT	YPGal	370	0,1565
WT	YPGal	380	0,1585
WT	YPGal	390	0,161
WT	YPGal	400	0,164
WT	YPGal	410	0,1655
WT	YPGal	420	0,168
WT	YPGal	430	0,1715
WT	YPGal	440	0,1735
WT	YPGal	450	0,177
WT	YPGal	460	0,181
WT	YPGal	470	0,1855
WT	YPGal	480	0,188
WT	YPGal	490	0,1915
WT	YPGal	500	0,196
WT	YPGal	510	0,2
WT	YPGal	520	0,2045
WT	YPGal	530	0,2095
WT	YPGal	540	0,214
WT	YPGal	550	0,2205
WT	YPGal	560	0,226
WT	YPGal	570	0,2305
WT	YPGal	580	0,2375
WT	YPGal	590	0,2445
WT	YPGal	600	0,251
WT	YPGal	610	0,2585
WT	YPGal	620	0,265
WT	YPGal	630	0,274
WT	YPGal	640	0,2815
WT	YPGal	650	0,29
WT	YPGal	660	0,2965
WT	YPGal	670	0,3045
WT	YPGal	680	0,312
WT	YPGal	690	0,32
WT	YPGal	700	0,329
WT	YPGal	710	0,336
WT	YPGal	720	0,343
WT	YPGal	730	0,351
WT	YPGal	740	0,358
WT	YPGal	750	0,366
WT	YPGal	760	0,3735
WT	YPGal	770	0,3815
WT	YPGal	780	0,3875
WT	YPGal	790	0,395
WT	YPGal	800	0,4005
WT	YPGal	810	0,4055
WT	YPGal	820	0,412
WT	YPGal	830	0,4185
WT	YPGal	840	0,425
WT	YPGal	850	0,432
WT	YPGal	860	0,438
WT	YPGal	870	0,444
WT	YPGal	880	0,451
WT	YPGal	890	0,4575
WT	YPGal	900	0,4635
WT	YPGal	910	0,469
WT	YPGal	920	0,4765
WT	YPGal	930	0,482
WT	YPGal	940	0,4875
WT	YPGal	950	0,492
WT	YPGal	960	0,4975
WT	YPGal	970	0,5035
WT	YPGal	980	0,508
WT	YPGal	990	0,514
WT	YPGal	1000	0,5195
WT	YPGal	1010	0,525
WT	YPGal	1020	0,5295
WT	YPGal	1030	0,536
WT	YPGal	1040	0,54
WT	YPGal	1050	0,5425
WT	YPGal	1060	0,5445
WT	YPGal	1070	0,55
WT	YPGal	1080	0,5525
WT	YPGal	1090	0,5575
WT	YPGal	1100	0,56
WT	YPGal	1110	0,5635
WT	YPGal	1120	0,5665
WT	YPGal	1130	0,5705
WT	YPGal	1140	0,573
WT	YPGal	1150	0,5775
WT	YPGal	1160	0,579
WT	YPGal	1170	0,5835
WT	YPGal	1180	0,5865
WT	YPGal	1190	0,5925
WT	YPGal	1200	0,593
WT	YPGal	1210	0,5955
WT	YPGal	1220	0,5975
WT	YPGal	1230	0,5985
WT	YPGal	1240	0,6015
WT	YPGal	1250	0,6045
WT	YPGal	1260	0,607
WT	YPGal	1270	0,6085
WT	YPGal	1280	0,611
WT	YPGal	1290	0,614
WT	YPGal	1300	0,6155
WT	YPGal	1310	0,618
WT	YPGal	1320	0,6195
WT	YPGal	1330	0,617
WT	YPGal	1340	0,6195
WT	YPGal	1350	0,6195
WT	YPGal	1360	0,6225
WT	YPGal	1370	0,6245
WT	YPGal	1380	0,6275
WT	YPGal	1390	0,629
WT	YPGal	1400	0,6305
WT	YPGal	1410	0,6315
WT	YPGal	1420	0,634
WT	YPGal	1430	0,635
WT	YPGal	1440	0,6365
WT	YPGal	1450	0,639
WT	YPGal	1460	0,641
WT	YPGal	1470	0,643
WT	YPGal	1480	0,6445
WT	YPGal	1490	0,644
WT	YPGal	1500	0,647
WT	YPGal	1510	0,648
WT	YPGal	1520	0,652
WT	YPGal	1530	0,651
WT	YPGal	1540	0,654
WT	YPGal	1550	0,6555
WT	YPGal	1560	0,6575
WT	YPGal	1570	0,66
WT	YPGal	1580	0,6615
WT	YPGal	1590	0,663
WT	YPGal	1600	0,665
WT	YPGal	1610	0,665
WT	YPGal	1620	0,666
WT	YPGal	1630	0,6675
WT	YPGal	1640	0,6705
WT	YPGal	1650	0,67
WT	YPGal	1660	0,674
WT	YPGal	1670	0,6735
WT	YPGal	1680	0,6765
WT	YPGal	1690	0,6775
WT	YPGal	1700	0,6785
WT	YPGal	1710	0,68
WT	YPGal	1720	0,6825
WT	YPGal	1730	0,6815
WT	YPGal	1740	0,6835
WT	YPGal	1750	0,685
WT	YPGal	1760	0,686
WT	YPGal	1770	0,688
WT	YPGal	1780	0,6895
WT	YPGal	1790	0,692
WT	YPGal	1800	0,693
WT	YPGal	1810	0,694
WT	YPGal	1820	0,6945
WT	YPGal	1830	0,6955
WT	YPGal	1840	0,6965
WT	YPGal	1850	0,698
WT	YPGal	1860	0,6985
WT	YPGal	1870	0,7005
WT	YPGal	1880	0,7005
WT	YPGal	1890	0,7025
WT	YPGal	1900	0,7045
WT	YPGal	1910	0,707
WT	YPGal	1920	0,7055
WT	YPGal	1930	0,7075
WT	YPGal	1940	0,7085
WT	YPGal	1950	0,709
WT	YPGal	1960	0,711
WT	YPGal	1970	0,7115
WT	YPGal	1980	0,713
WT	YPGal	1990	0,714
WT	YPGal	2000	0,716
WT	YPGal	2010	0,7165
WT	YPGal	2020	0,7165
WT	YPGal	2030	0,719
WT	YPGal	2040	0,719
WT	YPGal	2050	0,72
WT	YPGal	2060	0,72
WT	YPGal	2070	0,723
WT	YPGal	2080	0,7235
WT	YPGal	2090	0,7245
WT	YPGal	2100	0,7255
WT	YPGal	2110	0,7255
WT	YPGal	2120	0,727
WT	YPGal	2130	0,728
WT	YPGal	2140	0,7275
WT	YPGal	2150	0,728
WT	YPGal	2160	0,729
WT	YPGal	2170	0,73
WT	YPGal	2180	0,731
WT	YPGal	2190	0,7315
WT	YPGal	2200	0,731
WT	YPGal	2210	0,7335
WT	YPGal	2220	0,7345
WT	YPGal	2230	0,7345
WT	YPGal	2240	0,736
WT	YPGal	2250	0,7355
WT	YPGal	2260	0,736
WT	YPGal	2270	0,737
WT	YPGal	2280	0,738
WT	YPGal	2290	0,737
WT	YPGal	2300	0,7385
WT	YPGal	2310	0,7375
WT	YPGal	2320	0,7395
WT	YPGal	2330	0,74
WT	YPGal	2340	0,742
WT	YPGal	2350	0,74
WT	YPGal	2360	0,742
WT	YPGal	2370	0,741
WT	YPGal	2380	0,742
WT	YPGal	2390	0,742
WT	YPGal	2400	0,7405
WT	YPGal	2410	0,743
WT	YPGal	2420	0,7435
WT	YPGal	2430	0,7435
WT	YPGal	2440	0,7425
WT	YPGal	2450	0,744
WT	YPGal	2460	0,7445
WT	YPGal	2470	0,7445
WT	YPGal	2480	0,744
WT	YPGal	2490	0,7455
WT	YPGal	2500	0,7455
WT	YPGal	2510	0,7445
WT	YPGal	2520	0,745
WT	YPGal	2530	0,746
WT	YPGal	2540	0,746
WT	YPGal	2550	0,747
WT	YPGal	2560	0,747
WT	YPGal	2570	0,745
WT	YPGal	2580	0,747
WT	YPGal	2590	0,745
WT	YPGal	2600	0,7445
WT	YPGal	2610	0,7465
WT	YPGal	2620	0,747
WT	YPGal	2630	0,748
WT	YPGal	2640	0,748
WT	YPGal	2650	0,748
WT	YPGal	2660	0,7475
WT	YPGal	2670	0,7475
WT	YPGal	2680	0,7485
WT	YPGal	2690	0,7485
WT	YPGal	2700	0,748
WT	YPGal	2710	0,7485
WT	YPGal	2720	0,748
WT	YPGal	2730	0,7485
WT	YPGal	2740	0,747
WT	YPGal	2750	0,7475
WT	YPGal	2760	0,7485
WT	YPGal	2770	0,747
WT	YPGal	2780	0,746
WT	YPGal	2790	0,7465
WT	YPGal	2800	0,746
WT	YPGal	2810	0,745
WT	YPGal	2820	0,7445
WT	YPGal	2830	0,744
WT	YPGal	2840	0,745
WT	YPGal	2850	0,7455
WT	YPGal	2860	0,7435
WT	YPGal	2870	0,7435
WT	YPGal	2880	0,7435
WT	YPG	0	0,136
WT	YPG	10	0,136
WT	YPG	20	0,1355
WT	YPG	30	0,136
WT	YPG	40	0,136
WT	YPG	50	0,136
WT	YPG	60	0,136
WT	YPG	70	0,1365
WT	YPG	80	0,137
WT	YPG	90	0,137
WT	YPG	100	0,138
WT	YPG	110	0,1385
WT	YPG	120	0,1385
WT	YPG	130	0,139
WT	YPG	140	0,1395
WT	YPG	150	0,14
WT	YPG	160	0,1405
WT	YPG	170	0,141
WT	YPG	180	0,1415
WT	YPG	190	0,142
WT	YPG	200	0,143
WT	YPG	210	0,1435
WT	YPG	220	0,144
WT	YPG	230	0,1455
WT	YPG	240	0,1465
WT	YPG	250	0,147
WT	YPG	260	0,1485
WT	YPG	270	0,1485
WT	YPG	280	0,15
WT	YPG	290	0,151
WT	YPG	300	0,152
WT	YPG	310	0,1535
WT	YPG	320	0,1545
WT	YPG	330	0,155
WT	YPG	340	0,1565
WT	YPG	350	0,158
WT	YPG	360	0,16
WT	YPG	370	0,161
WT	YPG	380	0,1625
WT	YPG	390	0,1645
WT	YPG	400	0,1665
WT	YPG	410	0,168
WT	YPG	420	0,17
WT	YPG	430	0,172
WT	YPG	440	0,174
WT	YPG	450	0,1765
WT	YPG	460	0,1785
WT	YPG	470	0,181
WT	YPG	480	0,1845
WT	YPG	490	0,186
WT	YPG	500	0,1885
WT	YPG	510	0,1915
WT	YPG	520	0,194
WT	YPG	530	0,197
WT	YPG	540	0,1995
WT	YPG	550	0,2025
WT	YPG	560	0,2065
WT	YPG	570	0,209
WT	YPG	580	0,214
WT	YPG	590	0,217
WT	YPG	600	0,221
WT	YPG	610	0,2245
WT	YPG	620	0,2295
WT	YPG	630	0,2345
WT	YPG	640	0,237
WT	YPG	650	0,242
WT	YPG	660	0,248
WT	YPG	670	0,2525
WT	YPG	680	0,258
WT	YPG	690	0,2635
WT	YPG	700	0,2695
WT	YPG	710	0,275
WT	YPG	720	0,283
WT	YPG	730	0,291
WT	YPG	740	0,299
WT	YPG	750	0,3055
WT	YPG	760	0,312
WT	YPG	770	0,3195
WT	YPG	780	0,3265
WT	YPG	790	0,3335
WT	YPG	800	0,3395
WT	YPG	810	0,3465
WT	YPG	820	0,353
WT	YPG	830	0,358
WT	YPG	840	0,363
WT	YPG	850	0,368
WT	YPG	860	0,3735
WT	YPG	870	0,379
WT	YPG	880	0,3845
WT	YPG	890	0,39
WT	YPG	900	0,395
WT	YPG	910	0,3995
WT	YPG	920	0,405
WT	YPG	930	0,4095
WT	YPG	940	0,415
WT	YPG	950	0,42
WT	YPG	960	0,4245
WT	YPG	970	0,4305
WT	YPG	980	0,4345
WT	YPG	990	0,44
WT	YPG	1000	0,4455
WT	YPG	1010	0,4485
WT	YPG	1020	0,454
WT	YPG	1030	0,4605
WT	YPG	1040	0,465
WT	YPG	1050	0,4715
WT	YPG	1060	0,4755
WT	YPG	1070	0,48
WT	YPG	1080	0,4855
WT	YPG	1090	0,4895
WT	YPG	1100	0,4935
WT	YPG	1110	0,4995
WT	YPG	1120	0,5055
WT	YPG	1130	0,5075
WT	YPG	1140	0,5135
WT	YPG	1150	0,516
WT	YPG	1160	0,52
WT	YPG	1170	0,525
WT	YPG	1180	0,5275
WT	YPG	1190	0,5345
WT	YPG	1200	0,5395
WT	YPG	1210	0,5435
WT	YPG	1220	0,5465
WT	YPG	1230	0,549
WT	YPG	1240	0,553
WT	YPG	1250	0,5565
WT	YPG	1260	0,56
WT	YPG	1270	0,5645
WT	YPG	1280	0,5685
WT	YPG	1290	0,5715
WT	YPG	1300	0,5745
WT	YPG	1310	0,5785
WT	YPG	1320	0,5825
WT	YPG	1330	0,586
WT	YPG	1340	0,5885
WT	YPG	1350	0,592
WT	YPG	1360	0,5935
WT	YPG	1370	0,597
WT	YPG	1380	0,6
WT	YPG	1390	0,603
WT	YPG	1400	0,6075
WT	YPG	1410	0,6085
WT	YPG	1420	0,6115
WT	YPG	1430	0,6125
WT	YPG	1440	0,617
WT	YPG	1450	0,62
WT	YPG	1460	0,622
WT	YPG	1470	0,625
WT	YPG	1480	0,6275
WT	YPG	1490	0,628
WT	YPG	1500	0,631
WT	YPG	1510	0,6325
WT	YPG	1520	0,6355
WT	YPG	1530	0,636
WT	YPG	1540	0,6395
WT	YPG	1550	0,642
WT	YPG	1560	0,646
WT	YPG	1570	0,648
WT	YPG	1580	0,648
WT	YPG	1590	0,6515
WT	YPG	1600	0,653
WT	YPG	1610	0,656
WT	YPG	1620	0,657
WT	YPG	1630	0,6585
WT	YPG	1640	0,6615
WT	YPG	1650	0,664
WT	YPG	1660	0,666
WT	YPG	1670	0,668
WT	YPG	1680	0,671
WT	YPG	1690	0,6705
WT	YPG	1700	0,6725
WT	YPG	1710	0,6745
WT	YPG	1720	0,678
WT	YPG	1730	0,679
WT	YPG	1740	0,6805
WT	YPG	1750	0,6835
WT	YPG	1760	0,684
WT	YPG	1770	0,6855
WT	YPG	1780	0,688
WT	YPG	1790	0,6875
WT	YPG	1800	0,691
WT	YPG	1810	0,693
WT	YPG	1820	0,6945
WT	YPG	1830	0,6955
WT	YPG	1840	0,696
WT	YPG	1850	0,6985
WT	YPG	1860	0,701
WT	YPG	1870	0,701
WT	YPG	1880	0,703
WT	YPG	1890	0,7045
WT	YPG	1900	0,708
WT	YPG	1910	0,708
WT	YPG	1920	0,7085
WT	YPG	1930	0,711
WT	YPG	1940	0,711
WT	YPG	1950	0,712
WT	YPG	1960	0,714
WT	YPG	1970	0,7135
WT	YPG	1980	0,7165
WT	YPG	1990	0,718
WT	YPG	2000	0,7185
WT	YPG	2010	0,7195
WT	YPG	2020	0,7215
WT	YPG	2030	0,7215
WT	YPG	2040	0,7235
WT	YPG	2050	0,724
WT	YPG	2060	0,7255
WT	YPG	2070	0,725
WT	YPG	2080	0,727
WT	YPG	2090	0,7285
WT	YPG	2100	0,729
WT	YPG	2110	0,7305
WT	YPG	2120	0,7305
WT	YPG	2130	0,733
WT	YPG	2140	0,7335
WT	YPG	2150	0,7345
WT	YPG	2160	0,7355
WT	YPG	2170	0,737
WT	YPG	2180	0,739
WT	YPG	2190	0,7385
WT	YPG	2200	0,739
WT	YPG	2210	0,74
WT	YPG	2220	0,7415
WT	YPG	2230	0,742
WT	YPG	2240	0,744
WT	YPG	2250	0,7445
WT	YPG	2260	0,746
WT	YPG	2270	0,7465
WT	YPG	2280	0,7475
WT	YPG	2290	0,7475
WT	YPG	2300	0,7485
WT	YPG	2310	0,75
WT	YPG	2320	0,753
WT	YPG	2330	0,752
WT	YPG	2340	0,754
WT	YPG	2350	0,7535
WT	YPG	2360	0,7545
WT	YPG	2370	0,7555
WT	YPG	2380	0,757
WT	YPG	2390	0,7575
WT	YPG	2400	0,758
WT	YPG	2410	0,758
WT	YPG	2420	0,76
WT	YPG	2430	0,7605
WT	YPG	2440	0,7605
WT	YPG	2450	0,763
WT	YPG	2460	0,7635
WT	YPG	2470	0,762
WT	YPG	2480	0,762
WT	YPG	2490	0,763
WT	YPG	2500	0,762
WT	YPG	2510	0,764
WT	YPG	2520	0,764
WT	YPG	2530	0,7645
WT	YPG	2540	0,7645
WT	YPG	2550	0,769
WT	YPG	2560	0,766
WT	YPG	2570	0,766
WT	YPG	2580	0,768
WT	YPG	2590	0,7695
WT	YPG	2600	0,7675
WT	YPG	2610	0,768
WT	YPG	2620	0,768
WT	YPG	2630	0,77
WT	YPG	2640	0,7725
WT	YPG	2650	0,7735
WT	YPG	2660	0,7745
WT	YPG	2670	0,7765
WT	YPG	2680	0,7735
WT	YPG	2690	0,774
WT	YPG	2700	0,7745
WT	YPG	2710	0,774
WT	YPG	2720	0,775
WT	YPG	2730	0,7745
WT	YPG	2740	0,7765
WT	YPG	2750	0,777
WT	YPG	2760	0,777
WT	YPG	2770	0,7775
WT	YPG	2780	0,78
WT	YPG	2790	0,7805
WT	YPG	2800	0,78
WT	YPG	2810	0,781
WT	YPG	2820	0,781
WT	YPG	2830	0,7825
WT	YPG	2840	0,782
WT	YPG	2850	0,784
WT	YPG	2860	0,784
WT	YPG	2870	0,7835
WT	YPG	2880	0,7845
Dmdm34	YPD	0	0,1145
Dmdm34	YPD	10	0,1145
Dmdm34	YPD	20	0,115
Dmdm34	YPD	30	0,115
Dmdm34	YPD	40	0,116
Dmdm34	YPD	50	0,116
Dmdm34	YPD	60	0,1165
Dmdm34	YPD	70	0,117
Dmdm34	YPD	80	0,118
Dmdm34	YPD	90	0,119
Dmdm34	YPD	100	0,12
Dmdm34	YPD	110	0,1215
Dmdm34	YPD	120	0,1225
Dmdm34	YPD	130	0,124
Dmdm34	YPD	140	0,1255
Dmdm34	YPD	150	0,1275
Dmdm34	YPD	160	0,1295
Dmdm34	YPD	170	0,1325
Dmdm34	YPD	180	0,134
Dmdm34	YPD	190	0,136
Dmdm34	YPD	200	0,14
Dmdm34	YPD	210	0,1425
Dmdm34	YPD	220	0,1455
Dmdm34	YPD	230	0,1495
Dmdm34	YPD	240	0,1535
Dmdm34	YPD	250	0,159
Dmdm34	YPD	260	0,164
Dmdm34	YPD	270	0,168
Dmdm34	YPD	280	0,1745
Dmdm34	YPD	290	0,1805
Dmdm34	YPD	300	0,188
Dmdm34	YPD	310	0,195
Dmdm34	YPD	320	0,2035
Dmdm34	YPD	330	0,213
Dmdm34	YPD	340	0,221
Dmdm34	YPD	350	0,232
Dmdm34	YPD	360	0,2445
Dmdm34	YPD	370	0,2555
Dmdm34	YPD	380	0,267
Dmdm34	YPD	390	0,2775
Dmdm34	YPD	400	0,2875
Dmdm34	YPD	410	0,298
Dmdm34	YPD	420	0,309
Dmdm34	YPD	430	0,317
Dmdm34	YPD	440	0,327
Dmdm34	YPD	450	0,3375
Dmdm34	YPD	460	0,343
Dmdm34	YPD	470	0,351
Dmdm34	YPD	480	0,356
Dmdm34	YPD	490	0,3645
Dmdm34	YPD	500	0,3705
Dmdm34	YPD	510	0,3775
Dmdm34	YPD	520	0,3795
Dmdm34	YPD	530	0,385
Dmdm34	YPD	540	0,3915
Dmdm34	YPD	550	0,3975
Dmdm34	YPD	560	0,404
Dmdm34	YPD	570	0,41
Dmdm34	YPD	580	0,413
Dmdm34	YPD	590	0,4175
Dmdm34	YPD	600	0,423
Dmdm34	YPD	610	0,4275
Dmdm34	YPD	620	0,432
Dmdm34	YPD	630	0,4365
Dmdm34	YPD	640	0,44
Dmdm34	YPD	650	0,4475
Dmdm34	YPD	660	0,448
Dmdm34	YPD	670	0,452
Dmdm34	YPD	680	0,454
Dmdm34	YPD	690	0,462
Dmdm34	YPD	700	0,4625
Dmdm34	YPD	710	0,4665
Dmdm34	YPD	720	0,4725
Dmdm34	YPD	730	0,474
Dmdm34	YPD	740	0,4785
Dmdm34	YPD	750	0,4835
Dmdm34	YPD	760	0,4875
Dmdm34	YPD	770	0,491
Dmdm34	YPD	780	0,495
Dmdm34	YPD	790	0,5015
Dmdm34	YPD	800	0,5025
Dmdm34	YPD	810	0,51
Dmdm34	YPD	820	0,5135
Dmdm34	YPD	830	0,517
Dmdm34	YPD	840	0,522
Dmdm34	YPD	850	0,526
Dmdm34	YPD	860	0,533
Dmdm34	YPD	870	0,5355
Dmdm34	YPD	880	0,539
Dmdm34	YPD	890	0,543
Dmdm34	YPD	900	0,547
Dmdm34	YPD	910	0,551
Dmdm34	YPD	920	0,5545
Dmdm34	YPD	930	0,558
Dmdm34	YPD	940	0,5615
Dmdm34	YPD	950	0,5655
Dmdm34	YPD	960	0,569
Dmdm34	YPD	970	0,572
Dmdm34	YPD	980	0,5755
Dmdm34	YPD	990	0,5795
Dmdm34	YPD	1000	0,582
Dmdm34	YPD	1010	0,5875
Dmdm34	YPD	1020	0,589
Dmdm34	YPD	1030	0,593
Dmdm34	YPD	1040	0,5955
Dmdm34	YPD	1050	0,599
Dmdm34	YPD	1060	0,6045
Dmdm34	YPD	1070	0,6055
Dmdm34	YPD	1080	0,6085
Dmdm34	YPD	1090	0,6115
Dmdm34	YPD	1100	0,6155
Dmdm34	YPD	1110	0,6165
Dmdm34	YPD	1120	0,622
Dmdm34	YPD	1130	0,6245
Dmdm34	YPD	1140	0,627
Dmdm34	YPD	1150	0,6285
Dmdm34	YPD	1160	0,6325
Dmdm34	YPD	1170	0,637
Dmdm34	YPD	1180	0,64
Dmdm34	YPD	1190	0,645
Dmdm34	YPD	1200	0,6485
Dmdm34	YPD	1210	0,653
Dmdm34	YPD	1220	0,657
Dmdm34	YPD	1230	0,66
Dmdm34	YPD	1240	0,664
Dmdm34	YPD	1250	0,667
Dmdm34	YPD	1260	0,6685
Dmdm34	YPD	1270	0,671
Dmdm34	YPD	1280	0,6725
Dmdm34	YPD	1290	0,672
Dmdm34	YPD	1300	0,674
Dmdm34	YPD	1310	0,6745
Dmdm34	YPD	1320	0,6755
Dmdm34	YPD	1330	0,675
Dmdm34	YPD	1340	0,677
Dmdm34	YPD	1350	0,675
Dmdm34	YPD	1360	0,6775
Dmdm34	YPD	1370	0,678
Dmdm34	YPD	1380	0,6765
Dmdm34	YPD	1390	0,6765
Dmdm34	YPD	1400	0,6765
Dmdm34	YPD	1410	0,677
Dmdm34	YPD	1420	0,676
Dmdm34	YPD	1430	0,676
Dmdm34	YPD	1440	0,6765
Dmdm34	YPD	1450	0,676
Dmdm34	YPD	1460	0,6755
Dmdm34	YPD	1470	0,6765
Dmdm34	YPD	1480	0,675
Dmdm34	YPD	1490	0,6755
Dmdm34	YPD	1500	0,675
Dmdm34	YPD	1510	0,674
Dmdm34	YPD	1520	0,676
Dmdm34	YPD	1530	0,675
Dmdm34	YPD	1540	0,6755
Dmdm34	YPD	1550	0,676
Dmdm34	YPD	1560	0,675
Dmdm34	YPD	1570	0,676
Dmdm34	YPD	1580	0,676
Dmdm34	YPD	1590	0,6765
Dmdm34	YPD	1600	0,676
Dmdm34	YPD	1610	0,677
Dmdm34	YPD	1620	0,676
Dmdm34	YPD	1630	0,6795
Dmdm34	YPD	1640	0,68
Dmdm34	YPD	1650	0,6795
Dmdm34	YPD	1660	0,6805
Dmdm34	YPD	1670	0,682
Dmdm34	YPD	1680	0,682
Dmdm34	YPD	1690	0,6815
Dmdm34	YPD	1700	0,6835
Dmdm34	YPD	1710	0,6835
Dmdm34	YPD	1720	0,685
Dmdm34	YPD	1730	0,6845
Dmdm34	YPD	1740	0,686
Dmdm34	YPD	1750	0,686
Dmdm34	YPD	1760	0,6865
Dmdm34	YPD	1770	0,6875
Dmdm34	YPD	1780	0,6875
Dmdm34	YPD	1790	0,6885
Dmdm34	YPD	1800	0,69
Dmdm34	YPD	1810	0,691
Dmdm34	YPD	1820	0,6915
Dmdm34	YPD	1830	0,692
Dmdm34	YPD	1840	0,693
Dmdm34	YPD	1850	0,6925
Dmdm34	YPD	1860	0,693
Dmdm34	YPD	1870	0,6945
Dmdm34	YPD	1880	0,695
Dmdm34	YPD	1890	0,6965
Dmdm34	YPD	1900	0,697
Dmdm34	YPD	1910	0,698
Dmdm34	YPD	1920	0,6975
Dmdm34	YPD	1930	0,6975
Dmdm34	YPD	1940	0,699
Dmdm34	YPD	1950	0,7015
Dmdm34	YPD	1960	0,7
Dmdm34	YPD	1970	0,702
Dmdm34	YPD	1980	0,703
Dmdm34	YPD	1990	0,704
Dmdm34	YPD	2000	0,7045
Dmdm34	YPD	2010	0,7045
Dmdm34	YPD	2020	0,706
Dmdm34	YPD	2030	0,707
Dmdm34	YPD	2040	0,7065
Dmdm34	YPD	2050	0,708
Dmdm34	YPD	2060	0,707
Dmdm34	YPD	2070	0,7095
Dmdm34	YPD	2080	0,7085
Dmdm34	YPD	2090	0,7095
Dmdm34	YPD	2100	0,7095
Dmdm34	YPD	2110	0,7115
Dmdm34	YPD	2120	0,7135
Dmdm34	YPD	2130	0,7115
Dmdm34	YPD	2140	0,7125
Dmdm34	YPD	2150	0,713
Dmdm34	YPD	2160	0,7125
Dmdm34	YPD	2170	0,7135
Dmdm34	YPD	2180	0,7145
Dmdm34	YPD	2190	0,7155
Dmdm34	YPD	2200	0,7165
Dmdm34	YPD	2210	0,716
Dmdm34	YPD	2220	0,719
Dmdm34	YPD	2230	0,7185
Dmdm34	YPD	2240	0,718
Dmdm34	YPD	2250	0,719
Dmdm34	YPD	2260	0,7195
Dmdm34	YPD	2270	0,721
Dmdm34	YPD	2280	0,7195
Dmdm34	YPD	2290	0,7205
Dmdm34	YPD	2300	0,721
Dmdm34	YPD	2310	0,722
Dmdm34	YPD	2320	0,723
Dmdm34	YPD	2330	0,722
Dmdm34	YPD	2340	0,7235
Dmdm34	YPD	2350	0,7225
Dmdm34	YPD	2360	0,724
Dmdm34	YPD	2370	0,724
Dmdm34	YPD	2380	0,7245
Dmdm34	YPD	2390	0,726
Dmdm34	YPD	2400	0,726
Dmdm34	YPD	2410	0,726
Dmdm34	YPD	2420	0,7255
Dmdm34	YPD	2430	0,7255
Dmdm34	YPD	2440	0,7255
Dmdm34	YPD	2450	0,726
Dmdm34	YPD	2460	0,727
Dmdm34	YPD	2470	0,727
Dmdm34	YPD	2480	0,728
Dmdm34	YPD	2490	0,729
Dmdm34	YPD	2500	0,7285
Dmdm34	YPD	2510	0,728
Dmdm34	YPD	2520	0,728
Dmdm34	YPD	2530	0,728
Dmdm34	YPD	2540	0,7295
Dmdm34	YPD	2550	0,7295
Dmdm34	YPD	2560	0,7315
Dmdm34	YPD	2570	0,7305
Dmdm34	YPD	2580	0,731
Dmdm34	YPD	2590	0,7325
Dmdm34	YPD	2600	0,7305
Dmdm34	YPD	2610	0,7335
Dmdm34	YPD	2620	0,7365
Dmdm34	YPD	2630	0,736
Dmdm34	YPD	2640	0,735
Dmdm34	YPD	2650	0,737
Dmdm34	YPD	2660	0,7365
Dmdm34	YPD	2670	0,737
Dmdm34	YPD	2680	0,737
Dmdm34	YPD	2690	0,7365
Dmdm34	YPD	2700	0,737
Dmdm34	YPD	2710	0,737
Dmdm34	YPD	2720	0,735
Dmdm34	YPD	2730	0,735
Dmdm34	YPD	2740	0,7355
Dmdm34	YPD	2750	0,7345
Dmdm34	YPD	2760	0,7345
Dmdm34	YPD	2770	0,734
Dmdm34	YPD	2780	0,7345
Dmdm34	YPD	2790	0,735
Dmdm34	YPD	2800	0,735
Dmdm34	YPD	2810	0,7345
Dmdm34	YPD	2820	0,7355
Dmdm34	YPD	2830	0,7345
Dmdm34	YPD	2840	0,7355
Dmdm34	YPD	2850	0,735
Dmdm34	YPD	2860	0,7355
Dmdm34	YPD	2870	0,734
Dmdm34	YPD	2880	0,736
Dmdm34	YPGal	0	0,13
Dmdm34	YPGal	10	0,13
Dmdm34	YPGal	20	0,13
Dmdm34	YPGal	30	0,13
Dmdm34	YPGal	40	0,13
Dmdm34	YPGal	50	0,1305
Dmdm34	YPGal	60	0,131
Dmdm34	YPGal	70	0,1315
Dmdm34	YPGal	80	0,1315
Dmdm34	YPGal	90	0,132
Dmdm34	YPGal	100	0,132
Dmdm34	YPGal	110	0,1325
Dmdm34	YPGal	120	0,133
Dmdm34	YPGal	130	0,1335
Dmdm34	YPGal	140	0,1335
Dmdm34	YPGal	150	0,1345
Dmdm34	YPGal	160	0,135
Dmdm34	YPGal	170	0,1355
Dmdm34	YPGal	180	0,136
Dmdm34	YPGal	190	0,1375
Dmdm34	YPGal	200	0,1375
Dmdm34	YPGal	210	0,138
Dmdm34	YPGal	220	0,1395
Dmdm34	YPGal	230	0,1405
Dmdm34	YPGal	240	0,141
Dmdm34	YPGal	250	0,1415
Dmdm34	YPGal	260	0,143
Dmdm34	YPGal	270	0,1445
Dmdm34	YPGal	280	0,145
Dmdm34	YPGal	290	0,1465
Dmdm34	YPGal	300	0,1475
Dmdm34	YPGal	310	0,149
Dmdm34	YPGal	320	0,15
Dmdm34	YPGal	330	0,1515
Dmdm34	YPGal	340	0,1535
Dmdm34	YPGal	350	0,156
Dmdm34	YPGal	360	0,157
Dmdm34	YPGal	370	0,1595
Dmdm34	YPGal	380	0,1615
Dmdm34	YPGal	390	0,1645
Dmdm34	YPGal	400	0,1665
Dmdm34	YPGal	410	0,1685
Dmdm34	YPGal	420	0,1705
Dmdm34	YPGal	430	0,1735
Dmdm34	YPGal	440	0,1765
Dmdm34	YPGal	450	0,1795
Dmdm34	YPGal	460	0,1825
Dmdm34	YPGal	470	0,1855
Dmdm34	YPGal	480	0,189
Dmdm34	YPGal	490	0,1925
Dmdm34	YPGal	500	0,196
Dmdm34	YPGal	510	0,2
Dmdm34	YPGal	520	0,205
Dmdm34	YPGal	530	0,208
Dmdm34	YPGal	540	0,213
Dmdm34	YPGal	550	0,2175
Dmdm34	YPGal	560	0,2235
Dmdm34	YPGal	570	0,228
Dmdm34	YPGal	580	0,2335
Dmdm34	YPGal	590	0,2395
Dmdm34	YPGal	600	0,246
Dmdm34	YPGal	610	0,2515
Dmdm34	YPGal	620	0,2565
Dmdm34	YPGal	630	0,2655
Dmdm34	YPGal	640	0,2715
Dmdm34	YPGal	650	0,28
Dmdm34	YPGal	660	0,2865
Dmdm34	YPGal	670	0,2945
Dmdm34	YPGal	680	0,3035
Dmdm34	YPGal	690	0,3125
Dmdm34	YPGal	700	0,321
Dmdm34	YPGal	710	0,329
Dmdm34	YPGal	720	0,3395
Dmdm34	YPGal	730	0,35
Dmdm34	YPGal	740	0,3595
Dmdm34	YPGal	750	0,37
Dmdm34	YPGal	760	0,379
Dmdm34	YPGal	770	0,389
Dmdm34	YPGal	780	0,3985
Dmdm34	YPGal	790	0,4085
Dmdm34	YPGal	800	0,4175
Dmdm34	YPGal	810	0,4265
Dmdm34	YPGal	820	0,4365
Dmdm34	YPGal	830	0,446
Dmdm34	YPGal	840	0,4555
Dmdm34	YPGal	850	0,4645
Dmdm34	YPGal	860	0,4725
Dmdm34	YPGal	870	0,482
Dmdm34	YPGal	880	0,4905
Dmdm34	YPGal	890	0,4975
Dmdm34	YPGal	900	0,5065
Dmdm34	YPGal	910	0,5125
Dmdm34	YPGal	920	0,5215
Dmdm34	YPGal	930	0,528
Dmdm34	YPGal	940	0,534
Dmdm34	YPGal	950	0,5405
Dmdm34	YPGal	960	0,5455
Dmdm34	YPGal	970	0,552
Dmdm34	YPGal	980	0,5575
Dmdm34	YPGal	990	0,562
Dmdm34	YPGal	1000	0,568
Dmdm34	YPGal	1010	0,5715
Dmdm34	YPGal	1020	0,577
Dmdm34	YPGal	1030	0,581
Dmdm34	YPGal	1040	0,5865
Dmdm34	YPGal	1050	0,59
Dmdm34	YPGal	1060	0,5935
Dmdm34	YPGal	1070	0,599
Dmdm34	YPGal	1080	0,602
Dmdm34	YPGal	1090	0,6065
Dmdm34	YPGal	1100	0,6095
Dmdm34	YPGal	1110	0,614
Dmdm34	YPGal	1120	0,6175
Dmdm34	YPGal	1130	0,6205
Dmdm34	YPGal	1140	0,624
Dmdm34	YPGal	1150	0,6275
Dmdm34	YPGal	1160	0,6285
Dmdm34	YPGal	1170	0,6335
Dmdm34	YPGal	1180	0,6375
Dmdm34	YPGal	1190	0,642
Dmdm34	YPGal	1200	0,6465
Dmdm34	YPGal	1210	0,65
Dmdm34	YPGal	1220	0,6505
Dmdm34	YPGal	1230	0,656
Dmdm34	YPGal	1240	0,658
Dmdm34	YPGal	1250	0,661
Dmdm34	YPGal	1260	0,6635
Dmdm34	YPGal	1270	0,6655
Dmdm34	YPGal	1280	0,669
Dmdm34	YPGal	1290	0,671
Dmdm34	YPGal	1300	0,6725
Dmdm34	YPGal	1310	0,674
Dmdm34	YPGal	1320	0,677
Dmdm34	YPGal	1330	0,6785
Dmdm34	YPGal	1340	0,68
Dmdm34	YPGal	1350	0,6835
Dmdm34	YPGal	1360	0,685
Dmdm34	YPGal	1370	0,687
Dmdm34	YPGal	1380	0,6905
Dmdm34	YPGal	1390	0,693
Dmdm34	YPGal	1400	0,696
Dmdm34	YPGal	1410	0,697
Dmdm34	YPGal	1420	0,6985
Dmdm34	YPGal	1430	0,7005
Dmdm34	YPGal	1440	0,7025
Dmdm34	YPGal	1450	0,7065
Dmdm34	YPGal	1460	0,7075
Dmdm34	YPGal	1470	0,7095
Dmdm34	YPGal	1480	0,7115
Dmdm34	YPGal	1490	0,7145
Dmdm34	YPGal	1500	0,7165
Dmdm34	YPGal	1510	0,7175
Dmdm34	YPGal	1520	0,719
Dmdm34	YPGal	1530	0,7215
Dmdm34	YPGal	1540	0,725
Dmdm34	YPGal	1550	0,7235
Dmdm34	YPGal	1560	0,7255
Dmdm34	YPGal	1570	0,728
Dmdm34	YPGal	1580	0,7295
Dmdm34	YPGal	1590	0,7315
Dmdm34	YPGal	1600	0,7325
Dmdm34	YPGal	1610	0,733
Dmdm34	YPGal	1620	0,7355
Dmdm34	YPGal	1630	0,7375
Dmdm34	YPGal	1640	0,7385
Dmdm34	YPGal	1650	0,741
Dmdm34	YPGal	1660	0,741
Dmdm34	YPGal	1670	0,744
Dmdm34	YPGal	1680	0,7455
Dmdm34	YPGal	1690	0,7475
Dmdm34	YPGal	1700	0,748
Dmdm34	YPGal	1710	0,75
Dmdm34	YPGal	1720	0,7515
Dmdm34	YPGal	1730	0,7525
Dmdm34	YPGal	1740	0,7535
Dmdm34	YPGal	1750	0,7565
Dmdm34	YPGal	1760	0,757
Dmdm34	YPGal	1770	0,758
Dmdm34	YPGal	1780	0,759
Dmdm34	YPGal	1790	0,7605
Dmdm34	YPGal	1800	0,7625
Dmdm34	YPGal	1810	0,763
Dmdm34	YPGal	1820	0,7655
Dmdm34	YPGal	1830	0,7675
Dmdm34	YPGal	1840	0,768
Dmdm34	YPGal	1850	0,768
Dmdm34	YPGal	1860	0,77
Dmdm34	YPGal	1870	0,7715
Dmdm34	YPGal	1880	0,772
Dmdm34	YPGal	1890	0,7735
Dmdm34	YPGal	1900	0,7755
Dmdm34	YPGal	1910	0,777
Dmdm34	YPGal	1920	0,778
Dmdm34	YPGal	1930	0,779
Dmdm34	YPGal	1940	0,781
Dmdm34	YPGal	1950	0,782
Dmdm34	YPGal	1960	0,7835
Dmdm34	YPGal	1970	0,784
Dmdm34	YPGal	1980	0,786
Dmdm34	YPGal	1990	0,7875
Dmdm34	YPGal	2000	0,788
Dmdm34	YPGal	2010	0,7895
Dmdm34	YPGal	2020	0,79
Dmdm34	YPGal	2030	0,792
Dmdm34	YPGal	2040	0,794
Dmdm34	YPGal	2050	0,794
Dmdm34	YPGal	2060	0,7955
Dmdm34	YPGal	2070	0,7955
Dmdm34	YPGal	2080	0,7985
Dmdm34	YPGal	2090	0,7975
Dmdm34	YPGal	2100	0,7995
Dmdm34	YPGal	2110	0,801
Dmdm34	YPGal	2120	0,8015
Dmdm34	YPGal	2130	0,803
Dmdm34	YPGal	2140	0,8035
Dmdm34	YPGal	2150	0,8055
Dmdm34	YPGal	2160	0,8065
Dmdm34	YPGal	2170	0,8075
Dmdm34	YPGal	2180	0,8085
Dmdm34	YPGal	2190	0,809
Dmdm34	YPGal	2200	0,8105
Dmdm34	YPGal	2210	0,8115
Dmdm34	YPGal	2220	0,813
Dmdm34	YPGal	2230	0,815
Dmdm34	YPGal	2240	0,8155
Dmdm34	YPGal	2250	0,817
Dmdm34	YPGal	2260	0,817
Dmdm34	YPGal	2270	0,8185
Dmdm34	YPGal	2280	0,819
Dmdm34	YPGal	2290	0,8195
Dmdm34	YPGal	2300	0,821
Dmdm34	YPGal	2310	0,822
Dmdm34	YPGal	2320	0,823
Dmdm34	YPGal	2330	0,8245
Dmdm34	YPGal	2340	0,825
Dmdm34	YPGal	2350	0,825
Dmdm34	YPGal	2360	0,8265
Dmdm34	YPGal	2370	0,8275
Dmdm34	YPGal	2380	0,8295
Dmdm34	YPGal	2390	0,8285
Dmdm34	YPGal	2400	0,831
Dmdm34	YPGal	2410	0,831
Dmdm34	YPGal	2420	0,8325
Dmdm34	YPGal	2430	0,8335
Dmdm34	YPGal	2440	0,834
Dmdm34	YPGal	2450	0,835
Dmdm34	YPGal	2460	0,8365
Dmdm34	YPGal	2470	0,8375
Dmdm34	YPGal	2480	0,838
Dmdm34	YPGal	2490	0,838
Dmdm34	YPGal	2500	0,8405
Dmdm34	YPGal	2510	0,84
Dmdm34	YPGal	2520	0,8415
Dmdm34	YPGal	2530	0,8425
Dmdm34	YPGal	2540	0,8435
Dmdm34	YPGal	2550	0,843
Dmdm34	YPGal	2560	0,8435
Dmdm34	YPGal	2570	0,844
Dmdm34	YPGal	2580	0,845
Dmdm34	YPGal	2590	0,846
Dmdm34	YPGal	2600	0,8455
Dmdm34	YPGal	2610	0,847
Dmdm34	YPGal	2620	0,8475
Dmdm34	YPGal	2630	0,849
Dmdm34	YPGal	2640	0,8505
Dmdm34	YPGal	2650	0,851
Dmdm34	YPGal	2660	0,852
Dmdm34	YPGal	2670	0,8515
Dmdm34	YPGal	2680	0,8525
Dmdm34	YPGal	2690	0,852
Dmdm34	YPGal	2700	0,853
Dmdm34	YPGal	2710	0,853
Dmdm34	YPGal	2720	0,8535
Dmdm34	YPGal	2730	0,8545
Dmdm34	YPGal	2740	0,856
Dmdm34	YPGal	2750	0,856
Dmdm34	YPGal	2760	0,857
Dmdm34	YPGal	2770	0,857
Dmdm34	YPGal	2780	0,857
Dmdm34	YPGal	2790	0,859
Dmdm34	YPGal	2800	0,8585
Dmdm34	YPGal	2810	0,8595
Dmdm34	YPGal	2820	0,8615
Dmdm34	YPGal	2830	0,8605
Dmdm34	YPGal	2840	0,861
Dmdm34	YPGal	2850	0,8615
Dmdm34	YPGal	2860	0,862
Dmdm34	YPGal	2870	0,8635
Dmdm34	YPGal	2880	0,863
Dmdm34	YPG	0	0,1385
Dmdm34	YPG	10	0,1385
Dmdm34	YPG	20	0,1385
Dmdm34	YPG	30	0,139
Dmdm34	YPG	40	0,1385
Dmdm34	YPG	50	0,1395
Dmdm34	YPG	60	0,1405
Dmdm34	YPG	70	0,139
Dmdm34	YPG	80	0,1405
Dmdm34	YPG	90	0,1405
Dmdm34	YPG	100	0,1405
Dmdm34	YPG	110	0,1405
Dmdm34	YPG	120	0,1405
Dmdm34	YPG	130	0,141
Dmdm34	YPG	140	0,1415
Dmdm34	YPG	150	0,1425
Dmdm34	YPG	160	0,142
Dmdm34	YPG	170	0,143
Dmdm34	YPG	180	0,1435
Dmdm34	YPG	190	0,144
Dmdm34	YPG	200	0,1445
Dmdm34	YPG	210	0,145
Dmdm34	YPG	220	0,1455
Dmdm34	YPG	230	0,146
Dmdm34	YPG	240	0,1465
Dmdm34	YPG	250	0,1475
Dmdm34	YPG	260	0,148
Dmdm34	YPG	270	0,149
Dmdm34	YPG	280	0,15
Dmdm34	YPG	290	0,151
Dmdm34	YPG	300	0,152
Dmdm34	YPG	310	0,153
Dmdm34	YPG	320	0,154
Dmdm34	YPG	330	0,1545
Dmdm34	YPG	340	0,1565
Dmdm34	YPG	350	0,1575
Dmdm34	YPG	360	0,1585
Dmdm34	YPG	370	0,16
Dmdm34	YPG	380	0,1615
Dmdm34	YPG	390	0,163
Dmdm34	YPG	400	0,1655
Dmdm34	YPG	410	0,167
Dmdm34	YPG	420	0,1685
Dmdm34	YPG	430	0,1695
Dmdm34	YPG	440	0,172
Dmdm34	YPG	450	0,174
Dmdm34	YPG	460	0,1765
Dmdm34	YPG	470	0,178
Dmdm34	YPG	480	0,18
Dmdm34	YPG	490	0,182
Dmdm34	YPG	500	0,1855
Dmdm34	YPG	510	0,188
Dmdm34	YPG	520	0,19
Dmdm34	YPG	530	0,1925
Dmdm34	YPG	540	0,195
Dmdm34	YPG	550	0,1985
Dmdm34	YPG	560	0,2
Dmdm34	YPG	570	0,203
Dmdm34	YPG	580	0,2065
Dmdm34	YPG	590	0,2095
Dmdm34	YPG	600	0,212
Dmdm34	YPG	610	0,216
Dmdm34	YPG	620	0,22
Dmdm34	YPG	630	0,2235
Dmdm34	YPG	640	0,227
Dmdm34	YPG	650	0,2315
Dmdm34	YPG	660	0,2355
Dmdm34	YPG	670	0,241
Dmdm34	YPG	680	0,245
Dmdm34	YPG	690	0,25
Dmdm34	YPG	700	0,2545
Dmdm34	YPG	710	0,2595
Dmdm34	YPG	720	0,2645
Dmdm34	YPG	730	0,2705
Dmdm34	YPG	740	0,276
Dmdm34	YPG	750	0,281
Dmdm34	YPG	760	0,288
Dmdm34	YPG	770	0,295
Dmdm34	YPG	780	0,3015
Dmdm34	YPG	790	0,31
Dmdm34	YPG	800	0,32
Dmdm34	YPG	810	0,3275
Dmdm34	YPG	820	0,335
Dmdm34	YPG	830	0,342
Dmdm34	YPG	840	0,349
Dmdm34	YPG	850	0,3565
Dmdm34	YPG	860	0,363
Dmdm34	YPG	870	0,37
Dmdm34	YPG	880	0,3775
Dmdm34	YPG	890	0,3835
Dmdm34	YPG	900	0,3885
Dmdm34	YPG	910	0,3955
Dmdm34	YPG	920	0,4005
Dmdm34	YPG	930	0,4065
Dmdm34	YPG	940	0,4135
Dmdm34	YPG	950	0,418
Dmdm34	YPG	960	0,424
Dmdm34	YPG	970	0,4305
Dmdm34	YPG	980	0,436
Dmdm34	YPG	990	0,441
Dmdm34	YPG	1000	0,4465
Dmdm34	YPG	1010	0,4515
Dmdm34	YPG	1020	0,4565
Dmdm34	YPG	1030	0,462
Dmdm34	YPG	1040	0,4675
Dmdm34	YPG	1050	0,473
Dmdm34	YPG	1060	0,4785
Dmdm34	YPG	1070	0,484
Dmdm34	YPG	1080	0,49
Dmdm34	YPG	1090	0,4955
Dmdm34	YPG	1100	0,501
Dmdm34	YPG	1110	0,505
Dmdm34	YPG	1120	0,512
Dmdm34	YPG	1130	0,5165
Dmdm34	YPG	1140	0,522
Dmdm34	YPG	1150	0,5285
Dmdm34	YPG	1160	0,532
Dmdm34	YPG	1170	0,538
Dmdm34	YPG	1180	0,5435
Dmdm34	YPG	1190	0,5505
Dmdm34	YPG	1200	0,555
Dmdm34	YPG	1210	0,5595
Dmdm34	YPG	1220	0,5645
Dmdm34	YPG	1230	0,568
Dmdm34	YPG	1240	0,5745
Dmdm34	YPG	1250	0,579
Dmdm34	YPG	1260	0,583
Dmdm34	YPG	1270	0,587
Dmdm34	YPG	1280	0,5915
Dmdm34	YPG	1290	0,5945
Dmdm34	YPG	1300	0,599
Dmdm34	YPG	1310	0,6015
Dmdm34	YPG	1320	0,606
Dmdm34	YPG	1330	0,6095
Dmdm34	YPG	1340	0,6115
Dmdm34	YPG	1350	0,6155
Dmdm34	YPG	1360	0,619
Dmdm34	YPG	1370	0,6235
Dmdm34	YPG	1380	0,6255
Dmdm34	YPG	1390	0,6295
Dmdm34	YPG	1400	0,6325
Dmdm34	YPG	1410	0,638
Dmdm34	YPG	1420	0,64
Dmdm34	YPG	1430	0,6425
Dmdm34	YPG	1440	0,644
Dmdm34	YPG	1450	0,648
Dmdm34	YPG	1460	0,651
Dmdm34	YPG	1470	0,654
Dmdm34	YPG	1480	0,6575
Dmdm34	YPG	1490	0,66
Dmdm34	YPG	1500	0,6615
Dmdm34	YPG	1510	0,6635
Dmdm34	YPG	1520	0,6665
Dmdm34	YPG	1530	0,669
Dmdm34	YPG	1540	0,6715
Dmdm34	YPG	1550	0,6745
Dmdm34	YPG	1560	0,6755
Dmdm34	YPG	1570	0,6795
Dmdm34	YPG	1580	0,6815
Dmdm34	YPG	1590	0,6845
Dmdm34	YPG	1600	0,6855
Dmdm34	YPG	1610	0,6885
Dmdm34	YPG	1620	0,6905
Dmdm34	YPG	1630	0,6945
Dmdm34	YPG	1640	0,6955
Dmdm34	YPG	1650	0,6975
Dmdm34	YPG	1660	0,699
Dmdm34	YPG	1670	0,7025
Dmdm34	YPG	1680	0,704
Dmdm34	YPG	1690	0,706
Dmdm34	YPG	1700	0,707
Dmdm34	YPG	1710	0,7105
Dmdm34	YPG	1720	0,7115
Dmdm34	YPG	1730	0,713
Dmdm34	YPG	1740	0,7155
Dmdm34	YPG	1750	0,7165
Dmdm34	YPG	1760	0,7185
Dmdm34	YPG	1770	0,72
Dmdm34	YPG	1780	0,7225
Dmdm34	YPG	1790	0,724
Dmdm34	YPG	1800	0,724
Dmdm34	YPG	1810	0,728
Dmdm34	YPG	1820	0,728
Dmdm34	YPG	1830	0,731
Dmdm34	YPG	1840	0,7315
Dmdm34	YPG	1850	0,732
Dmdm34	YPG	1860	0,735
Dmdm34	YPG	1870	0,7365
Dmdm34	YPG	1880	0,7375
Dmdm34	YPG	1890	0,739
Dmdm34	YPG	1900	0,7415
Dmdm34	YPG	1910	0,7425
Dmdm34	YPG	1920	0,743
Dmdm34	YPG	1930	0,744
Dmdm34	YPG	1940	0,745
Dmdm34	YPG	1950	0,7465
Dmdm34	YPG	1960	0,748
Dmdm34	YPG	1970	0,748
Dmdm34	YPG	1980	0,7505
Dmdm34	YPG	1990	0,7525
Dmdm34	YPG	2000	0,753
Dmdm34	YPG	2010	0,754
Dmdm34	YPG	2020	0,7555
Dmdm34	YPG	2030	0,755
Dmdm34	YPG	2040	0,7585
Dmdm34	YPG	2050	0,7585
Dmdm34	YPG	2060	0,7605
Dmdm34	YPG	2070	0,7615
Dmdm34	YPG	2080	0,762
Dmdm34	YPG	2090	0,7615
Dmdm34	YPG	2100	0,7635
Dmdm34	YPG	2110	0,7645
Dmdm34	YPG	2120	0,7675
Dmdm34	YPG	2130	0,7665
Dmdm34	YPG	2140	0,7685
Dmdm34	YPG	2150	0,77
Dmdm34	YPG	2160	0,769
Dmdm34	YPG	2170	0,771
Dmdm34	YPG	2180	0,772
Dmdm34	YPG	2190	0,7735
Dmdm34	YPG	2200	0,7745
Dmdm34	YPG	2210	0,7735
Dmdm34	YPG	2220	0,7755
Dmdm34	YPG	2230	0,7765
Dmdm34	YPG	2240	0,7775
Dmdm34	YPG	2250	0,779
Dmdm34	YPG	2260	0,78
Dmdm34	YPG	2270	0,7795
Dmdm34	YPG	2280	0,7795
Dmdm34	YPG	2290	0,7815
Dmdm34	YPG	2300	0,783
Dmdm34	YPG	2310	0,783
Dmdm34	YPG	2320	0,7835
Dmdm34	YPG	2330	0,7845
Dmdm34	YPG	2340	0,7865
Dmdm34	YPG	2350	0,7855
Dmdm34	YPG	2360	0,788
Dmdm34	YPG	2370	0,788
Dmdm34	YPG	2380	0,789
Dmdm34	YPG	2390	0,7895
Dmdm34	YPG	2400	0,79
Dmdm34	YPG	2410	0,792
Dmdm34	YPG	2420	0,792
Dmdm34	YPG	2430	0,793
Dmdm34	YPG	2440	0,793
Dmdm34	YPG	2450	0,7935
Dmdm34	YPG	2460	0,794
Dmdm34	YPG	2470	0,7955
Dmdm34	YPG	2480	0,797
Dmdm34	YPG	2490	0,798
Dmdm34	YPG	2500	0,7975
Dmdm34	YPG	2510	0,7985
Dmdm34	YPG	2520	0,798
Dmdm34	YPG	2530	0,7995
Dmdm34	YPG	2540	0,799
Dmdm34	YPG	2550	0,8
Dmdm34	YPG	2560	0,8
Dmdm34	YPG	2570	0,8005
Dmdm34	YPG	2580	0,801
Dmdm34	YPG	2590	0,801
Dmdm34	YPG	2600	0,8005
Dmdm34	YPG	2610	0,803
Dmdm34	YPG	2620	0,8025
Dmdm34	YPG	2630	0,8045
Dmdm34	YPG	2640	0,8065
Dmdm34	YPG	2650	0,806
Dmdm34	YPG	2660	0,805
Dmdm34	YPG	2670	0,8055
Dmdm34	YPG	2680	0,807
Dmdm34	YPG	2690	0,809
Dmdm34	YPG	2700	0,808
Dmdm34	YPG	2710	0,809
Dmdm34	YPG	2720	0,8105
Dmdm34	YPG	2730	0,8105
Dmdm34	YPG	2740	0,8105
Dmdm34	YPG	2750	0,811
Dmdm34	YPG	2760	0,8115
Dmdm34	YPG	2770	0,8125
Dmdm34	YPG	2780	0,8125
Dmdm34	YPG	2790	0,813
Dmdm34	YPG	2800	0,816
Dmdm34	YPG	2810	0,815
Dmdm34	YPG	2820	0,8155
Dmdm34	YPG	2830	0,816
Dmdm34	YPG	2840	0,816
Dmdm34	YPG	2850	0,819
Dmdm34	YPG	2860	0,8185
Dmdm34	YPG	2870	0,819
Dmdm34	YPG	2880	0,8195
