# Supplementary material for: The ER-SURF pathway uses ER-mitochondria contact sites for protein targeting to mitochondria
Source: EMBO Rep. 2024 Apr 2;25(4):24. doi: 10.1038/s44319-024-00113-w (PMC11014988; doi:10.1038/s44319-024-00113-w)
Supplement: Supplementary file 11 — Source data Fig. 3 [file 44319_2024_113_MOESM11_ESM.zip]

Archive with 4 entries (2 files):
- Koch_SourceData_Fig3/
- Koch_SourceData_Fig3/3B/
- Koch_SourceData_Fig3/3B/3B.pdf
- Koch_SourceData_Fig3/3B/Thumbs.db
