# Supplementary material for: The ER-SURF pathway uses ER-mitochondria contact sites for protein targeting to mitochondria
Source: EMBO Rep. 2024 Apr 2;25(4):24. doi: 10.1038/s44319-024-00113-w (PMC11014988; doi:10.1038/s44319-024-00113-w)
Supplement: Supplementary file 12 — Source data Fig. 4 [file 44319_2024_113_MOESM12_ESM.zip]

Archive with 9 entries (6 files):
- Koch_SourceData_Fig4/
- Koch_SourceData_Fig4/4C/
- Koch_SourceData_Fig4/4C/CRISPRi MDM34.tif
- Koch_SourceData_Fig4/4C/Dtom70 CRISPRi MDM34.tif
- Koch_SourceData_Fig4/4C/Dtom70.tif
- Koch_SourceData_Fig4/4C/Thumbs.db
- Koch_SourceData_Fig4/4C/WT.tif
- Koch_SourceData_Fig4/4D/
- Koch_SourceData_Fig4/4D/4D.xlsx
