# Supplementary material for: The ER-SURF pathway uses ER-mitochondria contact sites for protein targeting to mitochondria
Source: EMBO Rep. 2024 Apr 2;25(4):24. doi: 10.1038/s44319-024-00113-w (PMC11014988; doi:10.1038/s44319-024-00113-w)
Supplement: Supplementary file 12 — Source data Fig. 4 [file 44319_2024_113_MOESM12_ESM.zip › Koch_SourceData_Fig4/4D/4D.xlsx]

## Sheet: Mito Area
WT CRISPRi EV
	Cell 1	Cell 2	Cell 3	Cell 4	Cell 5	Cell 6	Cell 7	Cell 8
Total Area	1794948	2888490	2088874	2603611	2411463	2433792	2446083	1550316
Area of individual mitos ↓	12777	15189	30477	15186	13950	12885	13669	13008
	28959	17733	40401	11709	48701	19714	13505	10629
	16542	41298	55980	9363	11547	11439	8094	17546
	12012	23762	15588	19155	38547	11403	17649	23679
	8577	14490	13146	18770	22653	23601	17376	16344
	26311	18906	24990	13770	14490	19170	15651	31401
	14643			11004	41229		16644
				30132	10545		25264
					7885
Area normalized to total [%]
Total Area	100	100	100	100	100	100	100	100
Area of individual mitos ↓	0.711831	0.525846	1.45902	0.583267	0.578487	0.529421	0.558812	0.839055
	1.61336	0.613919	1.9341	0.449722	2.01956	0.810012	0.552107	0.685602
	0.921587	1.42974	2.67991	0.359616	0.478838	0.470007	0.330896	1.13177
	0.669212	0.822644	0.746239	0.735709	1.59849	0.468528	0.721521	1.52737
	0.477841	0.501646	0.629334	0.720922	0.939388	0.969721	0.71036	1.05424
	1.46584	0.654529	1.19634	0.528881	0.60088	0.78766	0.639839	2.02546
	0.81579			0.422644	1.70971		0.680435
				1.15732	0.437286		1.03283
					0.32698
Summ of mito area [% of total]	6.67546	4.54833	8.64494	4.95808	8.68962	4.03535	5.22681	7.26349	6.25526	1.7107
									Mean	Stdev
WT CRISPRi MDM34
	Cell 1	Cell 2	Cell 3	Cell 4	Cell 5	Cell 6	Cell 7	Cell 8
Total Area	2855442	2600507	1919859	2910036	2949260	2824355	3079100	1520097
Area of individual mitos ↓	72657	683829	189768	50517	44379	265942	33219	118095
	287757		139956	181062	214425		235395	242266
	229639			199368	115575			118543
				196254	297966			46911
				94299	168312
				55833
				178166
				166320
Area normalized to total [%]
Total Area	100	100	100	100	100	100	100	100
Area of individual mitos ↓	2.54451	26.296	9.88448	1.73596	1.50475	9.41603	1.07885	7.76891
	10.0775		7.28991	6.22198	7.27047		7.64493	15.9375
	8.04215			6.85105	3.91878			7.79838
				6.74404	10.1031			3.08605
				3.24048
				1.91864
Summ of mito area [% of total]	20.6642	26.296	17.1744	26.7121	22.7971	9.41603	8.72378	34.5909	20.7968	8.27594
									Mean	Stdev
dtom70 CRISPRi EV
	Cell 1	Cell 2	Cell 3	Cell 4	Cell 5	Cell 6	Cell 7	Cell 8
Total Area	2376162	1647045	1608735	1789167	3068053	1683417	2870089	1924182
Area of individual mitos ↓	17022	14430	8633	18081	7473	11547	24183	13713
	19722	21615	6378	39630	22368	13431	19617	18207
	32048	54459	24410	15471	5694	11100	41886	10663
	20117	23070	9795	21057	10198	47514	44730	17733
	16830	24519	8709	32799	16720	27054	43098	23844
	30375		14370		10697	13863		19324
	55251		18689		14970			53850
	21948		18015		19690			11163
	15054		28014		14472
Area normalized to total [%]
Total Area	100	100	100	100	100	100	100	100
Area of individual mitos ↓	0.716365	0.876114	0.536633	1.01058	0.243575	0.685926	0.842587	0.712666
	0.829994	1.31235	0.396461	2.215	0.729062	0.797842	0.683498	0.94622
	1.34873	3.30647	1.51734	0.864704	0.18559	0.659373	1.4594	0.554158
	0.846617	1.40069	0.608863	1.17692	0.332393	2.82247	1.55849	0.921586
	0.708285	1.48867	0.541357	1.8332	0.544971	1.60709	1.50163	1.23918
	1.27832		0.893248		0.348658	0.823504		1.00427
	2.32522		1.16172		0.487932			2.79859
	0.923674		1.11982		0.641775			0.580143
	0.633543		1.74137		0.4717
Summ of mito area [% of total]	9.61075	8.38429	8.51682	7.1004	3.98565	7.39621	6.0456	8.75681	7.47457	1.67638
									Mean	Stdev
dtom70 CRISPRi MDM34
	Cell 1	Cell 2	Cell 3	Cell 4	Cell 5	Cell 6	Cell 7	Cell 8
Total Area	2636916	2559657	2766621	1354594	2208090	2532216	2453466	1812747
Area of individual mitos ↓	338418	638898	297660	412749	76872	637605	434187	241567
	166761		604842		330321
	309222
Area normalized to total [%]
Total Area	100	100	100	100	100	100	100	100
Area of individual mitos ↓	12.8339	24.9603	10.759	30.4703	3.48138	25.1797	17.6969	13.326
	6.32409		21.8621		14.9596
	11.7267
Summ of mito area [% of total]	30.8846	24.9603	32.6211	30.4703	18.441	25.1797	17.6969	13.326	24.1975	6.61583
									Mean	Stdev

## Sheet: Mito Number
WT CRISPRi EV
	Cell 1	Cell 2	Cell 3	Cell 4	Cell 5	Cell 6	Cell 7	Cell 8
Mito slices per cell	7	6	6	8	9	6	8	6	7	1.11803
									Mean	Stdev
WT CRISPRi MDM34
	Cell 1	Cell 2	Cell 3	Cell 4	Cell 5	Cell 6	Cell 7	Cell 8
Mito slices per cell	3	1	2	8	5	1	2	4	3.25	2.22205
									Mean	Stdev
dtom70 CRISPRi EV
	Cell 1	Cell 2	Cell 3	Cell 4	Cell 5	Cell 6	Cell 7	Cell 8
Mito slices per cell	9	5	9	5	9	6	5	8	7	1.80278
									Mean	Stdev
dtom70 CRISPRi MDM34
	Cell 1	Cell 2	Cell 3	Cell 4	Cell 5	Cell 6	Cell 7	Cell 8
Mito slices per cell	3	1	2	1	2	1	1	1	1.5	0.707107
									Mean	Stdev
