# Supplementary material for: The ER-SURF pathway uses ER-mitochondria contact sites for protein targeting to mitochondria
Source: EMBO Rep. 2024 Apr 2;25(4):24. doi: 10.1038/s44319-024-00113-w (PMC11014988; doi:10.1038/s44319-024-00113-w)
Supplement: Supplementary file 13 — Source data Fig. 5 [file 44319_2024_113_MOESM13_ESM.zip]

Archive with 3 entries (1 files):
- Koch_SourceData_Fig5/
- Koch_SourceData_Fig5/5F-G/
- Koch_SourceData_Fig5/5F-G/5F-G.xlsx
