# Supplementary material for: The ER-SURF pathway uses ER-mitochondria contact sites for protein targeting to mitochondria
Source: EMBO Rep. 2024 Apr 2;25(4):24. doi: 10.1038/s44319-024-00113-w (PMC11014988; doi:10.1038/s44319-024-00113-w)
Supplement: Supplementary file 14 — Source data Fig. 6 [file 44319_2024_113_MOESM14_ESM.zip]

Archive with 15 entries (11 files):
- Koch_SourceData_Fig6/
- Koch_SourceData_Fig6/6A-B/
- Koch_SourceData_Fig6/6A-B/6A_Cox5A.pdf
- Koch_SourceData_Fig6/6A-B/6A_Cox5A_DTM.pdf
- Koch_SourceData_Fig6/6A-B/6A_Cox5A_Oxa1TM.pdf
- Koch_SourceData_Fig6/6A-B/6A_Hsp60.pdf
- Koch_SourceData_Fig6/6A-B/6A_Oxa1.pdf
- Koch_SourceData_Fig6/6A-B/6B.csv
- Koch_SourceData_Fig6/6A-B/Thumbs.db
- Koch_SourceData_Fig6/6C/
- Koch_SourceData_Fig6/6C/6C.pdf
- Koch_SourceData_Fig6/6D-E/
- Koch_SourceData_Fig6/6D-E/6D.pdf
- Koch_SourceData_Fig6/6D-E/6E.csv
- Koch_SourceData_Fig6/6D-E/Thumbs.db
