# Supplementary material for: The ER-SURF pathway uses ER-mitochondria contact sites for protein targeting to mitochondria
Source: EMBO Rep. 2024 Apr 2;25(4):24. doi: 10.1038/s44319-024-00113-w (PMC11014988; doi:10.1038/s44319-024-00113-w)
Supplement: Supplementary file 14 — Source data Fig. 6 [file 44319_2024_113_MOESM14_ESM.zip › Koch_SourceData_Fig6/6A-B/6B.csv]

Oxa1
	Rep1			Rep2			Rep3
	WT	Dtom70_MDM34		WT	Dtom70_MDM34		WT	Dtom70_MDM34
Raw intensity	34880,86	5886,32		17486,86	6563,1		28710,41	3520,94
Intensitiy normalized to WT	100	16,87550135		100	37,53160945		100	12,26363539
	Rep1	Rep2	Rep3	Mean	Stdev
WT	100	100	100	100	0
Dtom70_MDM34	16,87550135	37,53160945	12,26363539	10,98693478	0,009830737
Hsp60
	Rep1			Rep2			Rep3
	WT	Dtom70_MDM34		WT	Dtom70_MDM34		WT	Dtom70_MDM34
Raw intensity	32904,09	19374		19937,5	24603,89		21955,42	21316,77
Intensitiy normalized to WT	100	58,88021823		100	123,4050909		100	97,09115107
	Rep1	Rep2	Rep3	Mean	Stdev
WT	100	100	100	100	0
Dtom70_MDM34	58,88021823	123,4050909	97,09115107	93,12548674	26,49100059
Cox5A
	Rep1			Rep2			Rep3
	WT	Dtom70_MDM34		WT	Dtom70_MDM34		WT	Dtom70_MDM34
Raw intensity	26743,2	19173,33		63589,69	37189		60859,03	29329,45
Intensitiy normalized to WT	100	71,69422507		100	58,4827509		100	48,19243751
	Rep1	Rep2	Rep3	Mean	Stdev
WT	100	100	100	100	0
Dtom70_MDM34	71,69422507	58,4827509	48,19243751	59,45647116	9,619237776
Cox5A-dTM
	Rep1			Rep2			Rep3
	WT	Dtom70_MDM34		WT	Dtom70_MDM34		WT	Dtom70_MDM34
Raw intensity	59338,16	72490,22		98959,25	75577,25		166377,61	164922,63
Intensitiy normalized to WT	100	122,1645902		100	76,37209255		100	99,12549531
	Rep1	Rep2	Rep3	Mean	Stdev
WT	100	100	100	100	0
Dtom70_MDM34	122,1645902	76,37209255	99,12549531	99,22072602	18,69483016
Cox5A-Oxa1TM
	Rep1			Rep2			Rep3
	WT	Dtom70_MDM34		WT	Dtom70_MDM34		WT	Dtom70_MDM34
Raw intensity	13548,84	4490		21235,14	8814,57		29588,6	7039,42
Intensitiy normalized to WT	100	33,13936839		100	41,50935666		100	23,79098707
	Rep1	Rep2	Rep3	Mean	Stdev
WT	100	100	100	100	0
Dtom70_MDM34	33,13936839	41,50935666	23,79098707	32,81323737	7,237169167
