# Supplementary material for: The ER-SURF pathway uses ER-mitochondria contact sites for protein targeting to mitochondria
Source: EMBO Rep. 2024 Apr 2;25(4):24. doi: 10.1038/s44319-024-00113-w (PMC11014988; doi:10.1038/s44319-024-00113-w)
Supplement: Supplementary file 14 — Source data Fig. 6 [file 44319_2024_113_MOESM14_ESM.zip › Koch_SourceData_Fig6/6D-E/6E.csv]

	Rep1					Rep2					Rep3
	WT	MDM34	?tom70	?tom70_MDM34		WT	MDM34	?tom70	?tom70_MDM34		WT	MDM34	?tom70	?tom70_MDM34
Raw intensity preOxa1	27967	63486,38	98240,76	48486,28		56783,97	109544,49	119956,47	31615,75		11366,24	35772	57154,23	59043,33
Raw intensity matOxa1	171021,97	189365	171112,62	15808,84		199841,03	194365,74	172588,5	12486,57		55588,11	73497,78	96028,43	48317,22
Total raw intensity Oxa1	198988,97	252851,38	269353,38	64295,12		256625	303910,23	292544,97	44102,32		66954,35	109269,78	153182,66	107360,55
% of preOxa1	14,05454785	25,10818015	36,47281501	75,4120686		22,12721676	36,04501566	41,0044548	71,68727178		16,97610387	32,73732225	37,31116172	54,99536841
	Rep1	Rep2	Rep4	Mean	Stdev
WT	14,05454785	22,12721676	16,97610387	17,71928949	3,337288268
MDM34	25,10818015	36,04501566	32,73732225	31,29683935	4,579653261
?tom70	36,47281501	41,0044548	37,31116172	38,26281051	1,968614805
?tom70_MDM34	75,4120686	71,68727178	54,99536841	67,36490293	8,877783733
