# Supplementary material for: The ER-SURF pathway uses ER-mitochondria contact sites for protein targeting to mitochondria
Source: EMBO Rep. 2024 Apr 2;25(4):24. doi: 10.1038/s44319-024-00113-w (PMC11014988; doi:10.1038/s44319-024-00113-w)
Supplement: Supplementary file 15 — Figure EV1-5 and Appendix S2 Source Data [file 44319_2024_113_MOESM15_ESM.zip]

Archive with 57 entries (49 files):
- Koch_SourceData_AppendixFigall/
- Koch_SourceData_AppendixFigall/Appendix_2A.pdf
- Koch_SourceData_AppendixFigall/Appendix_2B.csv
- Koch_SourceData_AppendixFigall/Appendix_2C.pdf
- Koch_SourceData_AppendixFigall/Appendix_2D.csv
- Koch_SourceData_AppendixFigall/Appendix_2E.pdf
- Koch_SourceData_AppendixFigall/Appendix_2F.csv
- Koch_SourceData_AppendixFigall/Appendix_2G.pdf
- Koch_SourceData_AppendixFigall/Appendix_2H.pdf
- Koch_SourceData_FigEVall/
- Koch_SourceData_FigEVall/EV1/
- Koch_SourceData_FigEVall/EV1/EV1A.pdf
- Koch_SourceData_FigEVall/EV1/EV1B.csv
- Koch_SourceData_FigEVall/EV1/EV1D.pdf
- Koch_SourceData_FigEVall/EV1/EV1E-G.pdf
- Koch_SourceData_FigEVall/EV2/
- Koch_SourceData_FigEVall/EV2/EV2C.pdf
- Koch_SourceData_FigEVall/EV3/
- Koch_SourceData_FigEVall/EV3/EV3A.pdf
- Koch_SourceData_FigEVall/EV3/Thumbs.db
- Koch_SourceData_FigEVall/EV4/
- Koch_SourceData_FigEVall/EV4/EV4A/
- Koch_SourceData_FigEVall/EV4/EV4A/Dtom70_left.tif
- Koch_SourceData_FigEVall/EV4/EV4A/Dtom70_MDM34_left.tif
- Koch_SourceData_FigEVall/EV4/EV4A/Dtom70_MDM34_middle_left.tif
- Koch_SourceData_FigEVall/EV4/EV4A/Dtom70_MDM34_middle_right.tif
- Koch_SourceData_FigEVall/EV4/EV4A/Dtom70_MDM34_right.tif
- Koch_SourceData_FigEVall/EV4/EV4A/Dtom70_middle_left.tif
- Koch_SourceData_FigEVall/EV4/EV4A/Dtom70_middle_right.tif
- Koch_SourceData_FigEVall/EV4/EV4A/Dtom70_right.tif
- Koch_SourceData_FigEVall/EV4/EV4A/MDM34_left.tif
- Koch_SourceData_FigEVall/EV4/EV4A/MDM34_middle_left.tif
- Koch_SourceData_FigEVall/EV4/EV4A/MDM34_middle_right.tif
- Koch_SourceData_FigEVall/EV4/EV4A/MDM34_right.tif
- Koch_SourceData_FigEVall/EV4/EV4A/Thumbs.db
- Koch_SourceData_FigEVall/EV4/EV4A/WT_left.tif
- Koch_SourceData_FigEVall/EV4/EV4A/WT_middle_left.tif
- Koch_SourceData_FigEVall/EV4/EV4A/WT_middle_right.tif
- Koch_SourceData_FigEVall/EV4/EV4A/WT_right.tif
- Koch_SourceData_FigEVall/EV4/EV4B/
- Koch_SourceData_FigEVall/EV4/EV4B/dtom70_BF.tif
- Koch_SourceData_FigEVall/EV4/EV4B/dtom70_MDM34_BF.tif
- Koch_SourceData_FigEVall/EV4/EV4B/dtom70_MDM34_refrenceimage.pdf
- Koch_SourceData_FigEVall/EV4/EV4B/dtom70_MDM34_Scarlet.tif
- Koch_SourceData_FigEVall/EV4/EV4B/dtom70_NeonGreen.tif
- Koch_SourceData_FigEVall/EV4/EV4B/dtom70_refrenceimage.pdf
- Koch_SourceData_FigEVall/EV4/EV4B/dtom70_Scarlet.tif
- Koch_SourceData_FigEVall/EV4/EV4B/dtom_MDM34_NeonGreen.tif
- Koch_SourceData_FigEVall/EV4/EV4B/MDM34_BF.tif
- Koch_SourceData_FigEVall/EV4/EV4B/MDM34_NeonGreen.tif
- Koch_SourceData_FigEVall/EV4/EV4B/MDM34_refrenceimage.pdf
- Koch_SourceData_FigEVall/EV4/EV4B/MDM34_Scarlet.tif
- Koch_SourceData_FigEVall/EV4/EV4B/Thumbs.db
- Koch_SourceData_FigEVall/EV4/EV4B/WT_BF.tif
- Koch_SourceData_FigEVall/EV4/EV4B/WT_NeonGreen.tif
- Koch_SourceData_FigEVall/EV4/EV4B/WT_refrenceimage.pdf
- Koch_SourceData_FigEVall/EV4/EV4B/WT_Scarlet.tif
