# Supplementary material for: The ER-SURF pathway uses ER-mitochondria contact sites for protein targeting to mitochondria
Source: EMBO Rep. 2024 Apr 2;25(4):24. doi: 10.1038/s44319-024-00113-w (PMC11014988; doi:10.1038/s44319-024-00113-w)
Supplement: Supplementary file 15 — Figure EV1-5 and Appendix S2 Source Data [file 44319_2024_113_MOESM15_ESM.zip › Koch_SourceData_AppendixFigall/Appendix_2B.csv]

Oxa1
	Rep1					Rep2					Rep3
	dtom70	dtom70_tether	dtom70_MDM34	dtom70_MDM34_tether		dtom70	dtom70_tether	dtom70_MDM34	dtom70_MDM34_tether		dtom70	dtom70_tether	dtom70_MDM34	dtom70_MDM34_tether
Raw intensity	27963,57	30742,17	7973,51	9791,57		37313,07	41647	12054,15	15888		48592,83	27437,95	16957	8631,68
Intensitiy normalized to WT	100	109,9364995	28,51392008	35,01545046		100	111,6150453	32,30543614	42,58025405		100	56,46501758	34,89609475	17,76327907
	Rep1	Rep2	Rep3	Mean	Stdev
dtom70	100	100	100	100	0
dtom70_tether	109,9364995	111,6150453	56,46501758	92,67218748	25,61150449
dtom70_MDM34	28,51392008	32,30543614	34,89609475	31,90515032	2,620840826
dtom70_MDM34_tether	35,01545046	42,58025405	17,76327907	31,78632786	10,38559857
