# Supplementary material for: The ER-SURF pathway uses ER-mitochondria contact sites for protein targeting to mitochondria
Source: EMBO Rep. 2024 Apr 2;25(4):24. doi: 10.1038/s44319-024-00113-w (PMC11014988; doi:10.1038/s44319-024-00113-w)
Supplement: Supplementary file 15 — Figure EV1-5 and Appendix S2 Source Data [file 44319_2024_113_MOESM15_ESM.zip › Koch_SourceData_AppendixFigall/Appendix_2D.csv]

Oxa1
	Rep1					Rep2					Rep3
	WT	dtom70_MDM34	ddjp1_MDM34	dlam6_MDM34		WT	dtom70_MDM34	ddjp1_MDM34	dlam6_MDM34		WT	dtom70_MDM34	ddjp1_MDM34	dlam6_MDM34
Raw intensity	20703,6	3382,04	3106,27	4608,18		13493,23	3182	2988	6806,56		14798	1647,65	6963	5759,52
Intensitiy normalized to WT	100	16,33551653	15,00352596	22,2578682		100	23,58219641	22,14443836	50,44425983		100	11,1342749	47,0536559	38,92093526
	Rep1	Rep2	Rep3	Mean	Stdev
WT	100	100	100	100	0
dtom70_MDM34	16,33551653	23,58219641	11,1342749	17,01732928	5,104660544
ddjp1_MDM34	15,00352596	22,14443836	47,0536559	28,06720674	13,73831858
dlam6_MDM34	22,2578682	50,44425983	38,92093526	37,20768776	11,57064046
