# Supplementary material for: The ER-SURF pathway uses ER-mitochondria contact sites for protein targeting to mitochondria
Source: EMBO Rep. 2024 Apr 2;25(4):24. doi: 10.1038/s44319-024-00113-w (PMC11014988; doi:10.1038/s44319-024-00113-w)
Supplement: Supplementary file 15 — Figure EV1-5 and Appendix S2 Source Data [file 44319_2024_113_MOESM15_ESM.zip › Koch_SourceData_AppendixFigall/Appendix_2F.csv]

Oxa1
	Rep1			Rep2			Rep3
	WT	dmdm12_CRISPRi TOM70		WT	dmdm12_CRISPRi TOM70		WT	dmdm12_CRISPRi TOM70
Raw intensity	141957,59	84790,99		108966,17	23515,6		160333,61	36302,98
Intensitiy normalized to WT	100	59,72980381		100	21,58064287		100	22,6421522
	Rep1	Rep2	Rep3	Mean	Stdev
WT	100	100	100	100	0
dmdm12_CRISPRi TOM70	59,72980381	21,58064287	22,6421522	34,65086629	17,73878107
