# Supplementary material for: The ER-SURF pathway uses ER-mitochondria contact sites for protein targeting to mitochondria
Source: EMBO Rep. 2024 Apr 2;25(4):24. doi: 10.1038/s44319-024-00113-w (PMC11014988; doi:10.1038/s44319-024-00113-w)
Supplement: Supplementary file 15 — Figure EV1-5 and Appendix S2 Source Data [file 44319_2024_113_MOESM15_ESM.zip › Koch_SourceData_FigEVall/EV1/EV1B.csv]

	Rep1				Rep2				Rep3
	WT	Ddjp1	Dmdm34		WT	Ddjp1	Dmdm34		WT	Ddjp1	Dmdm34
Djp1 Raw intensity	24559,54	1640,32	53863,12		35878,03	1205,68	81139,18		85854,67	1818,55	99459,87
Sod1 Raw intensity	4499,97	13099,30	11730,42		60176,74	104865,00	106437,13		39963,8	86022,87	41445,42
Sod1 correction factor	1,00	2,91	2,61		1,00	1,74	1,77		1,00	2,15	1,04
Djp1 normalized to Sod1	24559,54	563,4950563	20662,72342		35878,03	691,88	45873,95		85854,67	844,8470563	95904,30867
Djp1 normailized to WT	100,00	2,29	84,13		100,00	1,93	127,86		100	0,984043217	111,7054071
Djp1	Rep1	Rep2	Rep3	Mean	Stdev
WT	100	100	100	100	0
Ddjp1	2,294403952	1,928419719	0,984043217	1,735622296	0,552050389
Dmdm34	84,13318582	127,8608322	111,7054071	107,8998084	18,05341521
